# Supplementary material for: Stabilising CO2 concentration as a channel for global disaster risk mitigation
Source: Sci Rep. 2024 Nov 24;14:29120. doi: 10.1038/s41598-024-79437-5 (PMC11586419; doi:10.1038/s41598-024-79437-5)
Supplement: Supplementary file 2 — Supplementary Information 2. [file 41598_2024_79437_MOESM2_ESM.zip]

Archive with 6 entries (6 files):
- Data analysis.dta
- gain index.dta
- Raw panel data_baseline.csv
- Logit model.do
- Gain_Index.csv
- EMDAT.xlsx
