# Supplementary material for: Stabilising CO2 concentration as a channel for global disaster risk mitigation
Source: Sci Rep. 2024 Nov 24;14:29120. doi: 10.1038/s41598-024-79437-5 (PMC11586419; doi:10.1038/s41598-024-79437-5)
Supplement: Supplementary file 2 — Supplementary Information 2. [file 41598_2024_79437_MOESM2_ESM.zip › Raw panel data_baseline.csv]

country	code	year	noofdisasters	all	mean_gr	latitude	urban_pop	pop_tot	country_code
Aruba	ABW	1960					50.776001	54208	1
Aruba	ABW	1961					50.761002	55434	1
Aruba	ABW	1962					50.745998	56234	1
Aruba	ABW	1963					50.73	56699	1
Aruba	ABW	1964					50.715	57029	1
Aruba	ABW	1965					50.700001	57357	1
Aruba	ABW	1966					50.685001	57702	1
Aruba	ABW	1967					50.669998	58044	1
Aruba	ABW	1968					50.653999	58377	1
Aruba	ABW	1969					50.639	58734	1
Aruba	ABW	1970					50.624001	59070	1
Aruba	ABW	1971					50.609001	59442	1
Aruba	ABW	1972					50.592999	59849	1
Aruba	ABW	1973					50.577999	60236	1
Aruba	ABW	1974					50.563	60527	1
Aruba	ABW	1975					50.548	60653	1
Aruba	ABW	1976					50.532001	60586	1
Aruba	ABW	1977					50.516998	60366	1
Aruba	ABW	1978					50.501999	60102	1
Aruba	ABW	1979					50.487	59972	1
Aruba	ABW	1980					50.472	60097	1
Aruba	ABW	1981					50.456001	60561	1
Aruba	ABW	1982					50.441002	61341	1
Aruba	ABW	1983					50.425999	62213	1
Aruba	ABW	1984					50.410999	62826	1
Aruba	ABW	1985					50.395	63024	1
Aruba	ABW	1986					50.380001	62645	1
Aruba	ABW	1987					50.365002	61838	1
Aruba	ABW	1988					50.349998	61072	1
Aruba	ABW	1989					50.334999	61033	1
Aruba	ABW	1990					50.319	62152	1
Aruba	ABW	1991					50.304001	64623	1
Aruba	ABW	1992					49.998001	68240	1
Aruba	ABW	1993					49.588001	72495	1
Aruba	ABW	1994					49.176998	76705	1
Aruba	ABW	1995					48.766998	80324	1
Aruba	ABW	1996					48.355999	83211	1
Aruba	ABW	1997					47.945999	85450	1
Aruba	ABW	1998					47.535999	87280	1
Aruba	ABW	1999					47.126999	89009	1
Aruba	ABW	2000					46.716999	90866	1
Aruba	ABW	2001					46.339001	92892	1
Aruba	ABW	2002					45.972	94992	1
Aruba	ABW	2003					45.605999	97016	1
Aruba	ABW	2004					45.240002	98744	1
Aruba	ABW	2005					44.875	100028	1
Aruba	ABW	2006					44.511002	100830	1
Aruba	ABW	2007					44.146999	101226	1
Aruba	ABW	2008					43.783001	101362	1
Aruba	ABW	2009					43.421001	101452	1
Aruba	ABW	2010					43.058998	101665	1
Aruba	ABW	2011					42.939999	102050	1
Aruba	ABW	2012					42.957001	102565	1
Aruba	ABW	2013					42.990002	103165	1
Aruba	ABW	2014					43.041	103776	1
Aruba	ABW	2015					43.108002	104339	1
Aruba	ABW	2016					43.192001	104865	1
Aruba	ABW	2017					43.292999	105361	1
Aruba	ABW	2018					43.410999	105846	1
Aruba	ABW	2019					43.546001	106310	1
Aruba	ABW	2020					43.696999	106766	1
Aruba	ABW	2021					43.866001	107195	1
Africa Eastern and Southern	AFE	1960					14.56381	130836765	2
Africa Eastern and Southern	AFE	1961					14.81141	134159786	2
Africa Eastern and Southern	AFE	1962					15.069249	137614644	2
Africa Eastern and Southern	AFE	1963					15.347976	141202036	2
Africa Eastern and Southern	AFE	1964					15.640195	144920186	2
Africa Eastern and Southern	AFE	1965					15.941282	148769974	2
Africa Eastern and Southern	AFE	1966					16.255177	152752671	2
Africa Eastern and Southern	AFE	1967					16.57431	156876454	2
Africa Eastern and Southern	AFE	1968					16.899609	161156430	2
Africa Eastern and Southern	AFE	1969					17.234518	165611760	2
Africa Eastern and Southern	AFE	1970					17.551968	170257189	2
Africa Eastern and Southern	AFE	1971					17.87532	175100167	2
Africa Eastern and Southern	AFE	1972					18.220535	180141148	2
Africa Eastern and Southern	AFE	1973					18.562342	185376550	2
Africa Eastern and Southern	AFE	1974					18.878899	190800796	2
Africa Eastern and Southern	AFE	1975					19.201204	196409937	2
Africa Eastern and Southern	AFE	1976					19.524124	202205766	2
Africa Eastern and Southern	AFE	1977					19.860437	208193045	2
Africa Eastern and Southern	AFE	1978					20.215096	214368393	2
Africa Eastern and Southern	AFE	1979					20.555021	220740384	2
Africa Eastern and Southern	AFE	1980					20.876112	227305945	2
Africa Eastern and Southern	AFE	1981					21.165689	234058404	2
Africa Eastern and Southern	AFE	1982					21.445107	240999134	2
Africa Eastern and Southern	AFE	1983					21.787107	248146290	2
Africa Eastern and Southern	AFE	1984					22.192535	255530063	2
Africa Eastern and Southern	AFE	1985					22.645105	263161451	2
Africa Eastern and Southern	AFE	1986					23.148129	271050065	2
Africa Eastern and Southern	AFE	1987					23.659649	279184536	2
Africa Eastern and Southern	AFE	1988					24.17355	287524258	2
Africa Eastern and Southern	AFE	1989					24.68285	296024639	2
Africa Eastern and Southern	AFE	1990					25.202799	304648010	2
Africa Eastern and Southern	AFE	1991					25.645145	313394693	2
Africa Eastern and Southern	AFE	1992					26.073874	322270073	2
Africa Eastern and Southern	AFE	1993					26.509823	331265579	2
Africa Eastern and Southern	AFE	1994					26.948709	340379934	2
Africa Eastern and Southern	AFE	1995					27.335289	349605660	2
Africa Eastern and Southern	AFE	1996					27.624897	358953595	2
Africa Eastern and Southern	AFE	1997					27.911072	368440591	2
Africa Eastern and Southern	AFE	1998					28.203375	378098393	2
Africa Eastern and Southern	AFE	1999					28.489868	387977990	2
Africa Eastern and Southern	AFE	2000					28.772779	398113044	2
Africa Eastern and Southern	AFE	2001					29.07159	408522129	2
Africa Eastern and Southern	AFE	2002					29.38619	419223717	2
Africa Eastern and Southern	AFE	2003					29.69842	430246635	2
Africa Eastern and Southern	AFE	2004					30.014149	441630149	2
Africa Eastern and Southern	AFE	2005					30.349869	453404076	2
Africa Eastern and Southern	AFE	2006					30.676065	465581372	2
Africa Eastern and Southern	AFE	2007					30.934767	478166911	2
Africa Eastern and Southern	AFE	2008					31.343241	491173160	2
Africa Eastern and Southern	AFE	2009					31.757526	504604672	2
Africa Eastern and Southern	AFE	2010					32.18129	518468229	2
Africa Eastern and Southern	AFE	2011					32.617691	532760424	2
Africa Eastern and Southern	AFE	2012					33.040474	547482863	2
Africa Eastern and Southern	AFE	2013					33.476208	562601578	2
Africa Eastern and Southern	AFE	2014					33.936958	578075373	2
Africa Eastern and Southern	AFE	2015					34.425579	593871847	2
Africa Eastern and Southern	AFE	2016					34.894749	609978946	2
Africa Eastern and Southern	AFE	2017					35.358898	626392880	2
Africa Eastern and Southern	AFE	2018					35.847595	643090131	2
Africa Eastern and Southern	AFE	2019					36.336258	660046272	2
Africa Eastern and Southern	AFE	2020					36.8283	677243299	2
Africa Eastern and Southern	AFE	2021					37.323696	694665117	2
Afghanistan	AFG	1959		0	.94	33			3
Afghanistan	AFG	1960		0	.5	33	8.401	8996967	3
Afghanistan	AFG	1961		0	.95999998	33	8.684	9169406	3
Afghanistan	AFG	1962		0	.63999999	33	8.9759998	9351442	3
Afghanistan	AFG	1963	1	1	.70999998	33	9.276	9543200	3
Afghanistan	AFG	1964		0	.31999999	33	9.5860004	9744772	3
Afghanistan	AFG	1965		0	1.0599999	33	9.9040003	9956318	3
Afghanistan	AFG	1966		0	1.28	33	10.233	10174840	3
Afghanistan	AFG	1967		0	.69999999	33	10.57	10399936	3
Afghanistan	AFG	1968		0	1.0599999	33	10.918	10637064	3
Afghanistan	AFG	1969	1	1	1.35	33	11.275	10893772	3
Afghanistan	AFG	1970		0	1	33	11.643	11173654	3
Afghanistan	AFG	1971	2	1	.81	33	12.021	11475450	3
Afghanistan	AFG	1972	1	1	1.74	33	12.41	11791222	3
Afghanistan	AFG	1973		0	1.1799999	33	12.809	12108963	3
Afghanistan	AFG	1974		0	.94999999	33	13.219	12412960	3
Afghanistan	AFG	1975		0	1.09	33	13.641	12689164	3
Afghanistan	AFG	1976	1	1	.79000002	33	14.074	12943093	3
Afghanistan	AFG	1977		0	2.1500001	33	14.517	13171294	3
Afghanistan	AFG	1978	1	1	1.3	33	14.973	13341199	3
Afghanistan	AFG	1979		0	1.83	33	15.442	13411060	3
Afghanistan	AFG	1980	1	1	1.6799999	33	15.995	13356500	3
Afghanistan	AFG	1981		0	1.4299999	33	16.562	13171679	3
Afghanistan	AFG	1982		0	.86000001	33	17.146999	12882518	3
Afghanistan	AFG	1983		0	2.3599999	33	17.747	12537732	3
Afghanistan	AFG	1984		0	1.51	33	18.365	12204306	3
Afghanistan	AFG	1985		0	1.21	33	18.997	11938204	3
Afghanistan	AFG	1986		0	1.47	33	19.646999	11736177	3
Afghanistan	AFG	1987	1	1	2.0599999	33	20.313999	11604538	3
Afghanistan	AFG	1988	1	1	2.24	33	20.997999	11618008	3
Afghanistan	AFG	1989		0	1.24	33	21.087999	11868873	3
Afghanistan	AFG	1990	1	1	1.2	33	21.177	12412311	3
Afghanistan	AFG	1991	4	1	1.05	33	21.266001	13299016	3
Afghanistan	AFG	1992	2	1	.49000001	33	21.355	14485543	3
Afghanistan	AFG	1993	3	1	1.36	33	21.444	15816601	3
Afghanistan	AFG	1994		0	1.95	33	21.534	17075728	3
Afghanistan	AFG	1995	3	1	2.01	33	21.624001	18110662	3
Afghanistan	AFG	1996	1	1	1.24	33	21.714001	18853444	3
Afghanistan	AFG	1997	3	1	1.91	33	21.805	19357126	3
Afghanistan	AFG	1998	2	1	2.97	33	21.895	19737770	3
Afghanistan	AFG	1999	2	1	.92000002	33	21.986	20170847	3
Afghanistan	AFG	2000	1	1	1.62	33	22.077999	20779957	3
Afghanistan	AFG	2001	2	1	1.62	33	22.169001	21606992	3
Afghanistan	AFG	2002	5	1	2.51	33	22.261	22600774	3
Afghanistan	AFG	2003	8	1	2.27	33	22.353001	23680871	3
Afghanistan	AFG	2004	2	1	1.59	33	22.5	24726689	3
Afghanistan	AFG	2005	10	1	2.5699999	33	22.702999	25654274	3
Afghanistan	AFG	2006	12	1	1.6900001	33	22.907	26433058	3
Afghanistan	AFG	2007	7	1	2.3099999	33	23.113001	27100542	3
Afghanistan	AFG	2008	3	1	1.54	33	23.32	27722281	3
Afghanistan	AFG	2009	4	1	2	33	23.528	28394806	3
Afghanistan	AFG	2010	4	1	2.3	33	23.737	29185511	3
Afghanistan	AFG	2011	4	1	1.92	33	23.948	30117411	3
Afghanistan	AFG	2012	10	1	2.6500001	33	24.16	31161378	3
Afghanistan	AFG	2013	5	1	1.99	33	24.372999	32269592	3
Afghanistan	AFG	2014	3	1	2.1700001	33	24.587	33370804	3
Afghanistan	AFG	2015	5	1	2.95	33	24.802999	34413603	3
Afghanistan	AFG	2016	4	1	3.03	33	25.02	35383028	3
Afghanistan	AFG	2017	5	1	1.9	33	25.25	36296111	3
Afghanistan	AFG	2018	5	1	2.8499999	33	25.495001	37171922	3
Afghanistan	AFG	2019	7	1	2.48	33	25.754	38041757	3
Afghanistan	AFG	2020	7	1	2.3099999	33	26.025999	38928341	3
Afghanistan	AFG	2021	4	1	2.3800001	33	26.313999	39835428	3
Afghanistan	AFG	2022	6	1	1.79	33			3
Africa Western and Central	AFW	1960					14.705391	96396419	4
Africa Western and Central	AFW	1961					15.090123	98407221	4
Africa Western and Central	AFW	1962					15.484076	100506960	4
Africa Western and Central	AFW	1963					15.897592	102691339	4
Africa Western and Central	AFW	1964					16.329208	104953470	4
Africa Western and Central	AFW	1965					16.77865	107289875	4
Africa Western and Central	AFW	1966					17.207956	109701811	4
Africa Western and Central	AFW	1967					17.652479	112195950	4
Africa Western and Central	AFW	1968					18.110952	114781116	4
Africa Western and Central	AFW	1969					18.582005	117468741	4
Africa Western and Central	AFW	1970					19.052719	120269044	4
Africa Western and Central	AFW	1971					19.593378	123184308	4
Africa Western and Central	AFW	1972					20.149754	126218502	4
Africa Western and Central	AFW	1973					20.71632	129384954	4
Africa Western and Central	AFW	1974					21.294943	132699537	4
Africa Western and Central	AFW	1975					21.883125	136173544	4
Africa Western and Central	AFW	1976					22.487663	139813171	4
Africa Western and Central	AFW	1977					23.053984	143615715	4
Africa Western and Central	AFW	1978					23.620775	147571063	4
Africa Western and Central	AFW	1979					24.100332	151663853	4
Africa Western and Central	AFW	1980					24.585094	155882270	4
Africa Western and Central	AFW	1981					25.192577	160223588	4
Africa Western and Central	AFW	1982					25.797808	164689764	4
Africa Western and Central	AFW	1983					26.408432	169279422	4
Africa Western and Central	AFW	1984					27.049292	173991851	4
Africa Western and Central	AFW	1985					27.731123	178826553	4
Africa Western and Central	AFW	1986					28.404993	183785612	4
Africa Western and Central	AFW	1987					29.070641	188868567	4
Africa Western and Central	AFW	1988					29.72547	194070079	4
Africa Western and Central	AFW	1989					30.365456	199382783	4
Africa Western and Central	AFW	1990					30.970541	204803865	4
Africa Western and Central	AFW	1991					31.41033	210332267	4
Africa Western and Central	AFW	1992					31.837492	215976366	4
Africa Western and Central	AFW	1993					32.259125	221754806	4
Africa Western and Central	AFW	1994					32.666271	227692136	4
Africa Western and Central	AFW	1995					33.067284	233807627	4
Africa Western and Central	AFW	1996					33.474075	240114179	4
Africa Western and Central	AFW	1997					33.927807	246613750	4
Africa Western and Central	AFW	1998					34.393291	253302310	4
Africa Western and Central	AFW	1999					34.863518	260170348	4
Africa Western and Central	AFW	2000					35.337048	267214544	4
Africa Western and Central	AFW	2001					35.944908	274433894	4
Africa Western and Central	AFW	2002					36.554882	281842480	4
Africa Western and Central	AFW	2003					37.173313	289469530	4
Africa Western and Central	AFW	2004					37.798977	297353098	4
Africa Western and Central	AFW	2005					38.434483	305520588	4
Africa Western and Central	AFW	2006					39.079304	313985474	4
Africa Western and Central	AFW	2007					39.7216	322741656	4
Africa Western and Central	AFW	2008					40.360535	331772330	4
Africa Western and Central	AFW	2009					41.001511	341050537	4
Africa Western and Central	AFW	2010					41.64716	350556886	4
Africa Western and Central	AFW	2011					42.2883	360285439	4
Africa Western and Central	AFW	2012					42.925884	370243017	4
Africa Western and Central	AFW	2013					43.554092	380437896	4
Africa Western and Central	AFW	2014					44.180176	390882979	4
Africa Western and Central	AFW	2015					44.805862	401586651	4
Africa Western and Central	AFW	2016					45.425068	412551299	4
Africa Western and Central	AFW	2017					46.039478	423769930	4
Africa Western and Central	AFW	2018					46.649426	435229381	4
Africa Western and Central	AFW	2019					47.255413	446911598	4
Africa Western and Central	AFW	2020					47.85783	458803476	4
Africa Western and Central	AFW	2021					48.454807	470898870	4
Angola	AGO	1959		0	.94	12.5			5
Angola	AGO	1960		0	.5	12.5	10.435	5454938	5
Angola	AGO	1961		0	.95999998	12.5	10.798	5531451	5
Angola	AGO	1962		0	.63999999	12.5	11.204	5608499	5
Angola	AGO	1963		0	.70999998	12.5	11.624	5679409	5
Angola	AGO	1964		0	.31999999	12.5	12.058	5734995	5
Angola	AGO	1965		0	1.0599999	12.5	12.504	5770573	5
Angola	AGO	1966		0	1.28	12.5	12.965	5781305	5
Angola	AGO	1967		0	.69999999	12.5	13.441	5774440	5
Angola	AGO	1968		0	1.0599999	12.5	13.932	5771973	5
Angola	AGO	1969		0	1.35	12.5	14.436	5803677	5
Angola	AGO	1970		0	1	12.5	14.957	5890360	5
Angola	AGO	1971		0	.81	12.5	15.632	6041239	5
Angola	AGO	1972		0	1.74	12.5	16.455	6248965	5
Angola	AGO	1973		0	1.1799999	12.5	17.309999	6497283	5
Angola	AGO	1974		0	.94999999	12.5	18.202	6761623	5
Angola	AGO	1975		0	1.09	12.5	19.128	7023994	5
Angola	AGO	1976		0	.79000002	12.5	20.091999	7279630	5
Angola	AGO	1977		0	2.1500001	12.5	21.087999	7533814	5
Angola	AGO	1978		0	1.3	12.5	22.122	7790774	5
Angola	AGO	1979		0	1.83	12.5	23.191999	8058112	5
Angola	AGO	1980		0	1.6799999	12.5	24.298	8341290	5
Angola	AGO	1981	1	1	1.4299999	12.5	25.437	8640478	5
Angola	AGO	1982		0	.86000001	12.5	26.612	8952971	5
Angola	AGO	1983		0	2.3599999	12.5	27.820999	9278104	5
Angola	AGO	1984		0	1.51	12.5	29.065001	9614756	5
Angola	AGO	1985	1	1	1.21	12.5	30.337999	9961993	5
Angola	AGO	1986		0	1.47	12.5	31.643	10320116	5
Angola	AGO	1987		0	2.0599999	12.5	32.978001	10689247	5
Angola	AGO	1988		0	2.24	12.5	34.342999	11068051	5
Angola	AGO	1989	2	1	1.24	12.5	35.730999	11454784	5
Angola	AGO	1990		0	1.2	12.5	37.144001	11848385	5
Angola	AGO	1991		0	1.05	12.5	38.580002	12248901	5
Angola	AGO	1992		0	.49000001	12.5	40.039001	12657361	5
Angola	AGO	1993		0	1.36	12.5	41.511002	13075044	5
Angola	AGO	1994		0	1.95	12.5	43	13503753	5
Angola	AGO	1995		0	2.01	12.5	44.168999	13945205	5
Angola	AGO	1996		0	1.24	12.5	45.346001	14400722	5
Angola	AGO	1997	1	1	1.91	12.5	46.525002	14871572	5
Angola	AGO	1998		0	2.97	12.5	47.709999	15359600	5
Angola	AGO	1999		0	.92000002	12.5	48.896999	15866871	5
Angola	AGO	2000	5	1	1.62	12.5	50.087002	16395477	5
Angola	AGO	2001	3	1	1.62	12.5	51.273998	16945753	5
Angola	AGO	2002	1	1	2.51	12.5	52.460999	17519418	5
Angola	AGO	2003	2	1	2.27	12.5	53.645	18121477	5
Angola	AGO	2004	4	1	1.59	12.5	54.827	18758138	5
Angola	AGO	2005	1	1	2.5699999	12.5	56	19433604	5
Angola	AGO	2006	1	1	1.6900001	12.5	56.764	20149905	5
Angola	AGO	2007	2	1	2.3099999	12.5	57.523998	20905360	5
Angola	AGO	2008	1	1	1.54	12.5	58.282001	21695636	5
Angola	AGO	2009	3	1	2	12.5	59.034	22514275	5
Angola	AGO	2010	3	1	2.3	12.5	59.783001	23356247	5
Angola	AGO	2011	4	1	1.92	12.5	60.528	24220660	5
Angola	AGO	2012	1	1	2.6500001	12.5	61.268002	25107925	5
Angola	AGO	2013	1	1	1.99	12.5	62.001999	26015786	5
Angola	AGO	2014		0	2.1700001	12.5	62.730999	26941773	5
Angola	AGO	2015	3	1	2.95	12.5	63.445999	27884380	5
Angola	AGO	2016	4	1	3.03	12.5	64.149002	28842482	5
Angola	AGO	2017	2	1	1.9	12.5	64.838997	29816769	5
Angola	AGO	2018	1	1	2.8499999	12.5	65.514	30809787	5
Angola	AGO	2019	3	1	2.48	12.5	66.177002	31825299	5
Angola	AGO	2020	3	1	2.3099999	12.5	66.824997	32866268	5
Angola	AGO	2021	2	1	2.3800001	12.5	67.459999	33933611	5
Angola	AGO	2022		0	1.79	12.5			5
Anguilla	AIA	1959		0	.94	18.25			6
Anguilla	AIA	1960	1	1	.5	18.25			6
Anguilla	AIA	1961		0	.95999998	18.25			6
Anguilla	AIA	1962		0	.63999999	18.25			6
Anguilla	AIA	1963		0	.70999998	18.25			6
Anguilla	AIA	1964		0	.31999999	18.25			6
Anguilla	AIA	1965		0	1.0599999	18.25			6
Anguilla	AIA	1966		0	1.28	18.25			6
Anguilla	AIA	1967		0	.69999999	18.25			6
Anguilla	AIA	1968		0	1.0599999	18.25			6
Anguilla	AIA	1969		0	1.35	18.25			6
Anguilla	AIA	1970		0	1	18.25			6
Anguilla	AIA	1971		0	.81	18.25			6
Anguilla	AIA	1972		0	1.74	18.25			6
Anguilla	AIA	1973		0	1.1799999	18.25			6
Anguilla	AIA	1974		0	.94999999	18.25			6
Anguilla	AIA	1975		0	1.09	18.25			6
Anguilla	AIA	1976		0	.79000002	18.25			6
Anguilla	AIA	1977		0	2.1500001	18.25			6
Anguilla	AIA	1978		0	1.3	18.25			6
Anguilla	AIA	1979	1	1	1.83	18.25			6
Anguilla	AIA	1980		0	1.6799999	18.25			6
Anguilla	AIA	1981		0	1.4299999	18.25			6
Anguilla	AIA	1982		0	.86000001	18.25			6
Anguilla	AIA	1983		0	2.3599999	18.25			6
Anguilla	AIA	1984		0	1.51	18.25			6
Anguilla	AIA	1985		0	1.21	18.25			6
Anguilla	AIA	1986		0	1.47	18.25			6
Anguilla	AIA	1987		0	2.0599999	18.25			6
Anguilla	AIA	1988		0	2.24	18.25			6
Anguilla	AIA	1989		0	1.24	18.25			6
Anguilla	AIA	1990		0	1.2	18.25			6
Anguilla	AIA	1991		0	1.05	18.25			6
Anguilla	AIA	1992		0	.49000001	18.25			6
Anguilla	AIA	1993		0	1.36	18.25			6
Anguilla	AIA	1994		0	1.95	18.25			6
Anguilla	AIA	1995		0	2.01	18.25			6
Anguilla	AIA	1996		0	1.24	18.25			6
Anguilla	AIA	1997		0	1.91	18.25			6
Anguilla	AIA	1998		0	2.97	18.25			6
Anguilla	AIA	1999	1	1	.92000002	18.25			6
Anguilla	AIA	2000		0	1.62	18.25			6
Anguilla	AIA	2001		0	1.62	18.25			6
Anguilla	AIA	2002		0	2.51	18.25			6
Anguilla	AIA	2003		0	2.27	18.25			6
Anguilla	AIA	2004		0	1.59	18.25			6
Anguilla	AIA	2005		0	2.5699999	18.25			6
Anguilla	AIA	2006		0	1.6900001	18.25			6
Anguilla	AIA	2007		0	2.3099999	18.25			6
Anguilla	AIA	2008		0	1.54	18.25			6
Anguilla	AIA	2009		0	2	18.25			6
Anguilla	AIA	2010		0	2.3	18.25			6
Anguilla	AIA	2011		0	1.92	18.25			6
Anguilla	AIA	2012		0	2.6500001	18.25			6
Anguilla	AIA	2013		0	1.99	18.25			6
Anguilla	AIA	2014		0	2.1700001	18.25			6
Anguilla	AIA	2015		0	2.95	18.25			6
Anguilla	AIA	2016		0	3.03	18.25			6
Anguilla	AIA	2017	1	1	1.9	18.25			6
Anguilla	AIA	2018		0	2.8499999	18.25			6
Anguilla	AIA	2019		0	2.48	18.25			6
Anguilla	AIA	2020		0	2.3099999	18.25			6
Anguilla	AIA	2021		0	2.3800001	18.25			6
Anguilla	AIA	2022		0	1.79	18.25			6
Albania	ALB	1959		0	.94	41			7
Albania	ALB	1960		0	.5	41	30.705	1608800	7
Albania	ALB	1961		0	.95999998	41	30.943001	1659800	7
Albania	ALB	1962		0	.63999999	41	31.014999	1711319	7
Albania	ALB	1963		0	.70999998	41	31.086	1762621	7
Albania	ALB	1964		0	.31999999	41	31.158001	1814135	7
Albania	ALB	1965		0	1.0599999	41	31.23	1864791	7
Albania	ALB	1966		0	1.28	41	31.302	1914573	7
Albania	ALB	1967		0	.69999999	41	31.374001	1965598	7
Albania	ALB	1968		0	1.0599999	41	31.445999	2022272	7
Albania	ALB	1969		0	1.35	41	31.548	2081695	7
Albania	ALB	1970		0	1	41	31.74	2135479	7
Albania	ALB	1971		0	.81	41	31.933001	2187853	7
Albania	ALB	1972		0	1.74	41	32.126999	2243126	7
Albania	ALB	1973		0	1.1799999	41	32.320999	2296752	7
Albania	ALB	1974		0	.94999999	41	32.515999	2350124	7
Albania	ALB	1975		0	1.09	41	32.712002	2404831	7
Albania	ALB	1976		0	.79000002	41	32.908001	2458526	7
Albania	ALB	1977		0	2.1500001	41	33.105	2513546	7
Albania	ALB	1978		0	1.3	41	33.301998	2566266	7
Albania	ALB	1979		0	1.83	41	33.5	2617832	7
Albania	ALB	1980		0	1.6799999	41	33.762001	2671997	7
Albania	ALB	1981		0	1.4299999	41	34.023998	2726056	7
Albania	ALB	1982		0	.86000001	41	34.286999	2784278	7
Albania	ALB	1983		0	2.3599999	41	34.551998	2843960	7
Albania	ALB	1984		0	1.51	41	34.817001	2904429	7
Albania	ALB	1985	2	1	1.21	41	35.083	2964762	7
Albania	ALB	1986		0	1.47	41	35.349998	3022635	7
Albania	ALB	1987		0	2.0599999	41	35.618999	3083605	7
Albania	ALB	1988		0	2.24	41	35.888	3142336	7
Albania	ALB	1989	1	1	1.24	41	36.158001	3227943	7
Albania	ALB	1990		0	1.2	41	36.428001	3286542	7
Albania	ALB	1991		0	1.05	41	36.700001	3266790	7
Albania	ALB	1992	1	1	.49000001	41	37.249001	3247039	7
Albania	ALB	1993		0	1.36	41	37.799	3227287	7
Albania	ALB	1994		0	1.95	41	38.354	3207536	7
Albania	ALB	1995	2	1	2.01	41	38.910999	3187784	7
Albania	ALB	1996		0	1.24	41	39.473	3168033	7
Albania	ALB	1997	1	1	1.91	41	40.035	3148281	7
Albania	ALB	1998		0	2.97	41	40.601002	3128530	7
Albania	ALB	1999		0	.92000002	41	41.168999	3108778	7
Albania	ALB	2000		0	1.62	41	41.741001	3089027	7
Albania	ALB	2001		0	1.62	41	42.435001	3060173	7
Albania	ALB	2002	2	1	2.51	41	43.500999	3051010	7
Albania	ALB	2003		0	2.27	41	44.573002	3039616	7
Albania	ALB	2004	2	1	1.59	41	45.651001	3026939	7
Albania	ALB	2005	2	1	2.5699999	41	46.730999	3011487	7
Albania	ALB	2006		0	1.6900001	41	47.814999	2992547	7
Albania	ALB	2007	2	1	2.3099999	41	48.902	2970017	7
Albania	ALB	2008		0	1.54	41	49.991001	2947314	7
Albania	ALB	2009	1	1	2	41	51.076	2927519	7
Albania	ALB	2010	1	1	2.3	41	52.162998	2913021	7
Albania	ALB	2011		0	1.92	41	53.247002	2905195	7
Albania	ALB	2012	1	1	2.6500001	41	54.330002	2900401	7
Albania	ALB	2013		0	1.99	41	55.387001	2895092	7
Albania	ALB	2014		0	2.1700001	41	56.423	2889104	7
Albania	ALB	2015	3	1	2.95	41	57.433998	2880703	7
Albania	ALB	2016	1	1	3.03	41	58.421001	2876101	7
Albania	ALB	2017	2	1	1.9	41	59.382999	2873457	7
Albania	ALB	2018	1	1	2.8499999	41	60.319	2866376	7
Albania	ALB	2019		0	2.48	41	61.229	2854191	7
Albania	ALB	2020		0	2.3099999	41	62.112	2837849	7
Albania	ALB	2021	1	1	2.3800001	41	62.969002	2811666	7
Albania	ALB	2022		0	1.79	41			7
Andorra	AND	1960					58.450001	13410	8
Andorra	AND	1961					60.983002	14378	8
Andorra	AND	1962					63.462002	15379	8
Andorra	AND	1963					65.872002	16407	8
Andorra	AND	1964					68.205002	17466	8
Andorra	AND	1965					70.445	18542	8
Andorra	AND	1966					72.593002	19646	8
Andorra	AND	1967					74.640999	20760	8
Andorra	AND	1968					76.587997	21886	8
Andorra	AND	1969					78.424004	23053	8
Andorra	AND	1970					80.154999	24275	8
Andorra	AND	1971					81.779999	25571	8
Andorra	AND	1972					83.301003	26885	8
Andorra	AND	1973					84.716003	28232	8
Andorra	AND	1974					86.031998	29515	8
Andorra	AND	1975					87.251999	30705	8
Andorra	AND	1976					88.382004	31782	8
Andorra	AND	1977					89.419998	32769	8
Andorra	AND	1978					90.377998	33744	8
Andorra	AND	1979					91.257004	34825	8
Andorra	AND	1980					92.064003	36063	8
Andorra	AND	1981					92.800003	37498	8
Andorra	AND	1982					93.473999	39115	8
Andorra	AND	1983					94.088997	40854	8
Andorra	AND	1984					94.649002	42706	8
Andorra	AND	1985					95.158997	44593	8
Andorra	AND	1986					95.324997	46520	8
Andorra	AND	1987					95.178001	48459	8
Andorra	AND	1988					95.027	50433	8
Andorra	AND	1989					94.872002	52452	8
Andorra	AND	1990					94.711998	54508	8
Andorra	AND	1991					94.529999	56666	8
Andorra	AND	1992					94.323997	58882	8
Andorra	AND	1993					94.111	60974	8
Andorra	AND	1994					93.889999	62676	8
Andorra	AND	1995					93.661003	63860	8
Andorra	AND	1996					93.425003	64363	8
Andorra	AND	1997					93.18	64318	8
Andorra	AND	1998					92.927002	64140	8
Andorra	AND	1999					92.666	64368	8
Andorra	AND	2000					92.394997	65390	8
Andorra	AND	2001					92.056	67344	8
Andorra	AND	2002					91.640999	70048	8
Andorra	AND	2003					91.207001	73180	8
Andorra	AND	2004					90.750999	76250	8
Andorra	AND	2005					90.285004	78871	8
Andorra	AND	2006					89.806999	80995	8
Andorra	AND	2007					89.307999	82682	8
Andorra	AND	2008					89.003998	83860	8
Andorra	AND	2009					88.912003	84461	8
Andorra	AND	2010					88.819	84454	8
Andorra	AND	2011					88.725998	83748	8
Andorra	AND	2012					88.630997	82427	8
Andorra	AND	2013					88.537003	80770	8
Andorra	AND	2014					88.441002	79213	8
Andorra	AND	2015					88.345001	77993	8
Andorra	AND	2016					88.248001	77295	8
Andorra	AND	2017					88.150002	76997	8
Andorra	AND	2018					88.061996	77008	8
Andorra	AND	2019					87.984001	77146	8
Andorra	AND	2020					87.916	77265	8
Andorra	AND	2021					87.858002	77354	8
Netherlands Antilles	ANT	1959		0	.94	12.25			9
Netherlands Antilles	ANT	1960	1	1	.5	12.25			9
Netherlands Antilles	ANT	1961		0	.95999998	12.25			9
Netherlands Antilles	ANT	1962		0	.63999999	12.25			9
Netherlands Antilles	ANT	1963		0	.70999998	12.25			9
Netherlands Antilles	ANT	1964		0	.31999999	12.25			9
Netherlands Antilles	ANT	1965		0	1.0599999	12.25			9
Netherlands Antilles	ANT	1966		0	1.28	12.25			9
Netherlands Antilles	ANT	1967		0	.69999999	12.25			9
Netherlands Antilles	ANT	1968		0	1.0599999	12.25			9
Netherlands Antilles	ANT	1969		0	1.35	12.25			9
Netherlands Antilles	ANT	1970		0	1	12.25			9
Netherlands Antilles	ANT	1971		0	.81	12.25			9
Netherlands Antilles	ANT	1972		0	1.74	12.25			9
Netherlands Antilles	ANT	1973		0	1.1799999	12.25			9
Netherlands Antilles	ANT	1974		0	.94999999	12.25			9
Netherlands Antilles	ANT	1975		0	1.09	12.25			9
Netherlands Antilles	ANT	1976		0	.79000002	12.25			9
Netherlands Antilles	ANT	1977		0	2.1500001	12.25			9
Netherlands Antilles	ANT	1978		0	1.3	12.25			9
Netherlands Antilles	ANT	1979		0	1.83	12.25			9
Netherlands Antilles	ANT	1980		0	1.6799999	12.25			9
Netherlands Antilles	ANT	1981		0	1.4299999	12.25			9
Netherlands Antilles	ANT	1982		0	.86000001	12.25			9
Netherlands Antilles	ANT	1983		0	2.3599999	12.25			9
Netherlands Antilles	ANT	1984		0	1.51	12.25			9
Netherlands Antilles	ANT	1985		0	1.21	12.25			9
Netherlands Antilles	ANT	1986		0	1.47	12.25			9
Netherlands Antilles	ANT	1987		0	2.0599999	12.25			9
Netherlands Antilles	ANT	1988		0	2.24	12.25			9
Netherlands Antilles	ANT	1989	1	1	1.24	12.25			9
Netherlands Antilles	ANT	1990		0	1.2	12.25			9
Netherlands Antilles	ANT	1991		0	1.05	12.25			9
Netherlands Antilles	ANT	1992		0	.49000001	12.25			9
Netherlands Antilles	ANT	1993		0	1.36	12.25			9
Netherlands Antilles	ANT	1994		0	1.95	12.25			9
Netherlands Antilles	ANT	1995	1	1	2.01	12.25			9
Netherlands Antilles	ANT	1996		0	1.24	12.25			9
Netherlands Antilles	ANT	1997		0	1.91	12.25			9
Netherlands Antilles	ANT	1998		0	2.97	12.25			9
Netherlands Antilles	ANT	1999		0	.92000002	12.25			9
Netherlands Antilles	ANT	2000		0	1.62	12.25			9
Netherlands Antilles	ANT	2001		0	1.62	12.25			9
Netherlands Antilles	ANT	2002		0	2.51	12.25			9
Netherlands Antilles	ANT	2003		0	2.27	12.25			9
Netherlands Antilles	ANT	2004		0	1.59	12.25			9
Netherlands Antilles	ANT	2005		0	2.5699999	12.25			9
Netherlands Antilles	ANT	2006		0	1.6900001	12.25			9
Netherlands Antilles	ANT	2007		0	2.3099999	12.25			9
Netherlands Antilles	ANT	2008		0	1.54	12.25			9
Netherlands Antilles	ANT	2009		0	2	12.25			9
Netherlands Antilles	ANT	2010		0	2.3	12.25			9
Netherlands Antilles	ANT	2011		0	1.92	12.25			9
Netherlands Antilles	ANT	2012		0	2.6500001	12.25			9
Netherlands Antilles	ANT	2013		0	1.99	12.25			9
Netherlands Antilles	ANT	2014		0	2.1700001	12.25			9
Netherlands Antilles	ANT	2015		0	2.95	12.25			9
Netherlands Antilles	ANT	2016		0	3.03	12.25			9
Netherlands Antilles	ANT	2017		0	1.9	12.25			9
Netherlands Antilles	ANT	2018		0	2.8499999	12.25			9
Netherlands Antilles	ANT	2019		0	2.48	12.25			9
Netherlands Antilles	ANT	2020		0	2.3099999	12.25			9
Netherlands Antilles	ANT	2021		0	2.3800001	12.25			9
Netherlands Antilles	ANT	2022		0	1.79	12.25			9
Arab World	ARB	1960					31.022161	92197715	10
Arab World	ARB	1961					31.754677	94724540	10
Arab World	ARB	1962					32.494831	97334438	10
Arab World	ARB	1963					33.261494	100034191	10
Arab World	ARB	1964					34.053795	102832792	10
Arab World	ARB	1965					34.882984	105736428	10
Arab World	ARB	1966					35.673252	108758634	10
Arab World	ARB	1967					36.357628	111899335	10
Arab World	ARB	1968					37.057049	115136161	10
Arab World	ARB	1969					37.767113	118437193	10
Arab World	ARB	1970					38.481548	121785630	10
Arab World	ARB	1971					39.169003	125164720	10
Arab World	ARB	1972					39.87109	128598743	10
Arab World	ARB	1973					40.566238	132161302	10
Arab World	ARB	1974					41.197731	135952270	10
Arab World	ARB	1975					41.798752	140040580	10
Arab World	ARB	1976					42.444466	144453278	10
Arab World	ARB	1977					43.066074	149161836	10
Arab World	ARB	1978					43.541813	154111160	10
Arab World	ARB	1979					43.971767	159218539	10
Arab World	ARB	1980					44.483791	164420771	10
Arab World	ARB	1981					45.034321	169698978	10
Arab World	ARB	1982					45.571167	175061794	10
Arab World	ARB	1983					46.138779	180505967	10
Arab World	ARB	1984					46.776466	186035280	10
Arab World	ARB	1985					47.389664	191650328	10
Arab World	ARB	1986					48.005318	197338140	10
Arab World	ARB	1987					48.575169	203084958	10
Arab World	ARB	1988					49.0998	208889669	10
Arab World	ARB	1989					49.595085	214753965	10
Arab World	ARB	1990					50.074413	222653371	10
Arab World	ARB	1991					50.471176	228731671	10
Arab World	ARB	1992					51.019028	232956364	10
Arab World	ARB	1993					51.434811	239243294	10
Arab World	ARB	1994					51.702415	245449429	10
Arab World	ARB	1995					51.898502	253107302	10
Arab World	ARB	1996					52.091923	259000937	10
Arab World	ARB	1997					52.316174	264822167	10
Arab World	ARB	1998					52.562	270575777	10
Arab World	ARB	1999					52.810528	276393809	10
Arab World	ARB	2000					53.055996	282344141	10
Arab World	ARB	2001					53.311802	288432153	10
Arab World	ARB	2002					53.566433	294665202	10
Arab World	ARB	2003					53.830162	301113869	10
Arab World	ARB	2004					54.095524	307862846	10
Arab World	ARB	2005					54.435223	314965776	10
Arab World	ARB	2006					54.834301	322452764	10
Arab World	ARB	2007					55.119667	330290752	10
Arab World	ARB	2008					55.559292	338395936	10
Arab World	ARB	2009					55.996758	346629179	10
Arab World	ARB	2010					56.380417	354890097	10
Arab World	ARB	2011					56.637997	363156846	10
Arab World	ARB	2012					56.86422	371437642	10
Arab World	ARB	2013					57.177975	379696477	10
Arab World	ARB	2014					57.507259	387899835	10
Arab World	ARB	2015					57.846153	396028301	10
Arab World	ARB	2016					58.123257	404042892	10
Arab World	ARB	2017					58.371288	411942825	10
Arab World	ARB	2018					58.629578	419851989	10
Arab World	ARB	2019					58.883816	427870273	10
Arab World	ARB	2020					59.08762	436080728	10
Arab World	ARB	2021					59.294888	444517783	10
United Arab Emirates (the)	ARE	1959		0	.94	24			11
United Arab Emirates (the)	ARE	1960		0	.5	24	73.5	92417	11
United Arab Emirates (the)	ARE	1961		0	.95999998	24	74.383003	100801	11
United Arab Emirates (the)	ARE	1962		0	.63999999	24	75.248001	112112	11
United Arab Emirates (the)	ARE	1963		0	.70999998	24	76.093002	125130	11
United Arab Emirates (the)	ARE	1964		0	.31999999	24	76.918999	138049	11
United Arab Emirates (the)	ARE	1965		0	1.0599999	24	77.723	149855	11
United Arab Emirates (the)	ARE	1966		0	1.28	24	78.508003	159979	11
United Arab Emirates (the)	ARE	1967		0	.69999999	24	79.272003	169768	11
United Arab Emirates (the)	ARE	1968		0	1.0599999	24	79.800003	182620	11
United Arab Emirates (the)	ARE	1969		0	1.35	24	79.800003	203103	11
United Arab Emirates (the)	ARE	1970		0	1	24	79.800003	234512	11
United Arab Emirates (the)	ARE	1971		0	.81	24	79.800003	277463	11
United Arab Emirates (the)	ARE	1972		0	1.74	24	79.800003	330968	11
United Arab Emirates (the)	ARE	1973		0	1.1799999	24	79.800003	394625	11
United Arab Emirates (the)	ARE	1974		0	.94999999	24	79.800003	467457	11
United Arab Emirates (the)	ARE	1975		0	1.09	24	79.800003	548295	11
United Arab Emirates (the)	ARE	1976		0	.79000002	24	79.903	637926	11
United Arab Emirates (the)	ARE	1977		0	2.1500001	24	80.106003	735347	11
United Arab Emirates (the)	ARE	1978		0	1.3	24	80.308998	835498	11
United Arab Emirates (the)	ARE	1979		0	1.83	24	80.510002	931752	11
United Arab Emirates (the)	ARE	1980		0	1.6799999	24	80.709999	1019507	11
United Arab Emirates (the)	ARE	1981		0	1.4299999	24	80.682999	1096602	11
United Arab Emirates (the)	ARE	1982		0	.86000001	24	80.466003	1164816	11
United Arab Emirates (the)	ARE	1983		0	2.3599999	24	80.247002	1228457	11
United Arab Emirates (the)	ARE	1984		0	1.51	24	80.026001	1293970	11
United Arab Emirates (the)	ARE	1985		0	1.21	24	79.804001	1366165	11
United Arab Emirates (the)	ARE	1986		0	1.47	24	79.624001	1446386	11
United Arab Emirates (the)	ARE	1987		0	2.0599999	24	79.482002	1533526	11
United Arab Emirates (the)	ARE	1988		0	2.24	24	79.338997	1627068	11
United Arab Emirates (the)	ARE	1989		0	1.24	24	79.195999	1725676	11
United Arab Emirates (the)	ARE	1990		0	1.2	24	79.051003	1828437	11
United Arab Emirates (the)	ARE	1991		0	1.05	24	78.905998	1937159	11
United Arab Emirates (the)	ARE	1992		0	.49000001	24	78.760002	2052892	11
United Arab Emirates (the)	ARE	1993		0	1.36	24	78.613998	2173135	11
United Arab Emirates (the)	ARE	1994		0	1.95	24	78.467003	2294377	11
United Arab Emirates (the)	ARE	1995		0	2.01	24	78.319	2415099	11
United Arab Emirates (the)	ARE	1996		0	1.24	24	78.492996	2539121	11
United Arab Emirates (the)	ARE	1997		0	1.91	24	78.938004	2671361	11
United Arab Emirates (the)	ARE	1998		0	2.97	24	79.377998	2813214	11
United Arab Emirates (the)	ARE	1999		0	.92000002	24	79.809998	2966029	11
United Arab Emirates (the)	ARE	2000		0	1.62	24	80.236	3134067	11
United Arab Emirates (the)	ARE	2001		0	1.62	24	80.654999	3302722	11
United Arab Emirates (the)	ARE	2002		0	2.51	24	81.067001	3478769	11
United Arab Emirates (the)	ARE	2003		0	2.27	24	81.472	3711931	11
United Arab Emirates (the)	ARE	2004		0	1.59	24	81.871002	4068577	11
United Arab Emirates (the)	ARE	2005		0	2.5699999	24	82.262001	4588222	11
United Arab Emirates (the)	ARE	2006		0	1.6900001	24	82.648003	5300172	11
United Arab Emirates (the)	ARE	2007		0	2.3099999	24	83.023003	6168846	11
United Arab Emirates (the)	ARE	2008		0	1.54	24	83.387001	7089486	11
United Arab Emirates (the)	ARE	2009		0	2	24	83.741997	7917368	11
United Arab Emirates (the)	ARE	2010		0	2.3	24	84.086998	8549998	11
United Arab Emirates (the)	ARE	2011		0	1.92	24	84.422997	8946778	11
United Arab Emirates (the)	ARE	2012		0	2.6500001	24	84.749001	9141598	11
United Arab Emirates (the)	ARE	2013		0	1.99	24	85.066002	9197908	11
United Arab Emirates (the)	ARE	2014		0	2.1700001	24	85.375	9214182	11
United Arab Emirates (the)	ARE	2015		0	2.95	24	85.674004	9262896	11
United Arab Emirates (the)	ARE	2016		0	3.03	24	85.964996	9360975	11
United Arab Emirates (the)	ARE	2017	1	1	1.9	24	86.248001	9487206	11
United Arab Emirates (the)	ARE	2018		0	2.8499999	24	86.522003	9630966	11
United Arab Emirates (the)	ARE	2019		0	2.48	24	86.789001	9770526	11
United Arab Emirates (the)	ARE	2020		0	2.3099999	24	87.047997	9890400	11
United Arab Emirates (the)	ARE	2021		0	2.3800001	24	87.299004	9991083	11
United Arab Emirates (the)	ARE	2022		0	1.79	24			11
Argentina	ARG	1959		0	.94	34			12
Argentina	ARG	1960		0	.5	34	73.611	20481781	12
Argentina	ARG	1961		0	.95999998	34	74.217003	20817270	12
Argentina	ARG	1962		0	.63999999	34	74.766998	21153042	12
Argentina	ARG	1963		0	.70999998	34	75.308998	21488916	12
Argentina	ARG	1964		0	.31999999	34	75.844002	21824427	12
Argentina	ARG	1965	1	1	1.0599999	34	76.369003	22159644	12
Argentina	ARG	1966	1	1	1.28	34	76.888	22494031	12
Argentina	ARG	1967	1	1	.69999999	34	77.398003	22828872	12
Argentina	ARG	1968		0	1.0599999	34	77.901001	23168268	12
Argentina	ARG	1969		0	1.35	34	78.393997	23517613	12
Argentina	ARG	1970	1	1	1	34	78.879997	23880564	12
Argentina	ARG	1971		0	.81	34	79.320999	24259564	12
Argentina	ARG	1972	1	1	1.74	34	79.742996	24653172	12
Argentina	ARG	1973	1	1	1.1799999	34	80.157997	25056475	12
Argentina	ARG	1974	1	1	.94999999	34	80.567001	25462305	12
Argentina	ARG	1975	1	1	1.09	34	80.969002	25865775	12
Argentina	ARG	1976		0	.79000002	34	81.365997	26264681	12
Argentina	ARG	1977	1	1	2.1500001	34	81.754997	26661397	12
Argentina	ARG	1978	2	1	1.3	34	82.139	27061041	12
Argentina	ARG	1979	1	1	1.83	34	82.515999	27471046	12
Argentina	ARG	1980	2	1	1.6799999	34	82.887001	27896532	12
Argentina	ARG	1981		0	1.4299999	34	83.313004	28338514	12
Argentina	ARG	1982	1	1	.86000001	34	83.759003	28794550	12
Argentina	ARG	1983	2	1	2.3599999	34	84.194	29262049	12
Argentina	ARG	1984	1	1	1.51	34	84.621002	29737097	12
Argentina	ARG	1985	2	1	1.21	34	85.038002	30216284	12
Argentina	ARG	1986	2	1	1.47	34	85.445	30698964	12
Argentina	ARG	1987	3	1	2.0599999	34	85.843002	31184411	12
Argentina	ARG	1988	1	1	2.24	34	86.233002	31668939	12
Argentina	ARG	1989		0	1.24	34	86.612999	32148137	12
Argentina	ARG	1990	1	1	1.2	34	86.984001	32618648	12
Argentina	ARG	1991		0	1.05	34	87.328003	33079002	12
Argentina	ARG	1992	2	1	.49000001	34	87.542	33529320	12
Argentina	ARG	1993	4	1	1.36	34	87.751999	33970103	12
Argentina	ARG	1994	1	1	1.95	34	87.959999	34402669	12
Argentina	ARG	1995	4	1	2.01	34	88.164001	34828168	12
Argentina	ARG	1996		0	1.24	34	88.365997	35246376	12
Argentina	ARG	1997	1	1	1.91	34	88.564003	35657438	12
Argentina	ARG	1998	2	1	2.97	34	88.759003	36063451	12
Argentina	ARG	1999	1	1	.92000002	34	88.952003	36467218	12
Argentina	ARG	2000	8	1	1.62	34	89.141998	36870796	12
Argentina	ARG	2001	7	1	1.62	34	89.329002	37275644	12
Argentina	ARG	2002	3	1	2.51	34	89.510002	37681743	12
Argentina	ARG	2003	4	1	2.27	34	89.685997	38087866	12
Argentina	ARG	2004	3	1	1.59	34	89.860001	38491970	12
Argentina	ARG	2005	1	1	2.5699999	34	90.030998	38892924	12
Argentina	ARG	2006	1	1	1.6900001	34	90.199997	39289876	12
Argentina	ARG	2007	3	1	2.3099999	34	90.365997	39684303	12
Argentina	ARG	2008	1	1	1.54	34	90.529999	40080159	12
Argentina	ARG	2009	5	1	2	34	90.691002	40482786	12
Argentina	ARG	2010	1	1	2.3	34	90.848999	40788453	12
Argentina	ARG	2011		0	1.92	34	90.989998	41261490	12
Argentina	ARG	2012	3	1	2.6500001	34	91.121002	41733271	12
Argentina	ARG	2013	2	1	1.99	34	91.249001	42202935	12
Argentina	ARG	2014	4	1	2.1700001	34	91.376999	42669500	12
Argentina	ARG	2015	4	1	2.95	34	91.502998	43131966	12
Argentina	ARG	2016	2	1	3.03	34	91.626999	43590368	12
Argentina	ARG	2017	4	1	1.9	34	91.749001	44044811	12
Argentina	ARG	2018	5	1	2.8499999	34	91.870003	44494502	12
Argentina	ARG	2019	4	1	2.48	34	91.990997	44938712	12
Argentina	ARG	2020	2	1	2.3099999	34	92.111	45376763	12
Argentina	ARG	2021	2	1	2.3800001	34	92.228996	45808747	12
Argentina	ARG	2022	1	1	1.79	34			12
Armenia	ARM	1959		0	.94	40			13
Armenia	ARM	1960		0	.5	40	51.275002	1874119	13
Armenia	ARM	1961		0	.95999998	40	52.146999	1941498	13
Armenia	ARM	1962		0	.63999999	40	53.019001	2009524	13
Armenia	ARM	1963		0	.70999998	40	53.889	2077584	13
Armenia	ARM	1964		0	.31999999	40	54.757999	2145004	13
Armenia	ARM	1965		0	1.0599999	40	55.622002	2211316	13
Armenia	ARM	1966		0	1.28	40	56.483002	2276038	13
Armenia	ARM	1967		0	.69999999	40	57.341	2339133	13
Armenia	ARM	1968		0	1.0599999	40	58.195	2401142	13
Armenia	ARM	1969		0	1.35	40	59.042	2462938	13
Armenia	ARM	1970		0	1	40	59.863998	2525067	13
Armenia	ARM	1971		0	.81	40	60.657001	2587716	13
Armenia	ARM	1972		0	1.74	40	61.445	2650484	13
Armenia	ARM	1973		0	1.1799999	40	62.224998	2712780	13
Armenia	ARM	1974		0	.94999999	40	63	2773750	13
Armenia	ARM	1975		0	1.09	40	63.611	2832752	13
Armenia	ARM	1976		0	.79000002	40	64.219002	2889583	13
Armenia	ARM	1977		0	2.1500001	40	64.820999	2944375	13
Armenia	ARM	1978		0	1.3	40	65.418999	2997419	13
Armenia	ARM	1979		0	1.83	40	65.838997	3049107	13
Armenia	ARM	1980		0	1.6799999	40	66.050003	3099759	13
Armenia	ARM	1981		0	1.4299999	40	66.259003	3148096	13
Armenia	ARM	1982		0	.86000001	40	66.467003	3193696	13
Armenia	ARM	1983		0	2.3599999	40	66.675003	3238592	13
Armenia	ARM	1984		0	1.51	40	66.883003	3285593	13
Armenia	ARM	1985		0	1.21	40	67.089996	3335935	13
Armenia	ARM	1986		0	1.47	40	67.295998	3392264	13
Armenia	ARM	1987		0	2.0599999	40	67.500999	3451947	13
Armenia	ARM	1988		0	2.24	40	67.706001	3504667	13
Armenia	ARM	1989		0	1.24	40	67.690002	3536473	13
Armenia	ARM	1990		0	1.2	40	67.420998	3538164	13
Armenia	ARM	1991		0	1.05	40	67.150002	3505249	13
Armenia	ARM	1992		0	.49000001	40	66.877998	3442820	13
Armenia	ARM	1993		0	1.36	40	66.606003	3363111	13
Armenia	ARM	1994		0	1.95	40	66.332001	3283664	13
Armenia	ARM	1995		0	2.01	40	66.056999	3217349	13
Armenia	ARM	1996		0	1.24	40	65.780998	3168213	13
Armenia	ARM	1997	1	1	1.91	40	65.503998	3133081	13
Armenia	ARM	1998	1	1	2.97	40	65.225998	3108691	13
Armenia	ARM	1999		0	.92000002	40	64.946999	3089020	13
Armenia	ARM	2000	1	1	1.62	40	64.666	3069597	13
Armenia	ARM	2001		0	1.62	40	64.385002	3050686	13
Armenia	ARM	2002		0	2.51	40	64.236	3033976	13
Armenia	ARM	2003		0	2.27	40	64.137001	3017938	13
Armenia	ARM	2004	1	1	1.59	40	64.038002	3000715	13
Armenia	ARM	2005		0	2.5699999	40	63.938	2981262	13
Armenia	ARM	2006		0	1.6900001	40	63.839001	2958301	13
Armenia	ARM	2007		0	2.3099999	40	63.738998	2932615	13
Armenia	ARM	2008		0	1.54	40	63.639999	2907615	13
Armenia	ARM	2009		0	2	40	63.540001	2888094	13
Armenia	ARM	2010		0	2.3	40	63.439999	2877314	13
Armenia	ARM	2011		0	1.92	40	63.34	2876536	13
Armenia	ARM	2012		0	2.6500001	40	63.240002	2884239	13
Armenia	ARM	2013	2	1	1.99	40	63.164001	2897593	13
Armenia	ARM	2014		0	2.1700001	40	63.112	2912403	13
Armenia	ARM	2015		0	2.95	40	63.084999	2925559	13
Armenia	ARM	2016	1	1	3.03	40	63.082001	2936147	13
Armenia	ARM	2017		0	1.9	40	63.103001	2944789	13
Armenia	ARM	2018	1	1	2.8499999	40	63.148998	2951741	13
Armenia	ARM	2019	1	1	2.48	40	63.219002	2957728	13
Armenia	ARM	2020	1	1	2.3099999	40	63.313	2963234	13
Armenia	ARM	2021		0	2.3800001	40	63.431	2968128	13
Armenia	ARM	2022		0	1.79	40			13
American Samoa	ASM	1959		0	.94	14.3333			14
American Samoa	ASM	1960		0	.5	14.3333	66.210999	20127	14
American Samoa	ASM	1961		0	.95999998	14.3333	66.640999	20605	14
American Samoa	ASM	1962		0	.63999999	14.3333	67.068001	21246	14
American Samoa	ASM	1963		0	.70999998	14.3333	67.492996	22029	14
American Samoa	ASM	1964		0	.31999999	14.3333	67.916	22850	14
American Samoa	ASM	1965		0	1.0599999	14.3333	68.334	23675	14
American Samoa	ASM	1966	1	1	1.28	14.3333	68.75	24473	14
American Samoa	ASM	1967		0	.69999999	14.3333	69.163002	25235	14
American Samoa	ASM	1968		0	1.0599999	14.3333	69.573997	25980	14
American Samoa	ASM	1969		0	1.35	14.3333	69.980003	26698	14
American Samoa	ASM	1970		0	1	14.3333	70.384003	27362	14
American Samoa	ASM	1971		0	.81	14.3333	70.783997	27982	14
American Samoa	ASM	1972		0	1.74	14.3333	71.181999	28564	14
American Samoa	ASM	1973		0	1.1799999	14.3333	71.575996	29103	14
American Samoa	ASM	1974		0	.94999999	14.3333	71.967003	29595	14
American Samoa	ASM	1975		0	1.09	14.3333	72.353996	30045	14
American Samoa	ASM	1976		0	.79000002	14.3333	72.738998	30455	14
American Samoa	ASM	1977		0	2.1500001	14.3333	73.120003	30834	14
American Samoa	ASM	1978		0	1.3	14.3333	73.497002	31262	14
American Samoa	ASM	1979		0	1.83	14.3333	73.871002	31842	14
American Samoa	ASM	1980		0	1.6799999	14.3333	74.330002	32648	14
American Samoa	ASM	1981		0	1.4299999	14.3333	75.042999	33697	14
American Samoa	ASM	1982		0	.86000001	14.3333	75.742996	34969	14
American Samoa	ASM	1983		0	2.3599999	14.3333	76.429001	36413	14
American Samoa	ASM	1984		0	1.51	14.3333	77.102997	37946	14
American Samoa	ASM	1985		0	1.21	14.3333	77.762001	39521	14
American Samoa	ASM	1986		0	1.47	14.3333	78.407997	41114	14
American Samoa	ASM	1987		0	2.0599999	14.3333	79.040001	42741	14
American Samoa	ASM	1988		0	2.24	14.3333	79.658997	44346	14
American Samoa	ASM	1989	1	1	1.24	14.3333	80.263	45894	14
American Samoa	ASM	1990		0	1.2	14.3333	80.947998	47351	14
American Samoa	ASM	1991		0	1.05	14.3333	81.886002	48682	14
American Samoa	ASM	1992		0	.49000001	14.3333	82.789001	49900	14
American Samoa	ASM	1993		0	1.36	14.3333	83.653999	51025	14
American Samoa	ASM	1994		0	1.95	14.3333	84.485001	52099	14
American Samoa	ASM	1995		0	2.01	14.3333	85.279999	53158	14
American Samoa	ASM	1996		0	1.24	14.3333	86.042999	54209	14
American Samoa	ASM	1997		0	1.91	14.3333	86.771004	55227	14
American Samoa	ASM	1998		0	2.97	14.3333	87.467003	56180	14
American Samoa	ASM	1999		0	.92000002	14.3333	88.130997	57049	14
American Samoa	ASM	2000		0	1.62	14.3333	88.586998	57816	14
American Samoa	ASM	2001		0	1.62	14.3333	88.490997	58496	14
American Samoa	ASM	2002		0	2.51	14.3333	88.393997	59077	14
American Samoa	ASM	2003	1	1	2.27	14.3333	88.296997	59495	14
American Samoa	ASM	2004	1	1	1.59	14.3333	88.197998	59684	14
American Samoa	ASM	2005	1	1	2.5699999	14.3333	88.099998	59557	14
American Samoa	ASM	2006		0	1.6900001	14.3333	88	59109	14
American Samoa	ASM	2007		0	2.3099999	14.3333	87.900002	58367	14
American Samoa	ASM	2008		0	1.54	14.3333	87.799004	57490	14
American Samoa	ASM	2009		0	2	14.3333	87.696999	56675	14
American Samoa	ASM	2010		0	2.3	14.3333	87.594002	56084	14
American Samoa	ASM	2011		0	1.92	14.3333	87.501999	55755	14
American Samoa	ASM	2012		0	2.6500001	14.3333	87.419998	55669	14
American Samoa	ASM	2013		0	1.99	14.3333	87.348	55717	14
American Samoa	ASM	2014		0	2.1700001	14.3333	87.288002	55791	14
American Samoa	ASM	2015		0	2.95	14.3333	87.237999	55806	14
American Samoa	ASM	2016		0	3.03	14.3333	87.197998	55739	14
American Samoa	ASM	2017		0	1.9	14.3333	87.169998	55617	14
American Samoa	ASM	2018		0	2.8499999	14.3333	87.153	55461	14
American Samoa	ASM	2019		0	2.48	14.3333	87.147003	55312	14
American Samoa	ASM	2020		0	2.3099999	14.3333	87.153	55197	14
American Samoa	ASM	2021		0	2.3800001	14.3333	87.168999	55103	14
American Samoa	ASM	2022		0	1.79	14.3333			14
Antigua and Barbuda	ATG	1959		0	.94	17.049999			15
Antigua and Barbuda	ATG	1960	1	1	.5	17.049999	39.655998	54132	15
Antigua and Barbuda	ATG	1961		0	.95999998	17.049999	39.040001	55005	15
Antigua and Barbuda	ATG	1962		0	.63999999	17.049999	38.426998	55849	15
Antigua and Barbuda	ATG	1963		0	.70999998	17.049999	37.817001	56701	15
Antigua and Barbuda	ATG	1964		0	.31999999	17.049999	37.210999	57641	15
Antigua and Barbuda	ATG	1965		0	1.0599999	17.049999	36.610001	58699	15
Antigua and Barbuda	ATG	1966	1	1	1.28	17.049999	36.012001	59912	15
Antigua and Barbuda	ATG	1967		0	.69999999	17.049999	35.417999	61240	15
Antigua and Barbuda	ATG	1968		0	1.0599999	17.049999	34.828999	62523	15
Antigua and Barbuda	ATG	1969		0	1.35	17.049999	34.244999	63553	15
Antigua and Barbuda	ATG	1970		0	1	17.049999	33.819	64184	15
Antigua and Barbuda	ATG	1971		0	.81	17.049999	33.897999	64354	15
Antigua and Barbuda	ATG	1972		0	1.74	17.049999	33.978001	64134	15
Antigua and Barbuda	ATG	1973		0	1.1799999	17.049999	34.056999	63649	15
Antigua and Barbuda	ATG	1974		0	.94999999	17.049999	34.137001	63108	15
Antigua and Barbuda	ATG	1975		0	1.09	17.049999	34.216999	62671	15
Antigua and Barbuda	ATG	1976		0	.79000002	17.049999	34.297001	62353	15
Antigua and Barbuda	ATG	1977		0	2.1500001	17.049999	34.376999	62162	15
Antigua and Barbuda	ATG	1978		0	1.3	17.049999	34.457001	62038	15
Antigua and Barbuda	ATG	1979		0	1.83	17.049999	34.537998	61948	15
Antigua and Barbuda	ATG	1980		0	1.6799999	17.049999	34.618	61861	15
Antigua and Barbuda	ATG	1981		0	1.4299999	17.049999	34.698002	61789	15
Antigua and Barbuda	ATG	1982		0	.86000001	17.049999	34.778999	61780	15
Antigua and Barbuda	ATG	1983	1	1	2.3599999	17.049999	34.860001	61779	15
Antigua and Barbuda	ATG	1984		0	1.51	17.049999	34.939999	61784	15
Antigua and Barbuda	ATG	1985		0	1.21	17.049999	35.021	61785	15
Antigua and Barbuda	ATG	1986		0	1.47	17.049999	35.102001	61754	15
Antigua and Barbuda	ATG	1987		0	2.0599999	17.049999	35.182999	61713	15
Antigua and Barbuda	ATG	1988		0	2.24	17.049999	35.264	61758	15
Antigua and Barbuda	ATG	1989	1	1	1.24	17.049999	35.345001	62007	15
Antigua and Barbuda	ATG	1990	1	1	1.2	17.049999	35.425999	62533	15
Antigua and Barbuda	ATG	1991		0	1.05	17.049999	35.465	63363	15
Antigua and Barbuda	ATG	1992		0	.49000001	17.049999	35.084999	64459	15
Antigua and Barbuda	ATG	1993		0	1.36	17.049999	34.709	65777	15
Antigua and Barbuda	ATG	1994		0	1.95	17.049999	34.334	67201	15
Antigua and Barbuda	ATG	1995	1	1	2.01	17.049999	33.960999	68672	15
Antigua and Barbuda	ATG	1996		0	1.24	17.049999	33.59	70176	15
Antigua and Barbuda	ATG	1997		0	1.91	17.049999	33.221001	71707	15
Antigua and Barbuda	ATG	1998	1	1	2.97	17.049999	32.855	73219	15
Antigua and Barbuda	ATG	1999	2	1	.92000002	17.049999	32.490002	74674	15
Antigua and Barbuda	ATG	2000		0	1.62	17.049999	32.126999	76007	15
Antigua and Barbuda	ATG	2001		0	1.62	17.049999	31.74	77212	15
Antigua and Barbuda	ATG	2002		0	2.51	17.049999	31.098	78298	15
Antigua and Barbuda	ATG	2003		0	2.27	17.049999	30.464001	79311	15
Antigua and Barbuda	ATG	2004		0	1.59	17.049999	29.837	80347	15
Antigua and Barbuda	ATG	2005		0	2.5699999	17.049999	29.218	81462	15
Antigua and Barbuda	ATG	2006		0	1.6900001	17.049999	28.606001	82715	15
Antigua and Barbuda	ATG	2007		0	2.3099999	17.049999	28.002001	84029	15
Antigua and Barbuda	ATG	2008	1	1	1.54	17.049999	27.405001	85394	15
Antigua and Barbuda	ATG	2009		0	2	17.049999	26.818001	86743	15
Antigua and Barbuda	ATG	2010	1	1	2.3	17.049999	26.238001	88030	15
Antigua and Barbuda	ATG	2011		0	1.92	17.049999	25.702999	89250	15
Antigua and Barbuda	ATG	2012		0	2.6500001	17.049999	25.525999	90407	15
Antigua and Barbuda	ATG	2013		0	1.99	17.049999	25.35	91510	15
Antigua and Barbuda	ATG	2014		0	2.1700001	17.049999	25.174999	92562	15
Antigua and Barbuda	ATG	2015		0	2.95	17.049999	25	93571	15
Antigua and Barbuda	ATG	2016		0	3.03	17.049999	24.846001	94520	15
Antigua and Barbuda	ATG	2017	1	1	1.9	17.049999	24.712999	95425	15
Antigua and Barbuda	ATG	2018		0	2.8499999	17.049999	24.599001	96282	15
Antigua and Barbuda	ATG	2019		0	2.48	17.049999	24.506001	97115	15
Antigua and Barbuda	ATG	2020		0	2.3099999	17.049999	24.433001	97928	15
Antigua and Barbuda	ATG	2021		0	2.3800001	17.049999	24.379999	98728	15
Antigua and Barbuda	ATG	2022		0	1.79	17.049999			15
Australia	AUS	1959		0	.94	27			16
Australia	AUS	1960		0	.5	27	81.528999	10276477	16
Australia	AUS	1961		0	.95999998	27	81.941002	10483000	16
Australia	AUS	1962		0	.63999999	27	82.227997	10742000	16
Australia	AUS	1963		0	.70999998	27	82.511002	10950000	16
Australia	AUS	1964		0	.31999999	27	82.792	11167000	16
Australia	AUS	1965		0	1.0599999	27	83.068001	11388000	16
Australia	AUS	1966		0	1.28	27	83.339996	11651000	16
Australia	AUS	1967	2	1	.69999999	27	83.507004	11799000	16
Australia	AUS	1968	1	1	1.0599999	27	83.671997	12009000	16
Australia	AUS	1969		0	1.35	27	83.835999	12263000	16
Australia	AUS	1970	1	1	1	27	83.999001	12507000	16
Australia	AUS	1971	2	1	.81	27	84.160004	12937000	16
Australia	AUS	1972		0	1.74	27	84.32	13177000	16
Australia	AUS	1973	1	1	1.1799999	27	84.477997	13380000	16
Australia	AUS	1974	4	1	.94999999	27	84.636002	13723000	16
Australia	AUS	1975		0	1.09	27	84.792	13893000	16
Australia	AUS	1976	4	1	.79000002	27	84.946999	14033000	16
Australia	AUS	1977	1	1	2.1500001	27	85.099998	14192000	16
Australia	AUS	1978	4	1	1.3	27	85.251999	14358000	16
Australia	AUS	1979	1	1	1.83	27	85.403	14514000	16
Australia	AUS	1980		0	1.6799999	27	85.552002	14692000	16
Australia	AUS	1981	2	1	1.4299999	27	85.699997	14927000	16
Australia	AUS	1982	3	1	.86000001	27	85.669998	15178000	16
Australia	AUS	1983	1	1	2.3599999	27	85.640999	15369000	16
Australia	AUS	1984	1	1	1.51	27	85.611	15544000	16
Australia	AUS	1985	3	1	1.21	27	85.582001	15758000	16
Australia	AUS	1986	4	1	1.47	27	85.552002	16018400	16
Australia	AUS	1987		0	2.0599999	27	85.522003	16263900	16
Australia	AUS	1988	3	1	2.24	27	85.492996	16532200	16
Australia	AUS	1989	3	1	1.24	27	85.462997	16814400	16
Australia	AUS	1990	4	1	1.2	27	85.432999	17065100	16
Australia	AUS	1991	3	1	1.05	27	85.403	17284000	16
Australia	AUS	1992	3	1	.49000001	27	85.285004	17495000	16
Australia	AUS	1993	4	1	1.36	27	85.156998	17667000	16
Australia	AUS	1994	8	1	1.95	27	85.028	17855000	16
Australia	AUS	1995	5	1	2.01	27	84.898003	18072000	16
Australia	AUS	1996	9	1	1.24	27	84.766998	18311000	16
Australia	AUS	1997	4	1	1.91	27	84.636002	18517000	16
Australia	AUS	1998	6	1	2.97	27	84.502998	18711000	16
Australia	AUS	1999	5	1	.92000002	27	84.370003	18926000	16
Australia	AUS	2000	5	1	1.62	27	84.235001	19153000	16
Australia	AUS	2001	9	1	1.62	27	84.099998	19413000	16
Australia	AUS	2002	5	1	2.51	27	84.222	19651400	16
Australia	AUS	2003	10	1	2.27	27	84.343002	19895400	16
Australia	AUS	2004	6	1	1.59	27	84.462997	20127400	16
Australia	AUS	2005	4	1	2.5699999	27	84.582001	20394800	16
Australia	AUS	2006	8	1	1.6900001	27	84.699997	20697900	16
Australia	AUS	2007	2	1	2.3099999	27	84.821999	20827600	16
Australia	AUS	2008	5	1	1.54	27	84.943001	21249200	16
Australia	AUS	2009	6	1	2	27	85.063004	21691700	16
Australia	AUS	2010	8	1	2.3	27	85.181999	22031750	16
Australia	AUS	2011	3	1	1.92	27	85.300003	22340024	16
Australia	AUS	2012	2	1	2.6500001	27	85.402	22733465	16
Australia	AUS	2013	3	1	1.99	27	85.501999	23128129	16
Australia	AUS	2014	4	1	2.1700001	27	85.601997	23475686	16
Australia	AUS	2015	8	1	2.95	27	85.700996	23815995	16
Australia	AUS	2016	3	1	3.03	27	85.800003	24190907	16
Australia	AUS	2017	3	1	1.9	27	85.903999	24601860	16
Australia	AUS	2018	3	1	2.8499999	27	86.012001	24982688	16
Australia	AUS	2019	3	1	2.48	27	86.124001	25365745	16
Australia	AUS	2020	3	1	2.3099999	27	86.240997	25693267	16
Australia	AUS	2021	7	1	2.3800001	27	86.362	25739256	16
Australia	AUS	2022	5	1	1.79	27			16
Austria	AUT	1959		0	.94	47.333302			17
Austria	AUT	1960		0	.5	47.333302	64.720001	7047539	17
Austria	AUT	1961		0	.95999998	47.333302	64.814003	7086299	17
Austria	AUT	1962		0	.63999999	47.333302	64.862999	7129864	17
Austria	AUT	1963		0	.70999998	47.333302	64.913002	7175811	17
Austria	AUT	1964		0	.31999999	47.333302	64.961998	7223801	17
Austria	AUT	1965		0	1.0599999	47.333302	65.011002	7270889	17
Austria	AUT	1966		0	1.28	47.333302	65.060997	7322066	17
Austria	AUT	1967		0	.69999999	47.333302	65.110001	7376998	17
Austria	AUT	1968		0	1.0599999	47.333302	65.158997	7415403	17
Austria	AUT	1969		0	1.35	47.333302	65.208	7441055	17
Austria	AUT	1970		0	1	47.333302	65.258003	7467086	17
Austria	AUT	1971		0	.81	47.333302	65.301003	7500482	17
Austria	AUT	1972		0	1.74	47.333302	65.310997	7544201	17
Austria	AUT	1973		0	1.1799999	47.333302	65.320999	7586115	17
Austria	AUT	1974		0	.94999999	47.333302	65.331001	7599038	17
Austria	AUT	1975	1	1	1.09	47.333302	65.341003	7578903	17
Austria	AUT	1976	1	1	.79000002	47.333302	65.350998	7565525	17
Austria	AUT	1977		0	2.1500001	47.333302	65.361	7568430	17
Austria	AUT	1978		0	1.3	47.333302	65.371002	7562305	17
Austria	AUT	1979		0	1.83	47.333302	65.380997	7549425	17
Austria	AUT	1980	1	1	1.6799999	47.333302	65.390999	7549433	17
Austria	AUT	1981	1	1	1.4299999	47.333302	65.363998	7568710	17
Austria	AUT	1982	2	1	.86000001	47.333302	65.099998	7574140	17
Austria	AUT	1983	1	1	2.3599999	47.333302	64.835999	7561910	17
Austria	AUT	1984	2	1	1.51	47.333302	64.57	7561434	17
Austria	AUT	1985	1	1	1.21	47.333302	64.305	7564985	17
Austria	AUT	1986		0	1.47	47.333302	64.037003	7569794	17
Austria	AUT	1987		0	2.0599999	47.333302	63.769001	7574586	17
Austria	AUT	1988		0	2.24	47.333302	63.5	7585317	17
Austria	AUT	1989		0	1.24	47.333302	63.230999	7619567	17
Austria	AUT	1990	5	1	1.2	47.333302	62.959999	7677850	17
Austria	AUT	1991	2	1	1.05	47.333302	62.688999	7754891	17
Austria	AUT	1992		0	.49000001	47.333302	62.417	7840709	17
Austria	AUT	1993	1	1	1.36	47.333302	62.144001	7905633	17
Austria	AUT	1994	1	1	1.95	47.333302	61.869999	7936118	17
Austria	AUT	1995	1	1	2.01	47.333302	61.596001	7948278	17
Austria	AUT	1996	1	1	1.24	47.333302	61.32	7959017	17
Austria	AUT	1997	1	1	1.91	47.333302	61.044998	7968041	17
Austria	AUT	1998		0	2.97	47.333302	60.768002	7976789	17
Austria	AUT	1999	2	1	.92000002	47.333302	60.491001	7992324	17
Austria	AUT	2000	2	1	1.62	47.333302	60.213001	8011566	17
Austria	AUT	2001		0	1.62	47.333302	59.933998	8042293	17
Austria	AUT	2002	3	1	2.51	47.333302	59.654999	8081957	17
Austria	AUT	2003	1	1	2.27	47.333302	59.375	8121423	17
Austria	AUT	2004		0	1.59	47.333302	59.094002	8171966	17
Austria	AUT	2005	3	1	2.5699999	47.333302	58.813	8227829	17
Austria	AUT	2006	1	1	1.6900001	47.333302	58.532001	8268641	17
Austria	AUT	2007	2	1	2.3099999	47.333302	58.249001	8295487	17
Austria	AUT	2008	1	1	1.54	47.333302	57.966	8321496	17
Austria	AUT	2009	4	1	2	47.333302	57.682999	8343323	17
Austria	AUT	2010		0	2.3	47.333302	57.398998	8363404	17
Austria	AUT	2011		0	1.92	47.333302	57.115002	8391643	17
Austria	AUT	2012	1	1	2.6500001	47.333302	57.146999	8429991	17
Austria	AUT	2013	1	1	1.99	47.333302	57.335999	8479823	17
Austria	AUT	2014		0	2.1700001	47.333302	57.526001	8546356	17
Austria	AUT	2015		0	2.95	47.333302	57.715	8642699	17
Austria	AUT	2016	1	1	3.03	47.333302	57.904999	8736668	17
Austria	AUT	2017	2	1	1.9	47.333302	58.094002	8797566	17
Austria	AUT	2018		0	2.8499999	47.333302	58.297001	8840521	17
Austria	AUT	2019	2	1	2.48	47.333302	58.514999	8879920	17
Austria	AUT	2020		0	2.3099999	47.333302	58.748001	8916864	17
Austria	AUT	2021	1	1	2.3800001	47.333302	58.994999	8956279	17
Austria	AUT	2022	1	1	1.79	47.333302			17
Azerbaijan	AZE	1959		0	.94	40.5			18
Azerbaijan	AZE	1960		0	.5	40.5	52.662998	3895398	18
Azerbaijan	AZE	1961		0	.95999998	40.5	52.363998	4030325	18
Azerbaijan	AZE	1962		0	.63999999	40.5	52.063999	4171428	18
Azerbaijan	AZE	1963		0	.70999998	40.5	51.764	4315127	18
Azerbaijan	AZE	1964		0	.31999999	40.5	51.464001	4456691	18
Azerbaijan	AZE	1965		0	1.0599999	40.5	51.164001	4592601	18
Azerbaijan	AZE	1966		0	1.28	40.5	50.863998	4721528	18
Azerbaijan	AZE	1967		0	.69999999	40.5	50.563999	4843872	18
Azerbaijan	AZE	1968		0	1.0599999	40.5	50.263	4960237	18
Azerbaijan	AZE	1969		0	1.35	40.5	49.963001	5071930	18
Azerbaijan	AZE	1970		0	1	40.5	50.007999	5180032	18
Azerbaijan	AZE	1971		0	.81	40.5	50.462002	5284518	18
Azerbaijan	AZE	1972		0	1.74	40.5	50.917	5385266	18
Azerbaijan	AZE	1973		0	1.1799999	40.5	51.370998	5483088	18
Azerbaijan	AZE	1974		0	.94999999	40.5	51.698002	5579071	18
Azerbaijan	AZE	1975		0	1.09	40.5	51.896999	5674129	18
Azerbaijan	AZE	1976		0	.79000002	40.5	52.096001	5768730	18
Azerbaijan	AZE	1977		0	2.1500001	40.5	52.293999	5863138	18
Azerbaijan	AZE	1978		0	1.3	40.5	52.492001	5957927	18
Azerbaijan	AZE	1979		0	1.83	40.5	52.654999	6053635	18
Azerbaijan	AZE	1980		0	1.6799999	40.5	52.777	6150735	18
Azerbaijan	AZE	1981		0	1.4299999	40.5	52.896999	6249312	18
Azerbaijan	AZE	1982		0	.86000001	40.5	53.018002	6349555	18
Azerbaijan	AZE	1983		0	2.3599999	40.5	53.139	6452067	18
Azerbaijan	AZE	1984		0	1.51	40.5	53.299	6557581	18
Azerbaijan	AZE	1985		0	1.21	40.5	53.498001	6666447	18
Azerbaijan	AZE	1986		0	1.47	40.5	53.696999	6778631	18
Azerbaijan	AZE	1987		0	2.0599999	40.5	53.895	6893486	18
Azerbaijan	AZE	1988		0	2.24	40.5	54.094002	7010027	18
Azerbaijan	AZE	1989		0	1.24	40.5	54.056999	7126877	18
Azerbaijan	AZE	1990		0	1.2	40.5	53.749001	7175200	18
Azerbaijan	AZE	1991		0	1.05	40.5	53.441002	7271300	18
Azerbaijan	AZE	1992		0	.49000001	40.5	53.132	7382050	18
Azerbaijan	AZE	1993		0	1.36	40.5	52.824001	7494800	18
Azerbaijan	AZE	1994		0	1.95	40.5	52.514999	7596550	18
Azerbaijan	AZE	1995	3	1	2.01	40.5	52.206001	7684850	18
Azerbaijan	AZE	1996		0	1.24	40.5	51.896	7763000	18
Azerbaijan	AZE	1997	1	1	1.91	40.5	51.588001	7838250	18
Azerbaijan	AZE	1998		0	2.97	40.5	51.278	7913000	18
Azerbaijan	AZE	1999		0	.92000002	40.5	51.185001	7982750	18
Azerbaijan	AZE	2000	2	1	1.62	40.5	51.386002	8048600	18
Azerbaijan	AZE	2001		0	1.62	40.5	51.587002	8111200	18
Azerbaijan	AZE	2002		0	2.51	40.5	51.786999	8171950	18
Azerbaijan	AZE	2003	1	1	2.27	40.5	51.987999	8234100	18
Azerbaijan	AZE	2004		0	1.59	40.5	52.188999	8306500	18
Azerbaijan	AZE	2005		0	2.5699999	40.5	52.389	8391850	18
Azerbaijan	AZE	2006		0	1.6900001	40.5	52.589001	8484550	18
Azerbaijan	AZE	2007		0	2.3099999	40.5	52.790001	8581300	18
Azerbaijan	AZE	2008		0	1.54	40.5	52.990002	8763400	18
Azerbaijan	AZE	2009	1	1	2	40.5	53.189999	8947243	18
Azerbaijan	AZE	2010	1	1	2.3	40.5	53.405998	9054332	18
Azerbaijan	AZE	2011		0	1.92	40.5	53.637001	9173082	18
Azerbaijan	AZE	2012	1	1	2.6500001	40.5	53.882999	9295784	18
Azerbaijan	AZE	2013		0	1.99	40.5	54.145	9416801	18
Azerbaijan	AZE	2014		0	2.1700001	40.5	54.422001	9535079	18
Azerbaijan	AZE	2015		0	2.95	40.5	54.714001	9649341	18
Azerbaijan	AZE	2016		0	3.03	40.5	55.021	9757812	18
Azerbaijan	AZE	2017		0	1.9	40.5	55.342999	9854033	18
Azerbaijan	AZE	2018		0	2.8499999	40.5	55.68	9939771	18
Azerbaijan	AZE	2019		0	2.48	40.5	56.030998	10024283	18
Azerbaijan	AZE	2020		0	2.3099999	40.5	56.396999	10093121	18
Azerbaijan	AZE	2021		0	2.3800001	40.5	56.776001	10145212	18
Azerbaijan	AZE	2022		0	1.79	40.5			18
Azores Islands	AZO	1959		0	.94				19
Azores Islands	AZO	1960		0	.5				19
Azores Islands	AZO	1961		0	.95999998				19
Azores Islands	AZO	1962		0	.63999999				19
Azores Islands	AZO	1963		0	.70999998				19
Azores Islands	AZO	1964		0	.31999999				19
Azores Islands	AZO	1965		0	1.0599999				19
Azores Islands	AZO	1966		0	1.28				19
Azores Islands	AZO	1967		0	.69999999				19
Azores Islands	AZO	1968		0	1.0599999				19
Azores Islands	AZO	1969		0	1.35				19
Azores Islands	AZO	1970		0	1				19
Azores Islands	AZO	1971		0	.81				19
Azores Islands	AZO	1972		0	1.74				19
Azores Islands	AZO	1973		0	1.1799999				19
Azores Islands	AZO	1974		0	.94999999				19
Azores Islands	AZO	1975		0	1.09				19
Azores Islands	AZO	1976		0	.79000002				19
Azores Islands	AZO	1977		0	2.1500001				19
Azores Islands	AZO	1978		0	1.3				19
Azores Islands	AZO	1979		0	1.83				19
Azores Islands	AZO	1980		0	1.6799999				19
Azores Islands	AZO	1981		0	1.4299999				19
Azores Islands	AZO	1982		0	.86000001				19
Azores Islands	AZO	1983		0	2.3599999				19
Azores Islands	AZO	1984		0	1.51				19
Azores Islands	AZO	1985		0	1.21				19
Azores Islands	AZO	1986		0	1.47				19
Azores Islands	AZO	1987		0	2.0599999				19
Azores Islands	AZO	1988		0	2.24				19
Azores Islands	AZO	1989		0	1.24				19
Azores Islands	AZO	1990		0	1.2				19
Azores Islands	AZO	1991		0	1.05				19
Azores Islands	AZO	1992		0	.49000001				19
Azores Islands	AZO	1993		0	1.36				19
Azores Islands	AZO	1994		0	1.95				19
Azores Islands	AZO	1995		0	2.01				19
Azores Islands	AZO	1996	1	1	1.24				19
Azores Islands	AZO	1997	1	1	1.91				19
Azores Islands	AZO	1998		0	2.97				19
Azores Islands	AZO	1999		0	.92000002				19
Azores Islands	AZO	2000		0	1.62				19
Azores Islands	AZO	2001		0	1.62				19
Azores Islands	AZO	2002		0	2.51				19
Azores Islands	AZO	2003		0	2.27				19
Azores Islands	AZO	2004		0	1.59				19
Azores Islands	AZO	2005		0	2.5699999				19
Azores Islands	AZO	2006		0	1.6900001				19
Azores Islands	AZO	2007		0	2.3099999				19
Azores Islands	AZO	2008		0	1.54				19
Azores Islands	AZO	2009		0	2				19
Azores Islands	AZO	2010		0	2.3				19
Azores Islands	AZO	2011		0	1.92				19
Azores Islands	AZO	2012		0	2.6500001				19
Azores Islands	AZO	2013		0	1.99				19
Azores Islands	AZO	2014		0	2.1700001				19
Azores Islands	AZO	2015		0	2.95				19
Azores Islands	AZO	2016		0	3.03				19
Azores Islands	AZO	2017		0	1.9				19
Azores Islands	AZO	2018		0	2.8499999				19
Azores Islands	AZO	2019		0	2.48				19
Azores Islands	AZO	2020		0	2.3099999				19
Azores Islands	AZO	2021		0	2.3800001				19
Azores Islands	AZO	2022		0	1.79				19
Burundi	BDI	1959		0	.94	3.5			20
Burundi	BDI	1960		0	.5	3.5	2.0769999	2797925	20
Burundi	BDI	1961		0	.95999998	3.5	2.115	2852438	20
Burundi	BDI	1962		0	.63999999	3.5	2.154	2907320	20
Burundi	BDI	1963		0	.70999998	3.5	2.1930001	2964416	20
Burundi	BDI	1964		0	.31999999	3.5	2.233	3026292	20
Burundi	BDI	1965		0	1.0599999	3.5	2.2939999	3094378	20
Burundi	BDI	1966		0	1.28	3.5	2.395	3170496	20
Burundi	BDI	1967		0	.69999999	3.5	2.5009999	3253215	20
Burundi	BDI	1968		0	1.0599999	3.5	2.6110001	3336930	20
Burundi	BDI	1969		0	1.35	3.5	2.7260001	3413909	20
Burundi	BDI	1970		0	1	3.5	2.845	3479070	20
Burundi	BDI	1971		0	.81	3.5	2.97	3530000	20
Burundi	BDI	1972		0	1.74	3.5	3.1010001	3569655	20
Burundi	BDI	1973		0	1.1799999	3.5	3.2360001	3605120	20
Burundi	BDI	1974		0	.94999999	3.5	3.3770001	3646428	20
Burundi	BDI	1975		0	1.09	3.5	3.5250001	3700879	20
Burundi	BDI	1976		0	.79000002	3.5	3.678	3770870	20
Burundi	BDI	1977		0	2.1500001	3.5	3.8380001	3854446	20
Burundi	BDI	1978		0	1.3	3.5	4.0050001	3949264	20
Burundi	BDI	1979		0	1.83	3.5	4.178	4051239	20
Burundi	BDI	1980		0	1.6799999	3.5	4.3390002	4157296	20
Burundi	BDI	1981		0	1.4299999	3.5	4.5029998	4266520	20
Burundi	BDI	1982		0	.86000001	3.5	4.6739998	4379727	20
Burundi	BDI	1983		0	2.3599999	3.5	4.8499999	4497544	20
Burundi	BDI	1984		0	1.51	3.5	5.033	4621096	20
Burundi	BDI	1985		0	1.21	3.5	5.2210002	4750832	20
Burundi	BDI	1986		0	1.47	3.5	5.4169998	4886745	20
Burundi	BDI	1987		0	2.0599999	3.5	5.6199999	5027143	20
Burundi	BDI	1988		0	2.24	3.5	5.8299999	5168703	20
Burundi	BDI	1989	1	1	1.24	3.5	6.0469999	5307069	20
Burundi	BDI	1990		0	1.2	3.5	6.2709999	5438959	20
Burundi	BDI	1991		0	1.05	3.5	6.4549999	5564923	20
Burundi	BDI	1992		0	.49000001	3.5	6.6370001	5685569	20
Burundi	BDI	1993		0	1.36	3.5	6.823	5798054	20
Burundi	BDI	1994		0	1.95	3.5	7.0139999	5898964	20
Burundi	BDI	1995		0	2.01	3.5	7.211	5987044	20
Burundi	BDI	1996		0	1.24	3.5	7.4120002	6060110	20
Burundi	BDI	1997		0	1.91	3.5	7.618	6122130	20
Burundi	BDI	1998		0	2.97	3.5	7.8299999	6185564	20
Burundi	BDI	1999	2	1	.92000002	3.5	8.0360003	6267132	20
Burundi	BDI	2000	1	1	1.62	3.5	8.2460003	6378871	20
Burundi	BDI	2001		0	1.62	3.5	8.4610004	6525546	20
Burundi	BDI	2002	2	1	2.51	3.5	8.6820002	6704118	20
Burundi	BDI	2003	1	1	2.27	3.5	8.908	6909161	20
Burundi	BDI	2004	3	1	1.59	3.5	9.1389999	7131688	20
Burundi	BDI	2005	2	1	2.5699999	3.5	9.375	7364857	20
Burundi	BDI	2006	7	1	1.6900001	3.5	9.6169996	7607850	20
Burundi	BDI	2007	2	1	2.3099999	3.5	9.8640003	7862226	20
Burundi	BDI	2008	3	1	1.54	3.5	10.118	8126104	20
Burundi	BDI	2009	2	1	2	3.5	10.376	8397661	20
Burundi	BDI	2010	4	1	2.3	3.5	10.642	8675606	20
Burundi	BDI	2011	2	1	1.92	3.5	10.915	8958406	20
Burundi	BDI	2012		0	2.6500001	3.5	11.194	9245992	20
Burundi	BDI	2013		0	1.99	3.5	11.482	9540302	20
Burundi	BDI	2014	1	1	2.1700001	3.5	11.776	9844301	20
Burundi	BDI	2015	2	1	2.95	3.5	12.078	10160034	20
Burundi	BDI	2016		0	3.03	3.5	12.388	10488002	20
Burundi	BDI	2017	1	1	1.9	3.5	12.706	10827010	20
Burundi	BDI	2018	3	1	2.8499999	3.5	13.032	11175379	20
Burundi	BDI	2019	3	1	2.48	3.5	13.366	11530577	20
Burundi	BDI	2020	3	1	2.3099999	3.5	13.708	11890781	20
Burundi	BDI	2021	1	1	2.3800001	3.5	14.058	12255429	20
Burundi	BDI	2022		0	1.79	3.5			20
Belgium	BEL	1959		0	.94	50.833302			21
Belgium	BEL	1960		0	.5	50.833302	92.459999	9153489	21
Belgium	BEL	1961		0	.95999998	50.833302	92.554001	9183948	21
Belgium	BEL	1962		0	.63999999	50.833302	92.679001	9220578	21
Belgium	BEL	1963	1	1	.70999998	50.833302	92.834999	9289770	21
Belgium	BEL	1964		0	.31999999	50.833302	92.987999	9378113	21
Belgium	BEL	1965		0	1.0599999	50.833302	93.137001	9463667	21
Belgium	BEL	1966		0	1.28	50.833302	93.283997	9527807	21
Belgium	BEL	1967	1	1	.69999999	50.833302	93.428001	9580991	21
Belgium	BEL	1968		0	1.0599999	50.833302	93.569	9618756	21
Belgium	BEL	1969		0	1.35	50.833302	93.707001	9646032	21
Belgium	BEL	1970		0	1	50.833302	93.843002	9655549	21
Belgium	BEL	1971	1	1	.81	50.833302	93.975998	9673162	21
Belgium	BEL	1972	1	1	1.74	50.833302	94.106003	9711115	21
Belgium	BEL	1973		0	1.1799999	50.833302	94.233002	9741720	21
Belgium	BEL	1974		0	.94999999	50.833302	94.358002	9772419	21
Belgium	BEL	1975		0	1.09	50.833302	94.480003	9800700	21
Belgium	BEL	1976	2	1	.79000002	50.833302	94.599998	9818227	21
Belgium	BEL	1977		0	2.1500001	50.833302	94.806	9830358	21
Belgium	BEL	1978		0	1.3	50.833302	95.004997	9839534	21
Belgium	BEL	1979		0	1.83	50.833302	95.195999	9848382	21
Belgium	BEL	1980		0	1.6799999	50.833302	95.380997	9859242	21
Belgium	BEL	1981		0	1.4299999	50.833302	95.535004	9858982	21
Belgium	BEL	1982		0	.86000001	50.833302	95.637001	9856303	21
Belgium	BEL	1983		0	2.3599999	50.833302	95.737	9855520	21
Belgium	BEL	1984	1	1	1.51	50.833302	95.834999	9855372	21
Belgium	BEL	1985	2	1	1.21	50.833302	95.93	9858308	21
Belgium	BEL	1986		0	1.47	50.833302	96.023003	9861823	21
Belgium	BEL	1987		0	2.0599999	50.833302	96.114998	9870234	21
Belgium	BEL	1988		0	2.24	50.833302	96.204002	9901664	21
Belgium	BEL	1989		0	1.24	50.833302	96.292	9937697	21
Belgium	BEL	1990	6	1	1.2	50.833302	96.376999	9967379	21
Belgium	BEL	1991		0	1.05	50.833302	96.460999	10004486	21
Belgium	BEL	1992		0	.49000001	50.833302	96.542	10045158	21
Belgium	BEL	1993	2	1	1.36	50.833302	96.622002	10084475	21
Belgium	BEL	1994	1	1	1.95	50.833302	96.699997	10115603	21
Belgium	BEL	1995	1	1	2.01	50.833302	96.777	10136811	21
Belgium	BEL	1996		0	1.24	50.833302	96.850998	10156637	21
Belgium	BEL	1997		0	1.91	50.833302	96.924004	10181245	21
Belgium	BEL	1998	2	1	2.97	50.833302	96.996002	10203008	21
Belgium	BEL	1999	2	1	.92000002	50.833302	97.065002	10226419	21
Belgium	BEL	2000		0	1.62	50.833302	97.128998	10251250	21
Belgium	BEL	2001		0	1.62	50.833302	97.185997	10286570	21
Belgium	BEL	2002	5	1	2.51	50.833302	97.240997	10332785	21
Belgium	BEL	2003	2	1	2.27	50.833302	97.295998	10376133	21
Belgium	BEL	2004		0	1.59	50.833302	97.349998	10421137	21
Belgium	BEL	2005	3	1	2.5699999	50.833302	97.403	10478617	21
Belgium	BEL	2006	1	1	1.6900001	50.833302	97.454002	10547958	21
Belgium	BEL	2007	1	1	2.3099999	50.833302	97.504997	10625700	21
Belgium	BEL	2008	2	1	1.54	50.833302	97.555	10709973	21
Belgium	BEL	2009		0	2	50.833302	97.602997	10796493	21
Belgium	BEL	2010	3	1	2.3	50.833302	97.651001	10895586	21
Belgium	BEL	2011	2	1	1.92	50.833302	97.697998	11038264	21
Belgium	BEL	2012	1	1	2.6500001	50.833302	97.744003	11106932	21
Belgium	BEL	2013	2	1	1.99	50.833302	97.789001	11159407	21
Belgium	BEL	2014	1	1	2.1700001	50.833302	97.833	11209057	21
Belgium	BEL	2015	1	1	2.95	50.833302	97.875999	11274196	21
Belgium	BEL	2016	2	1	3.03	50.833302	97.918999	11331422	21
Belgium	BEL	2017		0	1.9	50.833302	97.960999	11375158	21
Belgium	BEL	2018	2	1	2.8499999	50.833302	98.000999	11427054	21
Belgium	BEL	2019	3	1	2.48	50.833302	98.041	11488980	21
Belgium	BEL	2020	2	1	2.3099999	50.833302	98.079002	11544241	21
Belgium	BEL	2021	3	1	2.3800001	50.833302	98.116997	11587882	21
Belgium	BEL	2022	1	1	1.79	50.833302			21
Benin	BEN	1959		0	.94	9.5			22
Benin	BEN	1960		0	.5	9.5	9.2749996	2431617	22
Benin	BEN	1961		0	.95999998	9.5	9.8559999	2465865	22
Benin	BEN	1962		0	.63999999	9.5	10.47	2502897	22
Benin	BEN	1963		0	.70999998	9.5	11.118	2542864	22
Benin	BEN	1964		0	.31999999	9.5	11.801	2585961	22
Benin	BEN	1965		0	1.0599999	9.5	12.519	2632361	22
Benin	BEN	1966		0	1.28	9.5	13.275	2682159	22
Benin	BEN	1967		0	.69999999	9.5	14.069	2735308	22
Benin	BEN	1968		0	1.0599999	9.5	14.903	2791588	22
Benin	BEN	1969	1	1	1.35	9.5	15.776	2850657	22
Benin	BEN	1970	1	1	1	9.5	16.691	2912338	22
Benin	BEN	1971		0	.81	9.5	17.646999	2976575	22
Benin	BEN	1972		0	1.74	9.5	18.648001	3043563	22
Benin	BEN	1973		0	1.1799999	9.5	19.688999	3113681	22
Benin	BEN	1974		0	.94999999	9.5	20.775	3187413	22
Benin	BEN	1975		0	1.09	9.5	21.903999	3265167	22
Benin	BEN	1976		0	.79000002	9.5	23.079	3347169	22
Benin	BEN	1977		0	2.1500001	9.5	24.292999	3433445	22
Benin	BEN	1978	1	1	1.3	9.5	25.552	3523933	22
Benin	BEN	1979		0	1.83	9.5	26.676001	3618519	22
Benin	BEN	1980	1	1	1.6799999	9.5	27.339001	3717161	22
Benin	BEN	1981		0	1.4299999	9.5	28.01	3820126	22
Benin	BEN	1982	1	1	.86000001	9.5	28.691999	3927717	22
Benin	BEN	1983		0	2.3599999	9.5	29.384001	4039940	22
Benin	BEN	1984	1	1	1.51	9.5	30.086	4156819	22
Benin	BEN	1985	1	1	1.21	9.5	30.796	4278502	22
Benin	BEN	1986		0	1.47	9.5	31.517	4404504	22
Benin	BEN	1987		0	2.0599999	9.5	32.245998	4535262	22
Benin	BEN	1988	1	1	2.24	9.5	32.985001	4672844	22
Benin	BEN	1989		0	1.24	9.5	33.73	4820020	22
Benin	BEN	1990		0	1.2	9.5	34.485001	4978489	22
Benin	BEN	1991	1	1	1.05	9.5	35.247002	5149496	22
Benin	BEN	1992		0	.49000001	9.5	35.827	5331805	22
Benin	BEN	1993		0	1.36	9.5	36.136002	5521761	22
Benin	BEN	1994	1	1	1.95	9.5	36.446999	5714215	22
Benin	BEN	1995	1	1	2.01	9.5	36.757999	5905552	22
Benin	BEN	1996	1	1	1.24	9.5	37.070999	6094272	22
Benin	BEN	1997	1	1	1.91	9.5	37.384998	6281644	22
Benin	BEN	1998	1	1	2.97	9.5	37.699001	6470275	22
Benin	BEN	1999	1	1	.92000002	9.5	38.014999	6664102	22
Benin	BEN	2000		0	1.62	9.5	38.333	6865946	22
Benin	BEN	2001		0	1.62	9.5	38.650002	7076728	22
Benin	BEN	2002		0	2.51	9.5	39.035999	7295400	22
Benin	BEN	2003		0	2.27	9.5	39.535999	7520556	22
Benin	BEN	2004		0	1.59	9.5	40.039001	7750003	22
Benin	BEN	2005		0	2.5699999	9.5	40.542999	7982223	22
Benin	BEN	2006		0	1.6900001	9.5	41.049	8216893	22
Benin	BEN	2007	1	1	2.3099999	9.5	41.557999	8454790	22
Benin	BEN	2008	1	1	1.54	9.5	42.069	8696915	22
Benin	BEN	2009	3	1	2	9.5	42.580002	8944713	22
Benin	BEN	2010	1	1	2.3	9.5	43.092999	9199254	22
Benin	BEN	2011	1	1	1.92	9.5	43.608002	9460829	22
Benin	BEN	2012	1	1	2.6500001	9.5	44.125	9729254	22
Benin	BEN	2013	2	1	1.99	9.5	44.641998	10004594	22
Benin	BEN	2014		0	2.1700001	9.5	45.166	10286839	22
Benin	BEN	2015		0	2.95	9.5	45.695	10575962	22
Benin	BEN	2016		0	3.03	9.5	46.229	10872072	22
Benin	BEN	2017		0	1.9	9.5	46.768002	11175192	22
Benin	BEN	2018		0	2.8499999	9.5	47.312	11485035	22
Benin	BEN	2019		0	2.48	9.5	47.861	11801151	22
Benin	BEN	2020	1	1	2.3099999	9.5	48.415001	12123198	22
Benin	BEN	2021	1	1	2.3800001	9.5	48.972	12451031	22
Benin	BEN	2022	1	1	1.79	9.5			22
Burkina Faso	BFA	1959		0	.94	13			23
Burkina Faso	BFA	1960		0	.5	13	4.6999998	4829289	23
Burkina Faso	BFA	1961		0	.95999998	13	4.796	4894580	23
Burkina Faso	BFA	1962		0	.63999999	13	4.8930001	4960328	23
Burkina Faso	BFA	1963		0	.70999998	13	4.993	5027811	23
Burkina Faso	BFA	1964		0	.31999999	13	5.0949998	5098891	23
Burkina Faso	BFA	1965		0	1.0599999	13	5.198	5174874	23
Burkina Faso	BFA	1966	1	1	1.28	13	5.303	5256360	23
Burkina Faso	BFA	1967		0	.69999999	13	5.4109998	5343025	23
Burkina Faso	BFA	1968		0	1.0599999	13	5.52	5434046	23
Burkina Faso	BFA	1969	1	1	1.35	13	5.632	5528172	23
Burkina Faso	BFA	1970		0	1	13	5.7459998	5624592	23
Burkina Faso	BFA	1971		0	.81	13	5.8610001	5723378	23
Burkina Faso	BFA	1972		0	1.74	13	5.98	5825174	23
Burkina Faso	BFA	1973		0	1.1799999	13	6.0999999	5930493	23
Burkina Faso	BFA	1974		0	.94999999	13	6.2220001	6040045	23
Burkina Faso	BFA	1975		0	1.09	13	6.3470001	6154554	23
Burkina Faso	BFA	1976	1	1	.79000002	13	6.6680002	6274032	23
Burkina Faso	BFA	1977	1	1	2.1500001	13	7.151	6398933	23
Burkina Faso	BFA	1978		0	1.3	13	7.6680002	6530820	23
Burkina Faso	BFA	1979		0	1.83	13	8.2180004	6671656	23
Burkina Faso	BFA	1980	1	1	1.6799999	13	8.8050003	6822837	23
Burkina Faso	BFA	1981		0	1.4299999	13	9.4280005	6985166	23
Burkina Faso	BFA	1982		0	.86000001	13	10.091	7158259	23
Burkina Faso	BFA	1983		0	2.3599999	13	10.796	7340910	23
Burkina Faso	BFA	1984	1	1	1.51	13	11.544	7531239	23
Burkina Faso	BFA	1985	1	1	1.21	13	12.334	7727908	23
Burkina Faso	BFA	1986		0	1.47	13	12.832	7930689	23
Burkina Faso	BFA	1987		0	2.0599999	13	13.072	8140080	23
Burkina Faso	BFA	1988	2	1	2.24	13	13.316	8356313	23
Burkina Faso	BFA	1989		0	1.24	13	13.563	8579818	23
Burkina Faso	BFA	1990	1	1	1.2	13	13.815	8811033	23
Burkina Faso	BFA	1991		0	1.05	13	14.07	9050086	23
Burkina Faso	BFA	1992		0	.49000001	13	14.33	9297110	23
Burkina Faso	BFA	1993		0	1.36	13	14.593	9552473	23
Burkina Faso	BFA	1994	1	1	1.95	13	14.86	9816584	23
Burkina Faso	BFA	1995	1	1	2.01	13	15.131	10089880	23
Burkina Faso	BFA	1996		0	1.24	13	15.407	10372734	23
Burkina Faso	BFA	1997		0	1.91	13	15.875	10665552	23
Burkina Faso	BFA	1998	1	1	2.97	13	16.51	10968722	23
Burkina Faso	BFA	1999	1	1	.92000002	13	17.166	11282696	23
Burkina Faso	BFA	2000		0	1.62	13	17.844	11607951	23
Burkina Faso	BFA	2001	1	1	1.62	13	18.540001	11944589	23
Burkina Faso	BFA	2002		0	2.51	13	19.257999	12293097	23
Burkina Faso	BFA	2003	1	1	2.27	13	19.996	12654624	23
Burkina Faso	BFA	2004		0	1.59	13	20.757	13030576	23
Burkina Faso	BFA	2005		0	2.5699999	13	21.537001	13421935	23
Burkina Faso	BFA	2006	2	1	1.6900001	13	22.339001	13829173	23
Burkina Faso	BFA	2007	1	1	2.3099999	13	22.996	14252029	23
Burkina Faso	BFA	2008	2	1	1.54	13	23.534	14689725	23
Burkina Faso	BFA	2009	2	1	2	13	24.079	15141098	23
Burkina Faso	BFA	2010	1	1	2.3	13	24.632999	15605211	23
Burkina Faso	BFA	2011	1	1	1.92	13	25.195999	16081915	23
Burkina Faso	BFA	2012	1	1	2.6500001	13	25.767	16571252	23
Burkina Faso	BFA	2013	1	1	1.99	13	26.346001	17072791	23
Burkina Faso	BFA	2014	1	1	2.1700001	13	26.934	17586029	23
Burkina Faso	BFA	2015	1	1	2.95	13	27.530001	18110616	23
Burkina Faso	BFA	2016	1	1	3.03	13	28.134001	18646350	23
Burkina Faso	BFA	2017	1	1	1.9	13	28.743	19193236	23
Burkina Faso	BFA	2018		0	2.8499999	13	29.358	19751466	23
Burkina Faso	BFA	2019		0	2.48	13	29.98	20321383	23
Burkina Faso	BFA	2020	4	1	2.3099999	13	30.607	20903278	23
Burkina Faso	BFA	2021		0	2.3800001	13	31.24	21497097	23
Burkina Faso	BFA	2022	1	1	1.79	13			23
Bangladesh	BGD	1959		0	.94	24			24
Bangladesh	BGD	1960	3	1	.5	24	5.1350002	48013505	24
Bangladesh	BGD	1961	3	1	.95999998	24	5.2779999	49362834	24
Bangladesh	BGD	1962		0	.63999999	24	5.4980001	50752150	24
Bangladesh	BGD	1963	3	1	.70999998	24	5.7270002	52202008	24
Bangladesh	BGD	1964	2	1	.31999999	24	5.9640002	53741721	24
Bangladesh	BGD	1965	3	1	1.0599999	24	6.211	55385114	24
Bangladesh	BGD	1966	2	1	1.28	24	6.467	57157651	24
Bangladesh	BGD	1967	2	1	.69999999	24	6.7329998	59034250	24
Bangladesh	BGD	1968	2	1	1.0599999	24	7.0089998	60918452	24
Bangladesh	BGD	1969	1	1	1.35	24	7.296	62679765	24
Bangladesh	BGD	1970	4	1	1	24	7.5929999	64232486	24
Bangladesh	BGD	1971	1	1	.81	24	7.901	65531635	24
Bangladesh	BGD	1972	2	1	1.74	24	8.2209997	66625706	24
Bangladesh	BGD	1973	5	1	1.1799999	24	8.5530005	67637541	24
Bangladesh	BGD	1974	5	1	.94999999	24	9.0340004	68742222	24
Bangladesh	BGD	1975		0	1.09	24	9.8360004	70066310	24
Bangladesh	BGD	1976	3	1	.79000002	24	10.701	71652386	24
Bangladesh	BGD	1977	5	1	2.1500001	24	11.63	73463593	24
Bangladesh	BGD	1978	3	1	1.3	24	12.629	75450033	24
Bangladesh	BGD	1979	3	1	1.83	24	13.701	77529040	24
Bangladesh	BGD	1980	2	1	1.6799999	24	14.851	79639498	24
Bangladesh	BGD	1981	3	1	1.4299999	24	15.801	81767516	24
Bangladesh	BGD	1982	2	1	.86000001	24	16.212	83932132	24
Bangladesh	BGD	1983	8	1	2.3599999	24	16.631001	86142490	24
Bangladesh	BGD	1984	1	1	1.51	24	17.059999	88416529	24
Bangladesh	BGD	1985	5	1	1.21	24	17.496	90764180	24
Bangladesh	BGD	1986	6	1	1.47	24	17.941	93187593	24
Bangladesh	BGD	1987	3	1	2.0599999	24	18.395	95671159	24
Bangladesh	BGD	1988	6	1	2.24	24	18.858999	98186350	24
Bangladesh	BGD	1989	6	1	1.24	24	19.33	100695496	24
Bangladesh	BGD	1990	8	1	1.2	24	19.811001	103171957	24
Bangladesh	BGD	1991	6	1	1.05	24	20.257	105599125	24
Bangladesh	BGD	1992	5	1	.49000001	24	20.610001	107983708	24
Bangladesh	BGD	1993	11	1	1.36	24	20.966	110350641	24
Bangladesh	BGD	1994	9	1	1.95	24	21.327999	112737684	24
Bangladesh	BGD	1995	9	1	2.01	24	21.693001	115169933	24
Bangladesh	BGD	1996	7	1	1.24	24	22.063999	117649927	24
Bangladesh	BGD	1997	7	1	1.91	24	22.438	120160571	24
Bangladesh	BGD	1998	7	1	2.97	24	22.818001	122682818	24
Bangladesh	BGD	1999	11	1	.92000002	24	23.202	125189655	24
Bangladesh	BGD	2000	11	1	1.62	24	23.59	127657862	24
Bangladesh	BGD	2001	7	1	1.62	24	24.096001	130088709	24
Bangladesh	BGD	2002	6	1	2.51	24	24.756001	132478077	24
Bangladesh	BGD	2003	7	1	2.27	24	25.429001	134791598	24
Bangladesh	BGD	2004	7	1	1.59	24	26.114	136986429	24
Bangladesh	BGD	2005	12	1	2.5699999	24	26.809	139035505	24
Bangladesh	BGD	2006	7	1	1.6900001	24	27.517	140921154	24
Bangladesh	BGD	2007	5	1	2.3099999	24	28.237	142660381	24
Bangladesh	BGD	2008	5	1	1.54	24	28.968	144304164	24
Bangladesh	BGD	2009	6	1	2	24	29.709	145924795	24
Bangladesh	BGD	2010	6	1	2.3	24	30.462	147575433	24
Bangladesh	BGD	2011	5	1	1.92	24	31.225	149273134	24
Bangladesh	BGD	2012	5	1	2.6500001	24	31.993	151005733	24
Bangladesh	BGD	2013	3	1	1.99	24	32.762001	152761413	24
Bangladesh	BGD	2014	4	1	2.1700001	24	33.535	154517385	24
Bangladesh	BGD	2015	7	1	2.95	24	34.307999	156256287	24
Bangladesh	BGD	2016	3	1	3.03	24	35.083	157977151	24
Bangladesh	BGD	2017	5	1	1.9	24	35.858002	159685421	24
Bangladesh	BGD	2018	4	1	2.8499999	24	36.632	161376713	24
Bangladesh	BGD	2019	6	1	2.48	24	37.404999	163046173	24
Bangladesh	BGD	2020	2	1	2.3099999	24	38.176998	164689383	24
Bangladesh	BGD	2021	2	1	2.3800001	24	38.945999	166303494	24
Bangladesh	BGD	2022	2	1	1.79	24			24
Bulgaria	BGR	1959		0	.94	43			25
Bulgaria	BGR	1960		0	.5	43	37.099998	7867374	25
Bulgaria	BGR	1961		0	.95999998	43	38.782001	7943118	25
Bulgaria	BGR	1962		0	.63999999	43	40.493999	8012946	25
Bulgaria	BGR	1963		0	.70999998	43	42.23	8078145	25
Bulgaria	BGR	1964		0	.31999999	43	43.987	8144340	25
Bulgaria	BGR	1965	1	1	1.0599999	43	45.755001	8204168	25
Bulgaria	BGR	1966		0	1.28	43	47.233002	8258057	25
Bulgaria	BGR	1967		0	.69999999	43	48.499001	8310226	25
Bulgaria	BGR	1968		0	1.0599999	43	49.768002	8369603	25
Bulgaria	BGR	1969		0	1.35	43	51.034	8434172	25
Bulgaria	BGR	1970		0	1	43	52.299999	8489574	25
Bulgaria	BGR	1971		0	.81	43	53.360001	8536395	25
Bulgaria	BGR	1972		0	1.74	43	54.418999	8576200	25
Bulgaria	BGR	1973		0	1.1799999	43	55.471001	8620967	25
Bulgaria	BGR	1974		0	.94999999	43	56.519001	8678745	25
Bulgaria	BGR	1975		0	1.09	43	57.562	8720742	25
Bulgaria	BGR	1976		0	.79000002	43	58.526001	8758599	25
Bulgaria	BGR	1977		0	2.1500001	43	59.428001	8804183	25
Bulgaria	BGR	1978		0	1.3	43	60.326	8814032	25
Bulgaria	BGR	1979		0	1.83	43	61.216	8825940	25
Bulgaria	BGR	1980		0	1.6799999	43	62.099998	8861535	25
Bulgaria	BGR	1981	1	1	1.4299999	43	62.603001	8891117	25
Bulgaria	BGR	1982		0	.86000001	43	63.104	8917457	25
Bulgaria	BGR	1983	1	1	2.3599999	43	63.603001	8939738	25
Bulgaria	BGR	1984		0	1.51	43	64.098999	8960679	25
Bulgaria	BGR	1985		0	1.21	43	64.589996	8960547	25
Bulgaria	BGR	1986		0	1.47	43	64.999001	8958171	25
Bulgaria	BGR	1987		0	2.0599999	43	65.346001	8971359	25
Bulgaria	BGR	1988		0	2.24	43	65.692001	8981446	25
Bulgaria	BGR	1989		0	1.24	43	66.035004	8876972	25
Bulgaria	BGR	1990		0	1.2	43	66.376999	8718289	25
Bulgaria	BGR	1991		0	1.05	43	66.717003	8632367	25
Bulgaria	BGR	1992		0	.49000001	43	67.056	8540164	25
Bulgaria	BGR	1993	1	1	1.36	43	67.330002	8472313	25
Bulgaria	BGR	1994		0	1.95	43	67.556999	8443591	25
Bulgaria	BGR	1995		0	2.01	43	67.781998	8406067	25
Bulgaria	BGR	1996		0	1.24	43	68.007004	8362826	25
Bulgaria	BGR	1997	1	1	1.91	43	68.231003	8312068	25
Bulgaria	BGR	1998	1	1	2.97	43	68.454002	8256786	25
Bulgaria	BGR	1999	1	1	.92000002	43	68.677002	8210624	25
Bulgaria	BGR	2000	4	1	1.62	43	68.899002	8170172	25
Bulgaria	BGR	2001	2	1	1.62	43	69.166	8009142	25
Bulgaria	BGR	2002	1	1	2.51	43	69.524002	7837161	25
Bulgaria	BGR	2003		0	2.27	43	69.878998	7775327	25
Bulgaria	BGR	2004		0	1.59	43	70.233002	7716860	25
Bulgaria	BGR	2005	7	1	2.5699999	43	70.584	7658972	25
Bulgaria	BGR	2006	2	1	1.6900001	43	70.931999	7601022	25
Bulgaria	BGR	2007	6	1	2.3099999	43	71.278	7545338	25
Bulgaria	BGR	2008	1	1	1.54	43	71.622002	7492561	25
Bulgaria	BGR	2009		0	2	43	71.962997	7444443	25
Bulgaria	BGR	2010	2	1	2.3	43	72.302002	7395599	25
Bulgaria	BGR	2011		0	1.92	43	72.638	7348328	25
Bulgaria	BGR	2012	3	1	2.6500001	43	72.974998	7305888	25
Bulgaria	BGR	2013		0	1.99	43	73.313004	7265115	25
Bulgaria	BGR	2014	5	1	2.1700001	43	73.651001	7223938	25
Bulgaria	BGR	2015	1	1	2.95	43	73.989998	7177991	25
Bulgaria	BGR	2016		0	3.03	43	74.329002	7127822	25
Bulgaria	BGR	2017		0	1.9	43	74.668999	7075947	25
Bulgaria	BGR	2018	1	1	2.8499999	43	75.008003	7025037	25
Bulgaria	BGR	2019		0	2.48	43	75.347	6975761	25
Bulgaria	BGR	2020		0	2.3099999	43	75.685997	6934015	25
Bulgaria	BGR	2021	2	1	2.3800001	43	76.025002	6899125	25
Bulgaria	BGR	2022	1	1	1.79	43			25
Bahrain	BHR	1960					82.32	162429	26
Bahrain	BHR	1961					82.336998	167899	26
Bahrain	BHR	1962					82.355003	173140	26
Bahrain	BHR	1963					82.372002	178142	26
Bahrain	BHR	1964					82.389	182888	26
Bahrain	BHR	1965					82.5	187432	26
Bahrain	BHR	1966					82.761002	191785	26
Bahrain	BHR	1967					83.018997	196060	26
Bahrain	BHR	1968					83.275002	200652	26
Bahrain	BHR	1969					83.526001	206037	26
Bahrain	BHR	1970					83.775002	212607	26
Bahrain	BHR	1971					84.021004	220311	26
Bahrain	BHR	1972					84.264999	229151	26
Bahrain	BHR	1973					84.503998	239527	26
Bahrain	BHR	1974					84.740997	251908	26
Bahrain	BHR	1975					84.974998	266540	26
Bahrain	BHR	1976					85.206001	283746	26
Bahrain	BHR	1977					85.433998	303169	26
Bahrain	BHR	1978					85.658997	323468	26
Bahrain	BHR	1979					85.882004	342804	26
Bahrain	BHR	1980					86.100998	359897	26
Bahrain	BHR	1981					86.317001	374120	26
Bahrain	BHR	1982					86.530998	385953	26
Bahrain	BHR	1983					86.741997	396451	26
Bahrain	BHR	1984					86.949997	407233	26
Bahrain	BHR	1985					87.154999	419428	26
Bahrain	BHR	1986					87.357002	433478	26
Bahrain	BHR	1987					87.556999	448981	26
Bahrain	BHR	1988					87.753998	465198	26
Bahrain	BHR	1989					87.948997	481081	26
Bahrain	BHR	1990					88.139999	495927	26
Bahrain	BHR	1991					88.329002	509762	26
Bahrain	BHR	1992					88.398003	523082	26
Bahrain	BHR	1993					88.394997	536212	26
Bahrain	BHR	1994					88.391998	549590	26
Bahrain	BHR	1995					88.388	563698	26
Bahrain	BHR	1996					88.385002	578661	26
Bahrain	BHR	1997					88.382004	594927	26
Bahrain	BHR	1998					88.378998	613697	26
Bahrain	BHR	1999					88.375999	636540	26
Bahrain	BHR	2000					88.372002	664610	26
Bahrain	BHR	2001					88.369003	697550	26
Bahrain	BHR	2002					88.373001	735140	26
Bahrain	BHR	2003					88.383003	778708	26
Bahrain	BHR	2004					88.399002	829846	26
Bahrain	BHR	2005					88.421997	889157	26
Bahrain	BHR	2006					88.452003	958423	26
Bahrain	BHR	2007					88.487999	1035924	26
Bahrain	BHR	2008					88.529999	1114645	26
Bahrain	BHR	2009					88.579002	1185075	26
Bahrain	BHR	2010					88.634003	1240864	26
Bahrain	BHR	2011					88.695	1278153	26
Bahrain	BHR	2012					88.762001	1299942	26
Bahrain	BHR	2013					88.834999	1315029	26
Bahrain	BHR	2014					88.915001	1336073	26
Bahrain	BHR	2015					88.999001	1371853	26
Bahrain	BHR	2016					89.089996	1425793	26
Bahrain	BHR	2017					89.185997	1494077	26
Bahrain	BHR	2018					89.287003	1569440	26
Bahrain	BHR	2019					89.393997	1641164	26
Bahrain	BHR	2020					89.505997	1701583	26
Bahrain	BHR	2021					89.622002	1748295	26
Bahamas (the)	BHS	1959		0	.94	24.25			27
Bahamas (the)	BHS	1960		0	.5	24.25	59.712002	109532	27
Bahamas (the)	BHS	1961		0	.95999998	24.25	60.453999	115119	27
Bahamas (the)	BHS	1962		0	.63999999	24.25	61.193001	121092	27
Bahamas (the)	BHS	1963	1	1	.70999998	24.25	61.925999	127340	27
Bahamas (the)	BHS	1964		0	.31999999	24.25	62.641998	133705	27
Bahamas (the)	BHS	1965	1	1	1.0599999	24.25	63.342999	140060	27
Bahamas (the)	BHS	1966	2	1	1.28	24.25	64.040001	146381	27
Bahamas (the)	BHS	1967		0	.69999999	24.25	64.730003	152621	27
Bahamas (the)	BHS	1968		0	1.0599999	24.25	65.416	158648	27
Bahamas (the)	BHS	1969		0	1.35	24.25	66.093002	164265	27
Bahamas (the)	BHS	1970		0	1	24.25	66.764	169376	27
Bahamas (the)	BHS	1971		0	.81	24.25	67.429001	173894	27
Bahamas (the)	BHS	1972		0	1.74	24.25	68.087997	177863	27
Bahamas (the)	BHS	1973		0	1.1799999	24.25	68.737999	181519	27
Bahamas (the)	BHS	1974		0	.94999999	24.25	69.380997	185105	27
Bahamas (the)	BHS	1975		0	1.09	24.25	70.016998	188895	27
Bahamas (the)	BHS	1976		0	.79000002	24.25	70.647003	192903	27
Bahamas (the)	BHS	1977		0	2.1500001	24.25	71.265999	197100	27
Bahamas (the)	BHS	1978		0	1.3	24.25	71.878998	201482	27
Bahamas (the)	BHS	1979		0	1.83	24.25	72.484001	205991	27
Bahamas (the)	BHS	1980		0	1.6799999	24.25	73.101997	210589	27
Bahamas (the)	BHS	1981		0	1.4299999	24.25	73.843002	215321	27
Bahamas (the)	BHS	1982		0	.86000001	24.25	74.570999	220182	27
Bahamas (the)	BHS	1983		0	2.3599999	24.25	75.285004	225095	27
Bahamas (the)	BHS	1984		0	1.51	24.25	75.987	229913	27
Bahamas (the)	BHS	1985		0	1.21	24.25	76.674004	234579	27
Bahamas (the)	BHS	1986		0	1.47	24.25	77.347	239020	27
Bahamas (the)	BHS	1987		0	2.0599999	24.25	78.007004	243265	27
Bahamas (the)	BHS	1988	1	1	2.24	24.25	78.653999	247451	27
Bahamas (the)	BHS	1989		0	1.24	24.25	79.283997	251738	27
Bahamas (the)	BHS	1990	1	1	1.2	24.25	79.837997	256227	27
Bahamas (the)	BHS	1991		0	1.05	24.25	80.067001	261007	27
Bahamas (the)	BHS	1992	1	1	.49000001	24.25	80.292999	266028	27
Bahamas (the)	BHS	1993		0	1.36	24.25	80.517998	271065	27
Bahamas (the)	BHS	1994		0	1.95	24.25	80.739998	275849	27
Bahamas (the)	BHS	1995	1	1	2.01	24.25	80.960999	280179	27
Bahamas (the)	BHS	1996		0	1.24	24.25	81.18	283980	27
Bahamas (the)	BHS	1997		0	1.91	24.25	81.396004	287363	27
Bahamas (the)	BHS	1998		0	2.97	24.25	81.611	290600	27
Bahamas (the)	BHS	1999	1	1	.92000002	24.25	81.823997	294063	27
Bahamas (the)	BHS	2000		0	1.62	24.25	82.007004	298045	27
Bahamas (the)	BHS	2001	1	1	1.62	24.25	82.049004	302618	27
Bahamas (the)	BHS	2002		0	2.51	24.25	82.092003	307657	27
Bahamas (the)	BHS	2003		0	2.27	24.25	82.134003	313123	27
Bahamas (the)	BHS	2004	3	1	1.59	24.25	82.176003	318893	27
Bahamas (the)	BHS	2005	1	1	2.5699999	24.25	82.218002	324848	27
Bahamas (the)	BHS	2006		0	1.6900001	24.25	82.260002	331032	27
Bahamas (the)	BHS	2007	1	1	2.3099999	24.25	82.302002	337387	27
Bahamas (the)	BHS	2008	2	1	1.54	24.25	82.343002	343680	27
Bahamas (the)	BHS	2009		0	2	24.25	82.385002	349600	27
Bahamas (the)	BHS	2010		0	2.3	24.25	82.427002	354936	27
Bahamas (the)	BHS	2011	1	1	1.92	24.25	82.475998	359583	27
Bahamas (the)	BHS	2012	1	1	2.6500001	24.25	82.531998	363581	27
Bahamas (the)	BHS	2013	1	1	1.99	24.25	82.596001	367162	27
Bahamas (the)	BHS	2014		0	2.1700001	24.25	82.667999	370625	27
Bahamas (the)	BHS	2015	1	1	2.95	24.25	82.746002	374200	27
Bahamas (the)	BHS	2016	1	1	3.03	24.25	82.832001	377923	27
Bahamas (the)	BHS	2017	1	1	1.9	24.25	82.925003	381749	27
Bahamas (the)	BHS	2018		0	2.8499999	24.25	83.025002	385635	27
Bahamas (the)	BHS	2019	1	1	2.48	24.25	83.132004	389486	27
Bahamas (the)	BHS	2020		0	2.3099999	24.25	83.245003	393248	27
Bahamas (the)	BHS	2021		0	2.3800001	24.25	83.364998	396914	27
Bahamas (the)	BHS	2022		0	1.79	24.25			27
Bosnia and Herzegovina	BIH	1959		0	.94	44			28
Bosnia and Herzegovina	BIH	1960		0	.5	44	19.040001	3225664	28
Bosnia and Herzegovina	BIH	1961		0	.95999998	44	19.686001	3288604	28
Bosnia and Herzegovina	BIH	1962		0	.63999999	44	20.437	3353228	28
Bosnia and Herzegovina	BIH	1963		0	.70999998	44	21.209	3417573	28
Bosnia and Herzegovina	BIH	1964		0	.31999999	44	22.004	3478999	28
Bosnia and Herzegovina	BIH	1965		0	1.0599999	44	22.816999	3535632	28
Bosnia and Herzegovina	BIH	1966		0	1.28	44	23.652	3586630	28
Bosnia and Herzegovina	BIH	1967		0	.69999999	44	24.509001	3632678	28
Bosnia and Herzegovina	BIH	1968		0	1.0599999	44	25.386999	3675448	28
Bosnia and Herzegovina	BIH	1969		0	1.35	44	26.283001	3717476	28
Bosnia and Herzegovina	BIH	1970		0	1	44	27.201	3760536	28
Bosnia and Herzegovina	BIH	1971		0	.81	44	28.094	3805286	28
Bosnia and Herzegovina	BIH	1972		0	1.74	44	28.875	3851153	28
Bosnia and Herzegovina	BIH	1973		0	1.1799999	44	29.666	3897259	28
Bosnia and Herzegovina	BIH	1974		0	.94999999	44	30.471001	3942221	28
Bosnia and Herzegovina	BIH	1975		0	1.09	44	31.288	3985107	28
Bosnia and Herzegovina	BIH	1976		0	.79000002	44	32.118	4025271	28
Bosnia and Herzegovina	BIH	1977		0	2.1500001	44	32.957001	4063188	28
Bosnia and Herzegovina	BIH	1978		0	1.3	44	33.807999	4100355	28
Bosnia and Herzegovina	BIH	1979		0	1.83	44	34.669998	4138816	28
Bosnia and Herzegovina	BIH	1980		0	1.6799999	44	35.542999	4179850	28
Bosnia and Herzegovina	BIH	1981		0	1.4299999	44	36.282001	4222479	28
Bosnia and Herzegovina	BIH	1982		0	.86000001	44	36.606998	4265183	28
Bosnia and Herzegovina	BIH	1983		0	2.3599999	44	36.932999	4307907	28
Bosnia and Herzegovina	BIH	1984		0	1.51	44	37.261002	4350566	28
Bosnia and Herzegovina	BIH	1985		0	1.21	44	37.589001	4392135	28
Bosnia and Herzegovina	BIH	1986		0	1.47	44	37.918999	4435925	28
Bosnia and Herzegovina	BIH	1987		0	2.0599999	44	38.25	4479516	28
Bosnia and Herzegovina	BIH	1988		0	2.24	44	38.583	4509462	28
Bosnia and Herzegovina	BIH	1989		0	1.24	44	38.915001	4507819	28
Bosnia and Herzegovina	BIH	1990		0	1.2	44	39.249001	4463422	28
Bosnia and Herzegovina	BIH	1991		0	1.05	44	39.577999	4369320	28
Bosnia and Herzegovina	BIH	1992		0	.49000001	44	39.887001	4233673	28
Bosnia and Herzegovina	BIH	1993		0	1.36	44	40.195999	4078940	28
Bosnia and Herzegovina	BIH	1994		0	1.95	44	40.506001	3936527	28
Bosnia and Herzegovina	BIH	1995		0	2.01	44	40.817001	3829049	28
Bosnia and Herzegovina	BIH	1996		0	1.24	44	41.130001	3764419	28
Bosnia and Herzegovina	BIH	1997		0	1.91	44	41.442001	3736070	28
Bosnia and Herzegovina	BIH	1998		0	2.97	44	41.755001	3734338	28
Bosnia and Herzegovina	BIH	1999	1	1	.92000002	44	42.069	3743353	28
Bosnia and Herzegovina	BIH	2000	2	1	1.62	44	42.383999	3751176	28
Bosnia and Herzegovina	BIH	2001	1	1	1.62	44	42.698002	3755514	28
Bosnia and Herzegovina	BIH	2002		0	2.51	44	43.014	3759389	28
Bosnia and Herzegovina	BIH	2003	1	1	2.27	44	43.330002	3762179	28
Bosnia and Herzegovina	BIH	2004	2	1	1.59	44	43.647999	3764194	28
Bosnia and Herzegovina	BIH	2005	2	1	2.5699999	44	43.965	3765332	28
Bosnia and Herzegovina	BIH	2006		0	1.6900001	44	44.282001	3765422	28
Bosnia and Herzegovina	BIH	2007	1	1	2.3099999	44	44.601002	3762791	28
Bosnia and Herzegovina	BIH	2008		0	1.54	44	44.919998	3754261	28
Bosnia and Herzegovina	BIH	2009	3	1	2	44	45.238998	3735945	28
Bosnia and Herzegovina	BIH	2010	3	1	2.3	44	45.557999	3705478	28
Bosnia and Herzegovina	BIH	2011		0	1.92	44	45.877998	3661173	28
Bosnia and Herzegovina	BIH	2012	1	1	2.6500001	44	46.199001	3604972	28
Bosnia and Herzegovina	BIH	2013		0	1.99	44	46.519001	3542598	28
Bosnia and Herzegovina	BIH	2014	4	1	2.1700001	44	46.84	3482106	28
Bosnia and Herzegovina	BIH	2015	1	1	2.95	44	47.173	3429362	28
Bosnia and Herzegovina	BIH	2016		0	3.03	44	47.518002	3386263	28
Bosnia and Herzegovina	BIH	2017		0	1.9	44	47.875999	3351534	28
Bosnia and Herzegovina	BIH	2018		0	2.8499999	44	48.244999	3323929	28
Bosnia and Herzegovina	BIH	2019	2	1	2.48	44	48.625999	3300998	28
Bosnia and Herzegovina	BIH	2020	1	1	2.3099999	44	49.02	3280815	28
Bosnia and Herzegovina	BIH	2021	1	1	2.3800001	44	49.424999	3263459	28
Bosnia and Herzegovina	BIH	2022	1	1	1.79	44			28
Saint Barthélemy	BLM	1959		0	.94				29
Saint Barthélemy	BLM	1960		0	.5				29
Saint Barthélemy	BLM	1961		0	.95999998				29
Saint Barthélemy	BLM	1962		0	.63999999				29
Saint Barthélemy	BLM	1963		0	.70999998				29
Saint Barthélemy	BLM	1964		0	.31999999				29
Saint Barthélemy	BLM	1965		0	1.0599999				29
Saint Barthélemy	BLM	1966		0	1.28				29
Saint Barthélemy	BLM	1967		0	.69999999				29
Saint Barthélemy	BLM	1968		0	1.0599999				29
Saint Barthélemy	BLM	1969		0	1.35				29
Saint Barthélemy	BLM	1970		0	1				29
Saint Barthélemy	BLM	1971		0	.81				29
Saint Barthélemy	BLM	1972		0	1.74				29
Saint Barthélemy	BLM	1973		0	1.1799999				29
Saint Barthélemy	BLM	1974		0	.94999999				29
Saint Barthélemy	BLM	1975		0	1.09				29
Saint Barthélemy	BLM	1976		0	.79000002				29
Saint Barthélemy	BLM	1977		0	2.1500001				29
Saint Barthélemy	BLM	1978		0	1.3				29
Saint Barthélemy	BLM	1979		0	1.83				29
Saint Barthélemy	BLM	1980		0	1.6799999				29
Saint Barthélemy	BLM	1981		0	1.4299999				29
Saint Barthélemy	BLM	1982		0	.86000001				29
Saint Barthélemy	BLM	1983		0	2.3599999				29
Saint Barthélemy	BLM	1984		0	1.51				29
Saint Barthélemy	BLM	1985		0	1.21				29
Saint Barthélemy	BLM	1986		0	1.47				29
Saint Barthélemy	BLM	1987		0	2.0599999				29
Saint Barthélemy	BLM	1988		0	2.24				29
Saint Barthélemy	BLM	1989		0	1.24				29
Saint Barthélemy	BLM	1990		0	1.2				29
Saint Barthélemy	BLM	1991		0	1.05				29
Saint Barthélemy	BLM	1992		0	.49000001				29
Saint Barthélemy	BLM	1993		0	1.36				29
Saint Barthélemy	BLM	1994		0	1.95				29
Saint Barthélemy	BLM	1995		0	2.01				29
Saint Barthélemy	BLM	1996		0	1.24				29
Saint Barthélemy	BLM	1997		0	1.91				29
Saint Barthélemy	BLM	1998		0	2.97				29
Saint Barthélemy	BLM	1999		0	.92000002				29
Saint Barthélemy	BLM	2000		0	1.62				29
Saint Barthélemy	BLM	2001		0	1.62				29
Saint Barthélemy	BLM	2002		0	2.51				29
Saint Barthélemy	BLM	2003		0	2.27				29
Saint Barthélemy	BLM	2004		0	1.59				29
Saint Barthélemy	BLM	2005		0	2.5699999				29
Saint Barthélemy	BLM	2006		0	1.6900001				29
Saint Barthélemy	BLM	2007		0	2.3099999				29
Saint Barthélemy	BLM	2008		0	1.54				29
Saint Barthélemy	BLM	2009		0	2				29
Saint Barthélemy	BLM	2010		0	2.3				29
Saint Barthélemy	BLM	2011		0	1.92				29
Saint Barthélemy	BLM	2012		0	2.6500001				29
Saint Barthélemy	BLM	2013		0	1.99				29
Saint Barthélemy	BLM	2014		0	2.1700001				29
Saint Barthélemy	BLM	2015		0	2.95				29
Saint Barthélemy	BLM	2016		0	3.03				29
Saint Barthélemy	BLM	2017	1	1	1.9				29
Saint Barthélemy	BLM	2018		0	2.8499999				29
Saint Barthélemy	BLM	2019		0	2.48				29
Saint Barthélemy	BLM	2020		0	2.3099999				29
Saint Barthélemy	BLM	2021		0	2.3800001				29
Saint Barthélemy	BLM	2022		0	1.79				29
Belarus	BLR	1959		0	.94	53			30
Belarus	BLR	1960		0	.5	53	32.401001	8198000	30
Belarus	BLR	1961		0	.95999998	53	33.521999	8271216	30
Belarus	BLR	1962		0	.63999999	53	34.662998	8351928	30
Belarus	BLR	1963		0	.70999998	53	35.821999	8437232	30
Belarus	BLR	1964		0	.31999999	53	37	8524224	30
Belarus	BLR	1965		0	1.0599999	53	38.126999	8610000	30
Belarus	BLR	1966		0	1.28	53	39.269001	8696496	30
Belarus	BLR	1967		0	.69999999	53	40.422001	8785648	30
Belarus	BLR	1968		0	1.0599999	53	41.588001	8874552	30
Belarus	BLR	1969		0	1.35	53	42.759998	8960304	30
Belarus	BLR	1970		0	1	53	44.009998	9040000	30
Belarus	BLR	1971		0	.81	53	45.348999	9115576	30
Belarus	BLR	1972		0	1.74	53	46.696999	9188968	30
Belarus	BLR	1973		0	1.1799999	53	48.046001	9257272	30
Belarus	BLR	1974		0	.94999999	53	49.400002	9317584	30
Belarus	BLR	1975		0	1.09	53	50.613998	9367000	30
Belarus	BLR	1976		0	.79000002	53	51.828999	9411000	30
Belarus	BLR	1977		0	2.1500001	53	53.039001	9463000	30
Belarus	BLR	1978		0	1.3	53	54.247002	9525000	30
Belarus	BLR	1979		0	1.83	53	55.402	9584000	30
Belarus	BLR	1980		0	1.6799999	53	56.498001	9643000	30
Belarus	BLR	1981		0	1.4299999	53	57.584	9710000	30
Belarus	BLR	1982		0	.86000001	53	58.664001	9776000	30
Belarus	BLR	1983		0	2.3599999	53	59.736	9843000	30
Belarus	BLR	1984		0	1.51	53	60.799999	9910000	30
Belarus	BLR	1985		0	1.21	53	61.833	9975000	30
Belarus	BLR	1986		0	1.47	53	62.856998	10043000	30
Belarus	BLR	1987		0	2.0599999	53	63.869999	10111000	30
Belarus	BLR	1988		0	2.24	53	64.872002	10140000	30
Belarus	BLR	1989		0	1.24	53	65.584999	10170000	30
Belarus	BLR	1990		0	1.2	53	65.981003	10189348	30
Belarus	BLR	1991		0	1.05	53	66.374001	10194050	30
Belarus	BLR	1992		0	.49000001	53	66.765999	10216470	30
Belarus	BLR	1993	1	1	1.36	53	67.154999	10239050	30
Belarus	BLR	1994		0	1.95	53	67.541	10226955	30
Belarus	BLR	1995		0	2.01	53	67.926003	10193831	30
Belarus	BLR	1996	1	1	1.24	53	68.307999	10159569	30
Belarus	BLR	1997	1	1	1.91	53	68.686996	10117433	30
Belarus	BLR	1998		0	2.97	53	69.064003	10071963	30
Belarus	BLR	1999	1	1	.92000002	53	69.482002	10026738	30
Belarus	BLR	2000	1	1	1.62	53	69.973	9979610	30
Belarus	BLR	2001		0	1.62	53	70.458	9928549	30
Belarus	BLR	2002		0	2.51	53	70.939003	9865548	30
Belarus	BLR	2003		0	2.27	53	71.415001	9796749	30
Belarus	BLR	2004		0	1.59	53	71.887001	9730146	30
Belarus	BLR	2005	1	1	2.5699999	53	72.353996	9663915	30
Belarus	BLR	2006		0	1.6900001	53	72.816002	9604924	30
Belarus	BLR	2007	1	1	2.3099999	53	73.273003	9560953	30
Belarus	BLR	2008		0	1.54	53	73.725998	9527985	30
Belarus	BLR	2009		0	2	53	74.171997	9504583	30
Belarus	BLR	2010		0	2.3	53	74.671997	9483836	30
Belarus	BLR	2011		0	1.92	53	75.188004	9461643	30
Belarus	BLR	2012	1	1	2.6500001	53	75.696999	9446836	30
Belarus	BLR	2013	1	1	1.99	53	76.198997	9443211	30
Belarus	BLR	2014	1	1	2.1700001	53	76.693001	9448515	30
Belarus	BLR	2015		0	2.95	53	77.181	9461076	30
Belarus	BLR	2016		0	3.03	53	77.661003	9469379	30
Belarus	BLR	2017	1	1	1.9	53	78.134003	9458989	30
Belarus	BLR	2018	1	1	2.8499999	53	78.595001	9438785	30
Belarus	BLR	2019		0	2.48	53	79.043999	9419758	30
Belarus	BLR	2020		0	2.3099999	53	79.483002	9379952	30
Belarus	BLR	2021		0	2.3800001	53	79.910004	9340314	30
Belarus	BLR	2022		0	1.79	53			30
Belize	BLZ	1959		0	.94	17.25			31
Belize	BLZ	1960		0	.5	17.25	54.028	92068	31
Belize	BLZ	1961	1	1	.95999998	17.25	53.720001	94700	31
Belize	BLZ	1962		0	.63999999	17.25	53.41	97392	31
Belize	BLZ	1963		0	.70999998	17.25	53.101002	100165	31
Belize	BLZ	1964		0	.31999999	17.25	52.790001	103069	31
Belize	BLZ	1965		0	1.0599999	17.25	52.480999	106120	31
Belize	BLZ	1966		0	1.28	17.25	52.169998	109348	31
Belize	BLZ	1967		0	.69999999	17.25	51.860001	112707	31
Belize	BLZ	1968		0	1.0599999	17.25	51.549	116065	31
Belize	BLZ	1969		0	1.35	17.25	51.237999	119269	31
Belize	BLZ	1970		0	1	17.25	50.963001	122184	31
Belize	BLZ	1971		0	.81	17.25	50.805	124795	31
Belize	BLZ	1972		0	1.74	17.25	50.646	127152	31
Belize	BLZ	1973		0	1.1799999	17.25	50.487999	129294	31
Belize	BLZ	1974	1	1	.94999999	17.25	50.328999	131305	31
Belize	BLZ	1975		0	1.09	17.25	50.171001	133264	31
Belize	BLZ	1976		0	.79000002	17.25	50.012001	135143	31
Belize	BLZ	1977		0	2.1500001	17.25	49.854	136990	31
Belize	BLZ	1978	1	1	1.3	17.25	49.695	138975	31
Belize	BLZ	1979	1	1	1.83	17.25	49.536999	141302	31
Belize	BLZ	1980		0	1.6799999	17.25	49.374001	144142	31
Belize	BLZ	1981		0	1.4299999	17.25	49.182999	147572	31
Belize	BLZ	1982		0	.86000001	17.25	48.992001	151486	31
Belize	BLZ	1983		0	2.3599999	17.25	48.800999	155820	31
Belize	BLZ	1984		0	1.51	17.25	48.610001	160341	31
Belize	BLZ	1985		0	1.21	17.25	48.418999	164918	31
Belize	BLZ	1986		0	1.47	17.25	48.228001	169569	31
Belize	BLZ	1987		0	2.0599999	17.25	48.036999	174333	31
Belize	BLZ	1988		0	2.24	17.25	47.846001	179023	31
Belize	BLZ	1989		0	1.24	17.25	47.654999	183471	31
Belize	BLZ	1990	2	1	1.2	17.25	47.465	187554	31
Belize	BLZ	1991		0	1.05	17.25	47.271	191136	31
Belize	BLZ	1992		0	.49000001	17.25	47.058998	194324	31
Belize	BLZ	1993		0	1.36	17.25	46.848	197625	31
Belize	BLZ	1994		0	1.95	17.25	46.637001	201679	31
Belize	BLZ	1995	1	1	2.01	17.25	46.424999	206962	31
Belize	BLZ	1996		0	1.24	17.25	46.214001	213660	31
Belize	BLZ	1997		0	1.91	17.25	46.002998	221575	31
Belize	BLZ	1998	1	1	2.97	17.25	45.792999	230248	31
Belize	BLZ	1999		0	.92000002	17.25	45.582001	238979	31
Belize	BLZ	2000	1	1	1.62	17.25	45.397999	247310	31
Belize	BLZ	2001	2	1	1.62	17.25	45.381001	255068	31
Belize	BLZ	2002		0	2.51	17.25	45.363998	262387	31
Belize	BLZ	2003		0	2.27	17.25	45.347	269428	31
Belize	BLZ	2004		0	1.59	17.25	45.330002	276516	31
Belize	BLZ	2005	2	1	2.5699999	17.25	45.313	283798	31
Belize	BLZ	2006		0	1.6900001	17.25	45.296001	291338	31
Belize	BLZ	2007	1	1	2.3099999	17.25	45.278999	299031	31
Belize	BLZ	2008	2	1	1.54	17.25	45.262001	306822	31
Belize	BLZ	2009		0	2	17.25	45.244999	314655	31
Belize	BLZ	2010	1	1	2.3	17.25	45.228001	322465	31
Belize	BLZ	2011		0	1.92	17.25	45.228001	330236	31
Belize	BLZ	2012		0	2.6500001	17.25	45.245998	338001	31
Belize	BLZ	2013		0	1.99	17.25	45.282001	345707	31
Belize	BLZ	2014		0	2.1700001	17.25	45.334999	353366	31
Belize	BLZ	2015	1	1	2.95	17.25	45.405998	360926	31
Belize	BLZ	2016	1	1	3.03	17.25	45.494999	368399	31
Belize	BLZ	2017		0	1.9	17.25	45.601002	375775	31
Belize	BLZ	2018		0	2.8499999	17.25	45.723999	383071	31
Belize	BLZ	2019		0	2.48	17.25	45.866001	390351	31
Belize	BLZ	2020	1	1	2.3099999	17.25	46.025002	397621	31
Belize	BLZ	2021		0	2.3800001	17.25	46.201	404915	31
Belize	BLZ	2022	1	1	1.79	17.25			31
Bermuda	BMU	1959		0	.94	32.333302			32
Bermuda	BMU	1960		0	.5	32.333302	100	44400	32
Bermuda	BMU	1961		0	.95999998	32.333302	100	45500	32
Bermuda	BMU	1962		0	.63999999	32.333302	100	46600	32
Bermuda	BMU	1963		0	.70999998	32.333302	100	47700	32
Bermuda	BMU	1964		0	.31999999	32.333302	100	48900	32
Bermuda	BMU	1965		0	1.0599999	32.333302	100	50100	32
Bermuda	BMU	1966		0	1.28	32.333302	100	51000	32
Bermuda	BMU	1967		0	.69999999	32.333302	100	52000	32
Bermuda	BMU	1968		0	1.0599999	32.333302	100	53000	32
Bermuda	BMU	1969		0	1.35	32.333302	100	54000	32
Bermuda	BMU	1970		0	1	32.333302	100	55000	32
Bermuda	BMU	1971		0	.81	32.333302	100	54600	32
Bermuda	BMU	1972		0	1.74	32.333302	100	54200	32
Bermuda	BMU	1973		0	1.1799999	32.333302	100	53800	32
Bermuda	BMU	1974		0	.94999999	32.333302	100	53400	32
Bermuda	BMU	1975		0	1.09	32.333302	100	53000	32
Bermuda	BMU	1976		0	.79000002	32.333302	100	53200	32
Bermuda	BMU	1977		0	2.1500001	32.333302	100	53400	32
Bermuda	BMU	1978		0	1.3	32.333302	100	53600	32
Bermuda	BMU	1979		0	1.83	32.333302	100	53800	32
Bermuda	BMU	1980		0	1.6799999	32.333302	100	54670	32
Bermuda	BMU	1981		0	1.4299999	32.333302	100	55050	32
Bermuda	BMU	1982		0	.86000001	32.333302	100	55449	32
Bermuda	BMU	1983		0	2.3599999	32.333302	100	55930	32
Bermuda	BMU	1984		0	1.51	32.333302	100	56423	32
Bermuda	BMU	1985	1	1	1.21	32.333302	100	56898	32
[truncated: 15,983 more rows]
