# Supplementary material for: Stabilising CO2 concentration as a channel for global disaster risk mitigation
Source: Sci Rep. 2024 Nov 24;14:29120. doi: 10.1038/s41598-024-79437-5 (PMC11586419; doi:10.1038/s41598-024-79437-5)
Supplement: Supplementary file 2 — Supplementary Information 2. [file 41598_2024_79437_MOESM2_ESM.zip › Logit model.do]

clear all 
set more off
set maxvar 120000
pwd 
cd "..."
use "Data analysis.dta", replace

log using "log.smcl", replace

*egen country_code=group(code)
gen ln_urban=ln(urban_pop)
gen ln_pop=ln(pop_tot)
xtset country_code year

*Generating variables for different specification
gen ln_gr=ln(mean_gr)
gen mean_gr_ln = mean_gr * ln_gr
gen mean_gr_sq = mean_gr^2
gen mean_gr_cu = mean_gr^3
gen l1_gr=l.mean_gr
gen l2_gr=l2.mean_gr
gen l3_gr=l3.mean_gr
gen l1_all=l.all
gen l2_all=l2.all
gen l3_all=l3.all

save "Data analysis cleaned.dta", replace

***baseline regression results in the paper***
xtlogit all l.all mean_gr l.mean_gr l2.mean_gr l3.mean_gr
r2_mz

xtlogit all l.all mean_gr l.mean_gr l2.mean_gr l3.mean_gr ln_urban
r2_mz

xtlogit all l.all mean_gr l.mean_gr l2.mean_gr l3.mean_gr, fe
di e(r2_p)

xtlogit all l.all mean_gr l.mean_gr l2.mean_gr l3.mean_gr ln_urban, fe
di e(r2_p)

xtlogit all l.all mean_gr l.mean_gr l2.mean_gr l3.mean_gr i.year, fe
di e(r2_p)

xtlogit all l.all mean_gr l.mean_gr l2.mean_gr l3.mean_gr ln_urban i.year, fe
di e(r2_p)

*generating ROC graphs 
logit all l.all mean_gr l.mean_gr l2.mean_gr l3.mean_gr ln_urban i.country_code i.year, vce(cluster country_code)
lroc

***robustness checks***

***lag specification***
xtlogit all l.all mean_gr l.mean_gr l2.mean_gr l3.mean_gr l4.mean_gr ln_urban, fe
di e(r2_p)
xtlogit all l.all mean_gr l.mean_gr l2.mean_gr l3.mean_gr l4.mean_gr l5.mean_gr ln_urban, fe
di e(r2_p)

xtlogit all l.all mean_gr l.mean_gr l2.mean_gr l3.mean_gr l4.mean_gr i.year, fe
di e(r2_p)
xtlogit all l.all mean_gr l.mean_gr l2.mean_gr l3.mean_gr l4.mean_gr l5.mean_gr ln_urban i.year, fe
di e(r2_p)

***statistical tests***


***serial autocorrelation and heteroscadasticit ***

xtlogit all l.all mean_gr l.mean_gr l2.mean_gr l3.mean_gr ln_urban i.country_code i.year, vce(cluster country_code) 
predict phat, pr
gen residuals = all - phat

gen lag_resid = l.resid
twoway (scatter resid lag_resid)

***driving PCA from residuals***
keep residuals country_code year
reshape wide residuals, i(country_code) j(year)
drop residuals1959 residuals1960 residuals1961 residuals2022
pca residuals*
predict pc1 pc2 pc3, score
screeplot	
drop residuals*
save "PCs.dta", replace

clear all 
set more off
use "Data analysis cleaned.dta", replace
merge m:1 country_code using "PCs.dta"

xtset country_code year
xtreg l.all pc*
predict residuals1, e

xtreg mean_gr pc*
predict residuals2, e

xtreg l.mean_gr pc*
predict residuals3, e

xtreg l2.mean_gr pc*
predict residuals4, e

xtreg l3.mean_gr pc*
predict residuals5, e

xtreg ln_urban pc*
predict residuals6, e

***baseline model with PCA of independent vars***
xtgee all l.all residuals2 residuals3 residuals4 residuals5 residuals6, ///
family(binomial) link(logit) corr(ar1) vce(r)

***baseline model with PCA of independent vars***
xtgee all residuals*, ///
family(binomial) link(logit) corr(ar1) vce(r)


***The Generalized Estimating Equations (GEE) model can help account for autocorrelation and can relax some of the assumptions on the error term, particularly regarding the correlation structure of the data. Unlike standard assumption of independent errors across time, GEE allows for a flexible specification of the correlation structure, such as autoregressive structures, that are more appropriate when you suspect autocorrelation in the residuals.

xtgee all l.all mean_gr l.mean_gr l2.mean_gr l3.mean_gr i.year i.country_code, ///
family(binomial) link(logit) corr(ar1) vce(r)

xtgee all l.all mean_gr l.mean_gr l2.mean_gr l3.mean_gr ln_urban i.year i.country_code, ///
family(binomial) link(logit) corr(ar1) vce(r)

***the Box-Tidwell test***

gen ln1_gr=ln(l1_gr)
gen ln_l1_gr=l1_gr*ln(l1_gr)

gen ln2_gr=ln(l2_gr)
gen ln_l2_gr=l2_gr*ln(l2_gr)

gen ln3_gr=ln(l3_gr)
gen ln_l3_gr=l3_gr*ln(l3_gr)

gen inter_ln_urban=ln_urban*ln(ln_urban)
	
xtgee all l.all mean_gr mean_gr_ln l.mean_gr ln_l1_gr l2.mean_gr ln_l2_gr l3.mean_gr ln_l3_gr ln_urban inter_ln_urban i.year i.country_code, ///
family(binomial) link(logit) corr(ar1) vce(r)

*xtgee all l.all mean_gr mean_gr_ln l.mean_gr ln_l1_gr l2.mean_gr ln_l2_gr l3.mean_gr ln_l3_gr ln_urban inter_ln_urban i.country_code, ///
family(binomial) link(logit) corr(ar1) vce(r)

xtgee all l.all ln_gr ln1_gr ln2_gr ln3_gr i.year i.country_code, ///
family(binomial) link(logit) corr(ar1) vce(r)

xtgee all l.all ln_gr ln1_gr ln2_gr ln3_gr ln_urban i.year i.country_code, ///
family(binomial) link(logit) corr(ar1) vce(r)

***probit robusness check***
xtprobit all l.all mean_gr l.mean_gr l2.mean_gr l3.mean_gr i.year i.country_code, vce(cluster country_code)

xtprobit all l.all mean_gr l.mean_gr l2.mean_gr l3.mean_gr ln_urban i.year i.country_code, vce(cluster country_code)

*Winsorisation for robusness check
winsor mean_gr, gen(w_mean_gr) p(0.01)
winsor ln_urban, gen(w_urban) p(0.01)

xtgee all l.all w_mean_gr l.w_mean_gr l2.w_mean_gr l3.w_mean_gr w_urban i.year i.country_code, ///
family(binomial) link(logit) corr(ar1) vce(r)

winsor mean_gr, gen(w2_mean_gr) p(0.05)
winsor ln_urban, gen(w2_urban) p(0.05)

xtgee all l.all w2_mean_gr l.w2_mean_gr l2.w2_mean_gr l3.w2_mean_gr w2_urban i.year i.country_code, ///
family(binomial) link(logit) corr(ar1) vce(r)

*winsorised data
*xtlogit all l.all w_mean_gr l.w_mean_gr l2.w_mean_gr l3.w_mean_gr w_urban, fe
*xtlogit all l.all w2_mean_gr l.w2_mean_gr l2.w2_mean_gr l3.w2_mean_gr w2_urban, fe
*lroc

***robusness check with other control vars***
clear all 
set more off
use "Data analysis cleaned.dta", replace

sort code year
merge 1:1 code year using "gain index.dta"
drop Country

*keep if _merge==3	
sort code year
drop country_code 
egen country_code=group(code)
sort country_code year
drop _merge
gen ln_gain=ln(gain_index1)

xtgee all l.all mean_gr l.mean_gr l2.mean_gr l3.mean_gr gain_index1 ///
    i.country_code, family(binomial) link(logit) corr(ar1) vce(r)

xtgee all l.all mean_gr l.mean_gr l2.mean_gr l3.mean_gr gain_index1 ///
    i.year i.country_code, family(binomial) link(logit) corr(ar1) vce(r)

***Interactive fixed effects models***

**PCA approach***
xtlogit all l.all mean_gr l.mean_gr l2.mean_gr l3.mean_gr ln_urban ln_gain i.country_code i.year, vce(cluster country_code) 
predict phat, pr
gen residuals = all - phat

***driving PCA from residuals***
keep residuals country_code year
reshape wide residuals, i(country_code) j(year)
drop residuals1959-residuals1994 residuals2022
pca residuals*
predict pc1 pc2 pc3, score
screeplot	
drop residuals*
save "PC1s.dta", replace

clear all 
set more off
use "Data analysis cleaned.dta", replace
merge m:1 country_code using "PC1s.dta"
drop _merge

sort code year
merge 1:1 code year using "gain index.dta"
drop Country
drop if _merge==2
gen ln_gain=ln(gain_index1)

sort country_code year

xtreg l.all pc*
predict residuals1, e

xtreg mean_gr pc*
predict residuals2, e

xtreg l.mean_gr pc*
predict residuals3, e

xtreg l2.mean_gr pc*
predict residuals4, e

xtreg l3.mean_gr pc*
predict residuals5, e

xtreg ln_urban pc*
predict residuals6, e

xtreg ln_gain pc*
predict residuals7, e

***baseline model with PCA of independent vars***
xtgee all residuals*, ///
family(binomial) link(logit) corr(ar1) vce(r)


log close
