# Supplementary material for: Stabilising CO2 concentration as a channel for global disaster risk mitigation
Source: Sci Rep. 2024 Nov 24;14:29120. doi: 10.1038/s41598-024-79437-5 (PMC11586419; doi:10.1038/s41598-024-79437-5)
Supplement: Supplementary file 2 — Supplementary Information 2. [file 41598_2024_79437_MOESM2_ESM.zip › Gain_Index.csv]

code	Country	gain_index1	year
AFG	Afghanistan	34.782307	1995
AFG	Afghanistan	34.775913	1996
AFG	Afghanistan	34.855038	1997
AFG	Afghanistan	35.025307	1998
AFG	Afghanistan	35.01915	1999
AFG	Afghanistan	35.015724	2000
AFG	Afghanistan	35.419388	2001
AFG	Afghanistan	35.828178	2002
AFG	Afghanistan	36.591564	2003
AFG	Afghanistan	36.247383	2004
AFG	Afghanistan	33.286041	2005
AFG	Afghanistan	31.453426	2006
AFG	Afghanistan	31.352676	2007
AFG	Afghanistan	31.051733	2008
AFG	Afghanistan	31.045147	2009
AFG	Afghanistan	31.809429	2010
AFG	Afghanistan	30.986162	2011
AFG	Afghanistan	32.077816	2012
AFG	Afghanistan	31.922779	2013
AFG	Afghanistan	32.873127	2014
AFG	Afghanistan	33.02858	2015
AFG	Afghanistan	33.314606	2016
AFG	Afghanistan	32.553371	2017
AFG	Afghanistan	32.433586	2018
AFG	Afghanistan	32.990646	2019
AFG	Afghanistan	32.722336	2020
AFG	Afghanistan	33.00663	2021
AFG	Afghanistan	33.207455	2022
AGO	Angola	34.723152	1995
AGO	Angola	34.712669	1996
AGO	Angola	34.656006	1997
AGO	Angola	34.598637	1998
AGO	Angola	34.633774	1999
AGO	Angola	34.664886	2000
AGO	Angola	34.94619	2001
AGO	Angola	35.437653	2002
AGO	Angola	36.101475	2003
AGO	Angola	36.150452	2004
AGO	Angola	35.61475	2005
AGO	Angola	34.303104	2006
AGO	Angola	34.673737	2007
AGO	Angola	34.965542	2008
AGO	Angola	35.159588	2009
AGO	Angola	34.368332	2010
AGO	Angola	34.318264	2011
AGO	Angola	35.109444	2012
AGO	Angola	35.451805	2013
AGO	Angola	35.604408	2014
AGO	Angola	35.29052	2015
AGO	Angola	36.632381	2016
AGO	Angola	36.704605	2017
AGO	Angola	37.163025	2018
AGO	Angola	37.347858	2019
AGO	Angola	37.358879	2020
AGO	Angola	37.870586	2021
AGO	Angola	38.079517	2022
ALB	Albania	43.676624	1995
ALB	Albania	43.659504	1996
ALB	Albania	43.596649	1997
ALB	Albania	43.342957	1998
ALB	Albania	43.051502	1999
ALB	Albania	43.19101	2000
ALB	Albania	43.411224	2001
ALB	Albania	43.833523	2002
ALB	Albania	43.807537	2003
ALB	Albania	44.479263	2004
ALB	Albania	44.121109	2005
ALB	Albania	43.594273	2006
ALB	Albania	44.247456	2007
ALB	Albania	45.03891	2008
ALB	Albania	46.040218	2009
ALB	Albania	46.571926	2010
ALB	Albania	46.628944	2011
ALB	Albania	47.407791	2012
ALB	Albania	48.03516	2013
ALB	Albania	49.506676	2014
ALB	Albania	49.9632	2015
ALB	Albania	49.62553	2016
ALB	Albania	49.575153	2017
ALB	Albania	50.10059	2018
ALB	Albania	50.025707	2019
ALB	Albania	50.344608	2020
ALB	Albania	51.18779	2021
ALB	Albania	51.757179	2022
AND	Andorra		1995
AND	Andorra		1996
AND	Andorra		1997
AND	Andorra		1998
AND	Andorra		1999
AND	Andorra		2000
AND	Andorra		2001
AND	Andorra		2002
AND	Andorra		2003
AND	Andorra		2004
AND	Andorra		2005
AND	Andorra		2006
AND	Andorra		2007
AND	Andorra		2008
AND	Andorra		2009
AND	Andorra		2010
AND	Andorra		2011
AND	Andorra		2012
AND	Andorra		2013
AND	Andorra		2014
AND	Andorra		2015
AND	Andorra		2016
AND	Andorra		2017
AND	Andorra		2018
AND	Andorra		2019
AND	Andorra		2020
AND	Andorra		2021
AND	Andorra		2022
ARE	United Arab Emirates	49.300568	1995
ARE	United Arab Emirates	49.336422	1996
ARE	United Arab Emirates	49.396732	1997
ARE	United Arab Emirates	49.530117	1998
ARE	United Arab Emirates	49.779434	1999
ARE	United Arab Emirates	50.118683	2000
ARE	United Arab Emirates	50.982758	2001
ARE	United Arab Emirates	51.788467	2002
ARE	United Arab Emirates	51.137383	2003
ARE	United Arab Emirates	51.254807	2004
ARE	United Arab Emirates	51.81171	2005
ARE	United Arab Emirates	53.778538	2006
ARE	United Arab Emirates	54.18454	2007
ARE	United Arab Emirates	54.251698	2008
ARE	United Arab Emirates	53.978981	2009
ARE	United Arab Emirates	55.286991	2010
ARE	United Arab Emirates	55.964912	2011
ARE	United Arab Emirates	56.422138	2012
ARE	United Arab Emirates	57.728371	2013
ARE	United Arab Emirates	58.978741	2014
ARE	United Arab Emirates	59.06501	2015
ARE	United Arab Emirates	58.396233	2016
ARE	United Arab Emirates	58.749992	2017
ARE	United Arab Emirates	58.822468	2018
ARE	United Arab Emirates	58.992908	2019
ARE	United Arab Emirates	59.967159	2020
ARE	United Arab Emirates	60.162167	2021
ARE	United Arab Emirates	60.27459	2022
ARG	Argentina	49.102753	1995
ARG	Argentina	49.248684	1996
ARG	Argentina	48.982399	1997
ARG	Argentina	48.80183	1998
ARG	Argentina	48.845726	1999
ARG	Argentina	48.952835	2000
ARG	Argentina	47.599667	2001
ARG	Argentina	46.625324	2002
ARG	Argentina	47.212566	2003
ARG	Argentina	47.136177	2004
ARG	Argentina	48.527298	2005
ARG	Argentina	47.400723	2006
ARG	Argentina	47.983688	2007
ARG	Argentina	47.604557	2008
ARG	Argentina	47.483566	2009
ARG	Argentina	47.94577	2010
ARG	Argentina	48.036247	2011
ARG	Argentina	47.778587	2012
ARG	Argentina	47.365009	2013
ARG	Argentina	46.946743	2014
ARG	Argentina	47.128609	2015
ARG	Argentina	48.885281	2016
ARG	Argentina	49.029167	2017
ARG	Argentina	50.221203	2018
ARG	Argentina	50.213623	2019
ARG	Argentina	50.576279	2020
ARG	Argentina	50.215584	2021
ARG	Argentina	50.2061	2022
ARM	Armenia	48.722618	1995
ARM	Armenia	49.033657	1996
ARM	Armenia	48.529343	1997
ARM	Armenia	49.029667	1998
ARM	Armenia	49.530762	1999
ARM	Armenia	49.649857	2000
ARM	Armenia	49.847939	2001
ARM	Armenia	51.598347	2002
ARM	Armenia	52.307056	2003
ARM	Armenia	51.589729	2004
ARM	Armenia	52.464207	2005
ARM	Armenia	51.733612	2006
ARM	Armenia	51.987759	2007
ARM	Armenia	53.306267	2008
ARM	Armenia	53.058357	2009
ARM	Armenia	53.390102	2010
ARM	Armenia	53.342232	2011
ARM	Armenia	53.730766	2012
ARM	Armenia	54.528526	2013
ARM	Armenia	55.390282	2014
ARM	Armenia	55.732037	2015
ARM	Armenia	56.211208	2016
ARM	Armenia	56.328129	2017
ARM	Armenia	56.522209	2018
ARM	Armenia	57.030029	2019
ARM	Armenia	56.601894	2020
ARM	Armenia	56.920605	2021
ARM	Armenia	56.950756	2022
ATG	Antigua and Barbuda	48.447437	1995
ATG	Antigua and Barbuda	48.490284	1996
ATG	Antigua and Barbuda	48.580471	1997
ATG	Antigua and Barbuda	48.625072	1998
ATG	Antigua and Barbuda	48.641903	1999
ATG	Antigua and Barbuda	48.764038	2000
ATG	Antigua and Barbuda	48.866489	2001
ATG	Antigua and Barbuda	49.105106	2002
ATG	Antigua and Barbuda	49.309109	2003
ATG	Antigua and Barbuda	49.359245	2004
ATG	Antigua and Barbuda	49.975155	2005
ATG	Antigua and Barbuda	49.174629	2006
ATG	Antigua and Barbuda	49.348293	2007
ATG	Antigua and Barbuda	49.71349	2008
ATG	Antigua and Barbuda	49.903183	2009
ATG	Antigua and Barbuda	50.306286	2010
ATG	Antigua and Barbuda	49.862103	2011
ATG	Antigua and Barbuda	50.105228	2012
ATG	Antigua and Barbuda	50.020653	2013
ATG	Antigua and Barbuda	49.179981	2014
ATG	Antigua and Barbuda	49.345825	2015
ATG	Antigua and Barbuda	49.124222	2016
ATG	Antigua and Barbuda	48.290524	2017
ATG	Antigua and Barbuda	48.804752	2018
ATG	Antigua and Barbuda	49.295452	2019
ATG	Antigua and Barbuda	49.061623	2020
ATG	Antigua and Barbuda	48.854874	2021
ATG	Antigua and Barbuda	49.075397	2022
AUS	Australia	63.54615	1995
AUS	Australia	63.123573	1996
AUS	Australia	63.159069	1997
AUS	Australia	63.34219	1998
AUS	Australia	63.688782	1999
AUS	Australia	64.100121	2000
AUS	Australia	64.430641	2001
AUS	Australia	64.55172	2002
AUS	Australia	64.838303	2003
AUS	Australia	65.352425	2004
AUS	Australia	65.603622	2005
AUS	Australia	67.821159	2006
AUS	Australia	68.208855	2007
AUS	Australia	68.66951	2008
AUS	Australia	68.27343	2009
AUS	Australia	68.667725	2010
AUS	Australia	68.875488	2011
AUS	Australia	69.018181	2012
AUS	Australia	69.624878	2013
AUS	Australia	69.734848	2014
AUS	Australia	69.541275	2015
AUS	Australia	69.467064	2016
AUS	Australia	68.946335	2017
AUS	Australia	69.787148	2018
AUS	Australia	69.84864	2019
AUS	Australia	69.197395	2020
AUS	Australia	69.784225	2021
AUS	Australia	69.547417	2022
AUT	Austria	64.884521	1995
AUT	Austria	65.170853	1996
AUT	Austria	65.302467	1997
AUT	Austria	65.324661	1998
AUT	Austria	65.628304	1999
AUT	Austria	65.85717	2000
AUT	Austria	66.286736	2001
AUT	Austria	66.586754	2002
AUT	Austria	66.446487	2003
AUT	Austria	66.765121	2004
AUT	Austria	67.226227	2005
AUT	Austria	68.729919	2006
AUT	Austria	69.369453	2007
AUT	Austria	69.21093	2008
AUT	Austria	68.362923	2009
AUT	Austria	68.796432	2010
AUT	Austria	68.768921	2011
AUT	Austria	69.219307	2012
AUT	Austria	69.893799	2013
AUT	Austria	70.432877	2014
AUT	Austria	70.410683	2015
AUT	Austria	69.616104	2016
AUT	Austria	69.812607	2017
AUT	Austria	69.859413	2018
AUT	Austria	69.605423	2019
AUT	Austria	69.619896	2020
AUT	Austria	69.610031	2021
AUT	Austria	68.985397	2022
AZE	Azerbaijan	43.068829	1995
AZE	Azerbaijan	42.924496	1996
AZE	Azerbaijan	43.520683	1997
AZE	Azerbaijan	43.841026	1998
AZE	Azerbaijan	43.793617	1999
AZE	Azerbaijan	43.833736	2000
AZE	Azerbaijan	44.534203	2001
AZE	Azerbaijan	46.582142	2002
AZE	Azerbaijan	46.941372	2003
AZE	Azerbaijan	47.305424	2004
AZE	Azerbaijan	47.805992	2005
AZE	Azerbaijan	45.542099	2006
AZE	Azerbaijan	45.710274	2007
AZE	Azerbaijan	45.764038	2008
AZE	Azerbaijan	47.641903	2009
AZE	Azerbaijan	47.134209	2010
AZE	Azerbaijan	47.466969	2011
AZE	Azerbaijan	47.337029	2012
AZE	Azerbaijan	48.604187	2013
AZE	Azerbaijan	49.921177	2014
AZE	Azerbaijan	50.404984	2015
AZE	Azerbaijan	51.345551	2016
AZE	Azerbaijan	50.77993	2017
AZE	Azerbaijan	50.98584	2018
AZE	Azerbaijan	52.036434	2019
AZE	Azerbaijan	51.272484	2020
AZE	Azerbaijan	51.955647	2021
AZE	Azerbaijan	51.750343	2022
BDI	Burundi	34.64817	1995
BDI	Burundi	34.758881	1996
BDI	Burundi	34.703243	1997
BDI	Burundi	34.689819	1998
BDI	Burundi	35.238667	1999
BDI	Burundi	35.22683	2000
BDI	Burundi	34.155453	2001
BDI	Burundi	34.613316	2002
BDI	Burundi	34.394833	2003
BDI	Burundi	34.195026	2004
BDI	Burundi	34.402794	2005
BDI	Burundi	32.855282	2006
BDI	Burundi	33.115562	2007
BDI	Burundi	33.167118	2008
BDI	Burundi	33.028065	2009
BDI	Burundi	31.980537	2010
BDI	Burundi	31.410759	2011
BDI	Burundi	31.25963	2012
BDI	Burundi	33.332092	2013
BDI	Burundi	35.803513	2014
BDI	Burundi	34.930202	2015
BDI	Burundi	35.291443	2016
BDI	Burundi	35.327934	2017
BDI	Burundi	35.332924	2018
BDI	Burundi	35.368496	2019
BDI	Burundi	35.246964	2020
BDI	Burundi	35.610294	2021
BDI	Burundi	35.89959	2022
BEL	Belgium	59.373993	1995
BEL	Belgium	59.657837	1996
BEL	Belgium	59.564213	1997
BEL	Belgium	59.055763	1998
BEL	Belgium	59.148411	1999
BEL	Belgium	59.509613	2000
BEL	Belgium	59.692635	2001
BEL	Belgium	60.189171	2002
BEL	Belgium	59.768349	2003
BEL	Belgium	60.040161	2004
BEL	Belgium	59.800903	2005
BEL	Belgium	61.051395	2006
BEL	Belgium	61.296078	2007
BEL	Belgium	61.70689	2008
BEL	Belgium	62.131115	2009
BEL	Belgium	61.714214	2010
BEL	Belgium	62.071407	2011
BEL	Belgium	62.48632	2012
BEL	Belgium	62.848839	2013
BEL	Belgium	63.612946	2014
BEL	Belgium	63.562622	2015
BEL	Belgium	63.245632	2016
BEL	Belgium	62.899315	2017
BEL	Belgium	62.388279	2018
BEL	Belgium	62.82996	2019
BEL	Belgium	63.199116	2020
BEL	Belgium	63.56068	2021
BEL	Belgium	63.452213	2022
BEN	Benin	38.942104	1995
BEN	Benin	38.796494	1996
BEN	Benin	38.755886	1997
BEN	Benin	38.722641	1998
BEN	Benin	38.65633	1999
BEN	Benin	38.594757	2000
BEN	Benin	38.133205	2001
BEN	Benin	37.852509	2002
BEN	Benin	38.055202	2003
BEN	Benin	37.798965	2004
BEN	Benin	36.925629	2005
BEN	Benin	36.11504	2006
BEN	Benin	36.432655	2007
BEN	Benin	35.846008	2008
BEN	Benin	35.423187	2009
BEN	Benin	34.277611	2010
BEN	Benin	34.675385	2011
BEN	Benin	34.61565	2012
BEN	Benin	35.302959	2013
BEN	Benin	35.2883	2014
BEN	Benin	36.259026	2015
BEN	Benin	36.097721	2016
BEN	Benin	36.780334	2017
BEN	Benin	37.305378	2018
BEN	Benin	37.222988	2019
BEN	Benin	37.756283	2020
BEN	Benin	37.825363	2021
BEN	Benin	38.340519	2022
BFA	Burkina Faso	35.903133	1995
BFA	Burkina Faso	35.841305	1996
BFA	Burkina Faso	36.031113	1997
BFA	Burkina Faso	35.992409	1998
BFA	Burkina Faso	36.074364	1999
BFA	Burkina Faso	36.398556	2000
BFA	Burkina Faso	36.511097	2001
BFA	Burkina Faso	36.361603	2002
BFA	Burkina Faso	36.368412	2003
BFA	Burkina Faso	36.825901	2004
BFA	Burkina Faso	36.085693	2005
BFA	Burkina Faso	34.270363	2006
BFA	Burkina Faso	34.939526	2007
BFA	Burkina Faso	35.257183	2008
BFA	Burkina Faso	36.150291	2009
BFA	Burkina Faso	36.029778	2010
BFA	Burkina Faso	36.090187	2011
BFA	Burkina Faso	36.162418	2012
BFA	Burkina Faso	36.118378	2013
BFA	Burkina Faso	36.616966	2014
BFA	Burkina Faso	36.600613	2015
BFA	Burkina Faso	37.972347	2016
BFA	Burkina Faso	38.691097	2017
BFA	Burkina Faso	38.800411	2018
BFA	Burkina Faso	38.512798	2019
BFA	Burkina Faso	38.135628	2020
BFA	Burkina Faso	38.157627	2021
BFA	Burkina Faso	37.98946	2022
BGD	Bangladesh	38.149014	1995
BGD	Bangladesh	38.208462	1996
BGD	Bangladesh	38.051388	1997
BGD	Bangladesh	38.632439	1998
BGD	Bangladesh	38.438801	1999
BGD	Bangladesh	38.279678	2000
BGD	Bangladesh	37.951221	2001
BGD	Bangladesh	37.853573	2002
BGD	Bangladesh	37.584599	2003
BGD	Bangladesh	37.294411	2004
BGD	Bangladesh	38.546013	2005
BGD	Bangladesh	42.712471	2006
BGD	Bangladesh	42.907951	2007
BGD	Bangladesh	43.490738	2008
BGD	Bangladesh	43.651066	2009
BGD	Bangladesh	45.119576	2010
BGD	Bangladesh	45.301136	2011
BGD	Bangladesh	45.671486	2012
BGD	Bangladesh	45.87022	2013
BGD	Bangladesh	35.385376	2014
BGD	Bangladesh	35.454041	2015
BGD	Bangladesh	36.565998	2016
BGD	Bangladesh	36.949642	2017
BGD	Bangladesh	37.30117	2018
BGD	Bangladesh	37.311691	2019
BGD	Bangladesh	37.631752	2020
BGD	Bangladesh	36.213425	2021
BGD	Bangladesh	36.028378	2022
BGR	Bulgaria	50.721981	1995
BGR	Bulgaria	51.157532	1996
BGR	Bulgaria	52.346554	1997
BGR	Bulgaria	52.455418	1998
BGR	Bulgaria	52.363071	1999
BGR	Bulgaria	51.731266	2000
BGR	Bulgaria	51.940186	2001
BGR	Bulgaria	52.646027	2002
BGR	Bulgaria	53.121578	2003
BGR	Bulgaria	53.414703	2004
BGR	Bulgaria	53.655079	2005
BGR	Bulgaria	53.549068	2006
BGR	Bulgaria	53.68708	2007
BGR	Bulgaria	53.679634	2008
BGR	Bulgaria	54.003822	2009
BGR	Bulgaria	53.968212	2010
BGR	Bulgaria	54.360104	2011
BGR	Bulgaria	54.792526	2012
BGR	Bulgaria	54.994514	2013
BGR	Bulgaria	55.567379	2014
BGR	Bulgaria	55.535023	2015
BGR	Bulgaria	55.375832	2016
BGR	Bulgaria	55.226616	2017
BGR	Bulgaria	56.328762	2018
BGR	Bulgaria	56.409397	2019
BGR	Bulgaria	56.067501	2020
BGR	Bulgaria	56.194733	2021
BGR	Bulgaria	54.987568	2022
BHR	Bahrain	46.676918	1995
BHR	Bahrain	46.583179	1996
BHR	Bahrain	46.877525	1997
BHR	Bahrain	47.197578	1998
BHR	Bahrain	47.49081	1999
BHR	Bahrain	47.833466	2000
BHR	Bahrain	48.560421	2001
BHR	Bahrain	49.24342	2002
BHR	Bahrain	49.155594	2003
BHR	Bahrain	49.309353	2004
BHR	Bahrain	49.902344	2005
BHR	Bahrain	52.817505	2006
BHR	Bahrain	53.626816	2007
BHR	Bahrain	50.838123	2008
BHR	Bahrain	51.196373	2009
BHR	Bahrain	51.063564	2010
BHR	Bahrain	51.353443	2011
BHR	Bahrain	51.476322	2012
BHR	Bahrain	51.499752	2013
BHR	Bahrain	52.387569	2014
BHR	Bahrain	52.214844	2015
BHR	Bahrain	51.688427	2016
BHR	Bahrain	51.283993	2017
BHR	Bahrain	51.353355	2018
BHR	Bahrain	51.773746	2019
BHR	Bahrain	53.272568	2020
BHR	Bahrain	54.306126	2021
BHR	Bahrain	54.770092	2022
BHS	Bahamas	48.972507	1995
BHS	Bahamas	49.023026	1996
BHS	Bahamas	49.245705	1997
BHS	Bahamas	49.343517	1998
BHS	Bahamas	49.479301	1999
BHS	Bahamas	49.755825	2000
BHS	Bahamas	49.96394	2001
BHS	Bahamas	50.208042	2002
BHS	Bahamas	50.095654	2003
BHS	Bahamas	50.261333	2004
BHS	Bahamas	51.394943	2005
BHS	Bahamas	54.534012	2006
BHS	Bahamas	54.746025	2007
BHS	Bahamas	50.08194	2008
BHS	Bahamas	49.502392	2009
BHS	Bahamas	49.467831	2010
BHS	Bahamas	49.640266	2011
BHS	Bahamas	49.982143	2012
BHS	Bahamas	49.595829	2013
BHS	Bahamas	49.880726	2014
BHS	Bahamas	49.467831	2015
BHS	Bahamas	49.061367	2016
BHS	Bahamas	48.677681	2017
BHS	Bahamas	48.510643	2018
BHS	Bahamas	48.612885	2019
BHS	Bahamas	48.315117	2020
BHS	Bahamas	48.464333	2021
BHS	Bahamas	48.463745	2022
BIH	Bosnia and Herzegovina	46.982391	1995
BIH	Bosnia and Herzegovina	47.150993	1996
BIH	Bosnia and Herzegovina	47.196152	1997
BIH	Bosnia and Herzegovina	47.016399	1998
BIH	Bosnia and Herzegovina	47.171902	1999
BIH	Bosnia and Herzegovina	47.307423	2000
BIH	Bosnia and Herzegovina	48.094505	2001
BIH	Bosnia and Herzegovina	48.325516	2002
BIH	Bosnia and Herzegovina	48.478306	2003
BIH	Bosnia and Herzegovina	49.275204	2004
BIH	Bosnia and Herzegovina	48.633621	2005
BIH	Bosnia and Herzegovina	47.653904	2006
BIH	Bosnia and Herzegovina	47.904728	2007
BIH	Bosnia and Herzegovina	48.487785	2008
BIH	Bosnia and Herzegovina	48.462704	2009
BIH	Bosnia and Herzegovina	48.585991	2010
BIH	Bosnia and Herzegovina	49.15963	2011
BIH	Bosnia and Herzegovina	49.684921	2012
BIH	Bosnia and Herzegovina	50.48605	2013
BIH	Bosnia and Herzegovina	51.470451	2014
BIH	Bosnia and Herzegovina	50.646191	2015
BIH	Bosnia and Herzegovina	51.007133	2016
BIH	Bosnia and Herzegovina	51.270542	2017
BIH	Bosnia and Herzegovina	51.371807	2018
BIH	Bosnia and Herzegovina	50.870842	2019
BIH	Bosnia and Herzegovina	50.698257	2020
BIH	Bosnia and Herzegovina	50.870361	2021
BIH	Bosnia and Herzegovina	50.97546	2022
BLR	Belarus	49.980091	1995
BLR	Belarus	50.374104	1996
BLR	Belarus	50.303661	1997
BLR	Belarus	50.702793	1998
BLR	Belarus	50.730373	1999
BLR	Belarus	50.444756	2000
BLR	Belarus	50.576229	2001
BLR	Belarus	50.581749	2002
BLR	Belarus	51.883595	2003
BLR	Belarus	51.81691	2004
BLR	Belarus	51.875919	2005
BLR	Belarus	49.540443	2006
BLR	Belarus	50.657513	2007
BLR	Belarus	51.714924	2008
BLR	Belarus	53.97311	2009
BLR	Belarus	53.985073	2010
BLR	Belarus	54.732533	2011
BLR	Belarus	56.136688	2012
BLR	Belarus	56.29707	2013
BLR	Belarus	55.889084	2014
BLR	Belarus	55.76289	2015
BLR	Belarus	56.987316	2016
BLR	Belarus	58.198853	2017
BLR	Belarus	58.546558	2018
BLR	Belarus	59.178482	2019
BLR	Belarus	57.853573	2020
BLR	Belarus	57.638283	2021
BLR	Belarus	57.058483	2022
BLZ	Belize	43.924393	1995
BLZ	Belize	44.344139	1996
BLZ	Belize	44.217819	1997
BLZ	Belize	44.57637	1998
BLZ	Belize	44.52676	1999
BLZ	Belize	44.810787	2000
BLZ	Belize	44.794785	2001
BLZ	Belize	45.644814	2002
BLZ	Belize	45.80201	2003
BLZ	Belize	44.743652	2004
BLZ	Belize	45.789516	2005
BLZ	Belize	43.024971	2006
BLZ	Belize	42.903023	2007
BLZ	Belize	42.987453	2008
BLZ	Belize	43.248051	2009
BLZ	Belize	43.16473	2010
BLZ	Belize	42.786251	2011
BLZ	Belize	43.229996	2012
BLZ	Belize	43.850491	2013
BLZ	Belize	42.900185	2014
BLZ	Belize	43.505646	2015
BLZ	Belize	43.525917	2016
BLZ	Belize	43.517895	2017
BLZ	Belize	43.537983	2018
BLZ	Belize	43.295624	2019
BLZ	Belize	43.536041	2020
BLZ	Belize	43.245007	2021
BLZ	Belize	43.675613	2022
BOL	Bolivia, Plurinational State of	41.323849	1995
BOL	Bolivia, Plurinational State of	41.484619	1996
BOL	Bolivia, Plurinational State of	41.755966	1997
BOL	Bolivia, Plurinational State of	41.982792	1998
BOL	Bolivia, Plurinational State of	41.734779	1999
BOL	Bolivia, Plurinational State of	41.370377	2000
BOL	Bolivia, Plurinational State of	41.448753	2001
BOL	Bolivia, Plurinational State of	41.076447	2002
BOL	Bolivia, Plurinational State of	41.039597	2003
BOL	Bolivia, Plurinational State of	41.452923	2004
BOL	Bolivia, Plurinational State of	39.961803	2005
BOL	Bolivia, Plurinational State of	39.789577	2006
BOL	Bolivia, Plurinational State of	40.024902	2007
BOL	Bolivia, Plurinational State of	40.15834	2008
BOL	Bolivia, Plurinational State of	40.434837	2009
BOL	Bolivia, Plurinational State of	40.845085	2010
BOL	Bolivia, Plurinational State of	41.049519	2011
BOL	Bolivia, Plurinational State of	40.762165	2012
BOL	Bolivia, Plurinational State of	41.181908	2013
BOL	Bolivia, Plurinational State of	41.015049	2014
BOL	Bolivia, Plurinational State of	40.819714	2015
BOL	Bolivia, Plurinational State of	41.299171	2016
BOL	Bolivia, Plurinational State of	41.938034	2017
BOL	Bolivia, Plurinational State of	42.032658	2018
BOL	Bolivia, Plurinational State of	41.765106	2019
BOL	Bolivia, Plurinational State of	41.868992	2020
BOL	Bolivia, Plurinational State of	41.695347	2021
BOL	Bolivia, Plurinational State of	41.645607	2022
BRA	Brazil	47.189484	1995
BRA	Brazil	47.152576	1996
BRA	Brazil	47.301586	1997
BRA	Brazil	47.423927	1998
BRA	Brazil	47.778984	1999
BRA	Brazil	48.161156	2000
BRA	Brazil	48.455532	2001
BRA	Brazil	48.860283	2002
BRA	Brazil	48.87455	2003
BRA	Brazil	48.732002	2004
BRA	Brazil	49.290771	2005
BRA	Brazil	50.919258	2006
BRA	Brazil	51.152618	2007
BRA	Brazil	51.636189	2008
BRA	Brazil	52.48872	2009
BRA	Brazil	53.36105	2010
BRA	Brazil	53.522049	2011
BRA	Brazil	53.472305	2012
BRA	Brazil	53.514698	2013
BRA	Brazil	49.308414	2014
BRA	Brazil	49.081181	2015
BRA	Brazil	49.340733	2016
BRA	Brazil	49.107029	2017
BRA	Brazil	49.053837	2018
BRA	Brazil	49.252586	2019
BRA	Brazil	49.516457	2020
BRA	Brazil	49.399681	2021
BRA	Brazil	49.523781	2022
BRB	Barbados	55.757061	1995
BRB	Barbados	55.786896	1996
BRB	Barbados	55.868633	1997
BRB	Barbados	55.995373	1998
BRB	Barbados	56.178543	1999
BRB	Barbados	56.61797	2000
BRB	Barbados	56.667526	2001
BRB	Barbados	56.322746	2002
BRB	Barbados	56.769535	2003
BRB	Barbados	57.566952	2004
BRB	Barbados	58.637367	2005
BRB	Barbados	61.824165	2006
BRB	Barbados	62.282627	2007
BRB	Barbados	62.462486	2008
BRB	Barbados	61.679298	2009
BRB	Barbados	62.769001	2010
BRB	Barbados	63.620995	2011
BRB	Barbados	57.695042	2012
BRB	Barbados	57.891544	2013
BRB	Barbados	57.440125	2014
BRB	Barbados	58.053699	2015
BRB	Barbados	57.238453	2016
BRB	Barbados	57.895977	2017
BRB	Barbados	57.516998	2018
BRB	Barbados	57.684723	2019
BRB	Barbados	58.220081	2020
BRB	Barbados	60.884983	2021
BRB	Barbados	61.060219	2022
BRN	Brunei Darussalam	50.506958	1995
BRN	Brunei Darussalam	50.599018	1996
BRN	Brunei Darussalam	50.225853	1997
BRN	Brunei Darussalam	49.789494	1998
BRN	Brunei Darussalam	50.015667	1999
BRN	Brunei Darussalam	50.208172	2000
BRN	Brunei Darussalam	50.507416	2001
BRN	Brunei Darussalam	50.905186	2002
BRN	Brunei Darussalam	51.140621	2003
BRN	Brunei Darussalam	51.7472	2004
BRN	Brunei Darussalam	52.422943	2005
BRN	Brunei Darussalam	55.637459	2006
BRN	Brunei Darussalam	51.833241	2007
BRN	Brunei Darussalam	51.961853	2008
BRN	Brunei Darussalam	53.243114	2009
BRN	Brunei Darussalam	53.614704	2010
BRN	Brunei Darussalam	53.600208	2011
BRN	Brunei Darussalam	53.708675	2012
BRN	Brunei Darussalam	53.876438	2013
BRN	Brunei Darussalam	54.756866	2014
BRN	Brunei Darussalam	54.487602	2015
BRN	Brunei Darussalam	54.620888	2016
BRN	Brunei Darussalam	54.620304	2017
BRN	Brunei Darussalam	55.836479	2018
BRN	Brunei Darussalam	55.403214	2019
BRN	Brunei Darussalam	56.255917	2020
BRN	Brunei Darussalam	56.359592	2021
BRN	Brunei Darussalam	56.535297	2022
BTN	Bhutan	41.684601	1995
BTN	Bhutan	41.645077	1996
BTN	Bhutan	41.596786	1997
BTN	Bhutan	41.561489	1998
BTN	Bhutan	41.467922	1999
BTN	Bhutan	41.377182	2000
BTN	Bhutan	40.650761	2001
BTN	Bhutan	41.362545	2002
BTN	Bhutan	42.467186	2003
BTN	Bhutan	41.594303	2004
BTN	Bhutan	42.230648	2005
BTN	Bhutan	40.758446	2006
BTN	Bhutan	42.268818	2007
BTN	Bhutan	43.275108	2008
BTN	Bhutan	43.2822	2009
BTN	Bhutan	42.666843	2010
BTN	Bhutan	42.783577	2011
BTN	Bhutan	43.171383	2012
BTN	Bhutan	43.604294	2013
BTN	Bhutan	45.226715	2014
BTN	Bhutan	45.628792	2015
BTN	Bhutan	47.25798	2016
BTN	Bhutan	47.767471	2017
BTN	Bhutan	48.259995	2018
BTN	Bhutan	48.417786	2019
BTN	Bhutan	48.651436	2020
BTN	Bhutan	47.346218	2021
BTN	Bhutan	47.564465	2022
BWA	Botswana	43.72789	1995
BWA	Botswana	43.784649	1996
BWA	Botswana	44.04369	1997
BWA	Botswana	44.359188	1998
BWA	Botswana	44.621178	1999
BWA	Botswana	44.799305	2000
BWA	Botswana	44.846558	2001
BWA	Botswana	44.759186	2002
BWA	Botswana	45.777691	2003
BWA	Botswana	45.345169	2004
BWA	Botswana	46.05806	2005
BWA	Botswana	45.453186	2006
BWA	Botswana	45.501896	2007
BWA	Botswana	45.860485	2008
BWA	Botswana	46.225525	2009
BWA	Botswana	46.431076	2010
BWA	Botswana	46.598682	2011
BWA	Botswana	47.27433	2012
BWA	Botswana	47.329586	2013
BWA	Botswana	48.60128	2014
BWA	Botswana	48.560482	2015
BWA	Botswana	49.645763	2016
BWA	Botswana	49.176125	2017
BWA	Botswana	50.083565	2018
BWA	Botswana	50.056236	2019
BWA	Botswana	49.975433	2020
BWA	Botswana	50.13995	2021
BWA	Botswana	50.006161	2022
CAF	Central African Republic	34.274326	1995
CAF	Central African Republic	34.369289	1996
CAF	Central African Republic	34.147385	1997
CAF	Central African Republic	34.144409	1998
CAF	Central African Republic	34.05069	1999
CAF	Central African Republic	33.762169	2000
CAF	Central African Republic	34.132881	2001
CAF	Central African Republic	33.856274	2002
CAF	Central African Republic	33.557884	2003
CAF	Central African Republic	33.229805	2004
CAF	Central African Republic	32.022156	2005
CAF	Central African Republic	29.740482	2006
CAF	Central African Republic	29.023445	2007
CAF	Central African Republic	29.046741	2008
CAF	Central African Republic	28.228487	2009
CAF	Central African Republic	27.886255	2010
CAF	Central African Republic	27.443661	2011
CAF	Central African Republic	28.080038	2012
CAF	Central African Republic	26.849123	2013
CAF	Central African Republic	26.545156	2014
CAF	Central African Republic	26.953369	2015
CAF	Central African Republic	28.009617	2016
CAF	Central African Republic	27.664438	2017
CAF	Central African Republic	27.560083	2018
CAF	Central African Republic	27.8358	2019
CAF	Central African Republic	27.581667	2020
CAF	Central African Republic	27.726042	2021
CAF	Central African Republic	27.894804	2022
CAN	Canada	65.269096	1995
CAN	Canada	65.344383	1996
CAN	Canada	65.488556	1997
CAN	Canada	65.337547	1998
CAN	Canada	65.735497	1999
CAN	Canada	66.04039	2000
CAN	Canada	66.068474	2001
CAN	Canada	66.092422	2002
CAN	Canada	66.061935	2003
CAN	Canada	66.843437	2004
CAN	Canada	67.509254	2005
CAN	Canada	69.763298	2006
CAN	Canada	69.807259	2007
CAN	Canada	70.043617	2008
CAN	Canada	70.123489	2009
CAN	Canada	69.139366	2010
CAN	Canada	69.530312	2011
CAN	Canada	69.479401	2012
CAN	Canada	69.614708	2013
CAN	Canada	70.264275	2014
CAN	Canada	69.868065	2015
CAN	Canada	69.332031	2016
CAN	Canada	69.102554	2017
CAN	Canada	68.579552	2018
CAN	Canada	68.562798	2019
CAN	Canada	68.229843	2020
CAN	Canada	68.472023	2021
CAN	Canada	68.45845	2022
CHE	Switzerland	65.896446	1995
CHE	Switzerland	65.91964	1996
CHE	Switzerland	66.158524	1997
CHE	Switzerland	66.400444	1998
CHE	Switzerland	66.841293	1999
CHE	Switzerland	67.211967	2000
CHE	Switzerland	67.3386	2001
CHE	Switzerland	67.495995	2002
CHE	Switzerland	67.401207	2003
CHE	Switzerland	67.436798	2004
CHE	Switzerland	67.99157	2005
CHE	Switzerland	70.216476	2006
CHE	Switzerland	70.939713	2007
CHE	Switzerland	70.927353	2008
CHE	Switzerland	70.647476	2009
CHE	Switzerland	71.414009	2010
CHE	Switzerland	71.244339	2011
CHE	Switzerland	71.321762	2012
CHE	Switzerland	71.768135	2013
CHE	Switzerland	72.429146	2014
CHE	Switzerland	72.286247	2015
CHE	Switzerland	71.567879	2016
CHE	Switzerland	72.288109	2017
CHE	Switzerland	72.173927	2018
CHE	Switzerland	72.159203	2019
CHE	Switzerland	71.969658	2020
CHE	Switzerland	71.983032	2021
CHE	Switzerland	72.123299	2022
CHL	Chile	54.09063	1995
CHL	Chile	54.107147	1996
CHL	Chile	53.764488	1997
CHL	Chile	53.430992	1998
CHL	Chile	53.927444	1999
CHL	Chile	54.580223	2000
CHL	Chile	54.974697	2001
CHL	Chile	55.476856	2002
CHL	Chile	54.982258	2003
CHL	Chile	55.355549	2004
CHL	Chile	56.150963	2005
CHL	Chile	56.995903	2006
CHL	Chile	57.539566	2007
CHL	Chile	57.827606	2008
CHL	Chile	57.697369	2009
CHL	Chile	58.335876	2010
CHL	Chile	58.74366	2011
CHL	Chile	59.785118	2012
CHL	Chile	60.154354	2013
CHL	Chile	61.413696	2014
CHL	Chile	61.080307	2015
CHL	Chile	60.215199	2016
CHL	Chile	60.164227	2017
CHL	Chile	60.507488	2018
CHL	Chile	60.092537	2019
CHL	Chile	60.033684	2020
CHL	Chile	60.20829	2021
CHL	Chile	60.122398	2022
CHN	China	49.277504	1995
CHN	China	49.470139	1996
CHN	China	49.445839	1997
CHN	China	49.38229	1998
CHN	China	49.505856	1999
CHN	China	49.736038	2000
CHN	China	49.567753	2001
CHN	China	49.489021	2002
CHN	China	49.241634	2003
CHN	China	49.561611	2004
CHN	China	51.031166	2005
CHN	China	55.087132	2006
CHN	China	55.949741	2007
CHN	China	57.059349	2008
CHN	China	57.829781	2009
CHN	China	59.821007	2010
CHN	China	60.189651	2011
CHN	China	60.459377	2012
CHN	China	60.863373	2013
CHN	China	53.727928	2014
CHN	China	54.418331	2015
CHN	China	54.530792	2016
CHN	China	55.106297	2017
CHN	China	55.427246	2018
CHN	China	58.779255	2019
CHN	China	59.668346	2020
CHN	China	59.999866	2021
CHN	China	60.182583	2022
CIV	Cote d'Ivoire	40.345356	1995
CIV	Cote d'Ivoire	40.416039	1996
CIV	Cote d'Ivoire	40.147739	1997
CIV	Cote d'Ivoire	39.771206	1998
CIV	Cote d'Ivoire	38.848293	1999
CIV	Cote d'Ivoire	38.064613	2000
CIV	Cote d'Ivoire	37.823261	2001
CIV	Cote d'Ivoire	37.610443	2002
CIV	Cote d'Ivoire	37.335876	2003
CIV	Cote d'Ivoire	36.660572	2004
CIV	Cote d'Ivoire	36.00153	2005
CIV	Cote d'Ivoire	33.998035	2006
CIV	Cote d'Ivoire	34.715485	2007
CIV	Cote d'Ivoire	34.62672	2008
CIV	Cote d'Ivoire	34.970543	2009
CIV	Cote d'Ivoire	34.324753	2010
CIV	Cote d'Ivoire	34.196259	2011
CIV	Cote d'Ivoire	34.934853	2012
CIV	Cote d'Ivoire	36.120995	2013
CIV	Cote d'Ivoire	37.842804	2014
CIV	Cote d'Ivoire	38.829182	2015
CIV	Cote d'Ivoire	39.812775	2016
CIV	Cote d'Ivoire	39.899662	2017
CIV	Cote d'Ivoire	40.437138	2018
CIV	Cote d'Ivoire	40.807018	2019
CIV	Cote d'Ivoire	40.936398	2020
CIV	Cote d'Ivoire	41.222805	2021
CIV	Cote d'Ivoire	41.649559	2022
CMR	Cameroon	38.038208	1995
CMR	Cameroon	38.158073	1996
CMR	Cameroon	38.422085	1997
CMR	Cameroon	38.738464	1998
CMR	Cameroon	38.759285	1999
CMR	Cameroon	38.807381	2000
CMR	Cameroon	38.9524	2001
CMR	Cameroon	38.81966	2002
CMR	Cameroon	39.530525	2003
CMR	Cameroon	39.714905	2004
CMR	Cameroon	39.0425	2005
CMR	Cameroon	37.954838	2006
CMR	Cameroon	37.832859	2007
CMR	Cameroon	37.675583	2008
CMR	Cameroon	37.589077	2009
CMR	Cameroon	37.513969	2010
CMR	Cameroon	37.620049	2011
CMR	Cameroon	38.156219	2012
CMR	Cameroon	38.289543	2013
CMR	Cameroon	38.332794	2014
CMR	Cameroon	38.301468	2015
CMR	Cameroon	38.85952	2016
CMR	Cameroon	38.821312	2017
CMR	Cameroon	38.681973	2018
CMR	Cameroon	38.667717	2019
CMR	Cameroon	38.770702	2020
CMR	Cameroon	38.515518	2021
CMR	Cameroon	38.671169	2022
COD	Congo, the Democratic Republic o	33.332985	1995
COD	Congo, the Democratic Republic o	33.250088	1996
COD	Congo, the Democratic Republic o	33.166187	1997
COD	Congo, the Democratic Republic o	33.095299	1998
COD	Congo, the Democratic Republic o	33.030926	1999
COD	Congo, the Democratic Republic o	32.994858	2000
COD	Congo, the Democratic Republic o	33.446915	2001
COD	Congo, the Democratic Republic o	33.4958	2002
COD	Congo, the Democratic Republic o	33.374352	2003
COD	Congo, the Democratic Republic o	33.529816	2004
COD	Congo, the Democratic Republic o	32.478634	2005
COD	Congo, the Democratic Republic o	29.459099	2006
COD	Congo, the Democratic Republic o	29.335293	2007
COD	Congo, the Democratic Republic o	29.037342	2008
COD	Congo, the Democratic Republic o	29.075933	2009
COD	Congo, the Democratic Republic o	27.902201	2010
COD	Congo, the Democratic Republic o	28.865463	2011
COD	Congo, the Democratic Republic o	28.90955	2012
COD	Congo, the Democratic Republic o	29.023569	2013
COD	Congo, the Democratic Republic o	28.951416	2014
COD	Congo, the Democratic Republic o	29.719458	2015
COD	Congo, the Democratic Republic o	31.955448	2016
COD	Congo, the Democratic Republic o	31.883549	2017
COD	Congo, the Democratic Republic o	32.410313	2018
COD	Congo, the Democratic Republic o	32.354664	2019
COD	Congo, the Democratic Republic o	32.39938	2020
COD	Congo, the Democratic Republic o	32.389099	2021
COD	Congo, the Democratic Republic o	32.512802	2022
COG	Congo	35.671738	1995
COG	Congo	35.732616	1996
COG	Congo	35.234673	1997
COG	Congo	34.77412	1998
COG	Congo	35.315224	1999
COG	Congo	35.924549	2000
COG	Congo	35.956261	2001
COG	Congo	35.650997	2002
COG	Congo	35.858017	2003
COG	Congo	35.644138	2004
COG	Congo	34.782207	2005
COG	Congo	33.791088	2006
COG	Congo	34.000614	2007
COG	Congo	34.525139	2008
COG	Congo	34.543663	2009
COG	Congo	34.450134	2010
COG	Congo	33.89938	2011
COG	Congo	33.171547	2012
COG	Congo	33.75909	2013
COG	Congo	34.47578	2014
COG	Congo	34.367111	2015
COG	Congo	36.508583	2016
COG	Congo	35.702827	2017
COG	Congo	35.913383	2018
COG	Congo	35.631184	2019
COG	Congo	35.171703	2020
COG	Congo	35.679852	2021
COG	Congo	35.875366	2022
COL	Colombia	42.341717	1995
COL	Colombia	42.350143	1996
COL	Colombia	42.411987	1997
COL	Colombia	42.48119	1998
COL	Colombia	42.491337	1999
COL	Colombia	42.709919	2000
COL	Colombia	42.99683	2001
COL	Colombia	43.124691	2002
COL	Colombia	43.071068	2003
COL	Colombia	43.494114	2004
COL	Colombia	44.198463	2005
COL	Colombia	43.200607	2006
COL	Colombia	43.562603	2007
COL	Colombia	44.369312	2008
COL	Colombia	45.198654	2009
COL	Colombia	45.968143	2010
COL	Colombia	46.80695	2011
COL	Colombia	46.878479	2012
COL	Colombia	46.980656	2013
COL	Colombia	48.136211	2014
COL	Colombia	48.167553	2015
COL	Colombia	48.037045	2016
COL	Colombia	48.031849	2017
COL	Colombia	47.934887	2018
COL	Colombia	48.37616	2019
COL	Colombia	48.501045	2020
COL	Colombia	48.416897	2021
COL	Colombia	48.690468	2022
COM	Comoros	38.059284	1995
COM	Comoros	38.201721	1996
COM	Comoros	38.172836	1997
COM	Comoros	38.285137	1998
COM	Comoros	38.626934	1999
COM	Comoros	37.65757	2000
COM	Comoros	38.279099	2001
COM	Comoros	38.949982	2002
COM	Comoros	37.794495	2003
COM	Comoros	37.6017	2004
COM	Comoros	38.839184	2005
COM	Comoros	37.164795	2006
COM	Comoros	37.118397	2007
COM	Comoros	36.277683	2008
COM	Comoros	36.503956	2009
COM	Comoros	36.667496	2010
COM	Comoros	36.361858	2011
COM	Comoros	36.420723	2012
COM	Comoros	37.307217	2013
COM	Comoros	37.806129	2014
COM	Comoros	38.199574	2015
COM	Comoros	38.530273	2016
COM	Comoros	38.360901	2017
COM	Comoros	37.938122	2018
COM	Comoros	37.26088	2019
COM	Comoros	37.324326	2020
COM	Comoros	36.812122	2021
COM	Comoros	36.859798	2022
CPV	Cape Verde	47.73597	1995
CPV	Cape Verde	47.758289	1996
CPV	Cape Verde	47.711235	1997
CPV	Cape Verde	47.681591	1998
CPV	Cape Verde	48.017052	1999
CPV	Cape Verde	48.140129	2000
CPV	Cape Verde	47.419128	2001
CPV	Cape Verde	46.877697	2002
CPV	Cape Verde	47.299725	2003
CPV	Cape Verde	47.264572	2004
CPV	Cape Verde	48.540703	2005
CPV	Cape Verde	46.914639	2006
CPV	Cape Verde	47.49789	2007
CPV	Cape Verde	47.772999	2008
CPV	Cape Verde	48.190823	2009
CPV	Cape Verde	48.130939	2010
CPV	Cape Verde	49.176304	2011
CPV	Cape Verde	48.895542	2012
CPV	Cape Verde	48.831161	2013
CPV	Cape Verde	49.98666	2014
CPV	Cape Verde	50.890762	2015
CPV	Cape Verde	50.74823	2016
CPV	Cape Verde	50.60062	2017
CPV	Cape Verde	50.520058	2018
CPV	Cape Verde	50.726822	2019
CPV	Cape Verde	51.007908	2020
CPV	Cape Verde	51.109577	2021
CPV	Cape Verde	51.0737	2022
CRI	Costa Rica	47.55209	1995
CRI	Costa Rica	47.687084	1996
CRI	Costa Rica	48.405006	1997
CRI	Costa Rica	48.907963	1998
CRI	Costa Rica	48.808048	1999
CRI	Costa Rica	48.808479	2000
CRI	Costa Rica	48.467896	2001
CRI	Costa Rica	48.622131	2002
CRI	Costa Rica	48.724388	2003
CRI	Costa Rica	48.773209	2004
CRI	Costa Rica	49.2505	2005
CRI	Costa Rica	48.181324	2006
CRI	Costa Rica	48.258671	2007
CRI	Costa Rica	48.87413	2008
CRI	Costa Rica	49.290691	2009
CRI	Costa Rica	50.900452	2010
CRI	Costa Rica	50.67701	2011
CRI	Costa Rica	51.428871	2012
CRI	Costa Rica	52.123417	2013
CRI	Costa Rica	53.307644	2014
CRI	Costa Rica	53.626202	2015
CRI	Costa Rica	53.29454	2016
CRI	Costa Rica	53.096863	2017
CRI	Costa Rica	53.246376	2018
CRI	Costa Rica	53.39127	2019
CRI	Costa Rica	53.519566	2020
CRI	Costa Rica	53.340775	2021
CRI	Costa Rica	53.661705	2022
CUB	Cuba	41.359314	1995
CUB	Cuba	41.262424	1996
CUB	Cuba	41.051807	1997
CUB	Cuba	40.920128	1998
CUB	Cuba	41.649712	1999
CUB	Cuba	42.121162	2000
CUB	Cuba	42.23362	2001
CUB	Cuba	42.267422	2002
CUB	Cuba	42.043949	2003
CUB	Cuba	43.210304	2004
CUB	Cuba	44.12598	2005
CUB	Cuba	45.990433	2006
CUB	Cuba	47.129486	2007
CUB	Cuba	47.670227	2008
CUB	Cuba	47.228947	2009
CUB	Cuba	46.106171	2010
CUB	Cuba	45.299965	2011
CUB	Cuba	44.480267	2012
CUB	Cuba	43.610794	2013
CUB	Cuba	43.756546	2014
CUB	Cuba	43.904449	2015
CUB	Cuba	44.341305	2016
CUB	Cuba	45.132504	2017
CUB	Cuba	45.113964	2018
CUB	Cuba	45.323372	2019
CUB	Cuba	45.364021	2020
CUB	Cuba	45.452702	2021
CUB	Cuba	45.608547	2022
CYP	Cyprus	54.261513	1995
CYP	Cyprus	54.260399	1996
CYP	Cyprus	53.97168	1997
CYP	Cyprus	54.097904	1998
CYP	Cyprus	54.362911	1999
CYP	Cyprus	54.522404	2000
CYP	Cyprus	54.779133	2001
CYP	Cyprus	55.201084	2002
CYP	Cyprus	55.74147	2003
CYP	Cyprus	55.433022	2004
CYP	Cyprus	56.685165	2005
CYP	Cyprus	60.582405	2006
CYP	Cyprus	60.658691	2007
CYP	Cyprus	61.617542	2008
CYP	Cyprus	57.039928	2009
CYP	Cyprus	56.985199	2010
CYP	Cyprus	56.661026	2011
CYP	Cyprus	56.997974	2012
CYP	Cyprus	57.094742	2013
CYP	Cyprus	57.925598	2014
CYP	Cyprus	57.977325	2015
CYP	Cyprus	57.586819	2016
CYP	Cyprus	58.240219	2017
CYP	Cyprus	57.955433	2018
CYP	Cyprus	58.254364	2019
CYP	Cyprus	57.95731	2020
CYP	Cyprus	58.093998	2021
CYP	Cyprus	58.063194	2022
CZE	Czech Republic	59.781685	1995
CZE	Czech Republic	59.790379	1996
CZE	Czech Republic	59.598457	1997
CZE	Czech Republic	59.552067	1998
CZE	Czech Republic	59.093758	1999
CZE	Czech Republic	58.783699	2000
CZE	Czech Republic	59.617378	2001
CZE	Czech Republic	60.402683	2002
CZE	Czech Republic	60.807812	2003
CZE	Czech Republic	60.537258	2004
CZE	Czech Republic	60.902695	2005
CZE	Czech Republic	61.358311	2006
CZE	Czech Republic	61.892319	2007
CZE	Czech Republic	62.305492	2008
CZE	Czech Republic	62.243084	2009
CZE	Czech Republic	63.058559	2010
CZE	Czech Republic	63.474819	2011
CZE	Czech Republic	63.659416	2012
CZE	Czech Republic	64.382126	2013
CZE	Czech Republic	65.175606	2014
CZE	Czech Republic	65.296165	2015
CZE	Czech Republic	64.892784	2016
CZE	Czech Republic	65.269714	2017
CZE	Czech Republic	65.064941	2018
CZE	Czech Republic	64.933243	2019
CZE	Czech Republic	64.593384	2020
CZE	Czech Republic	64.666176	2021
CZE	Czech Republic	64.651306	2022
DEU	Germany	65.580856	1995
DEU	Germany	65.639458	1996
DEU	Germany	65.620552	1997
DEU	Germany	65.672813	1998
DEU	Germany	65.947952	1999
DEU	Germany	66.33683	2000
DEU	Germany	66.326126	2001
DEU	Germany	66.512505	2002
DEU	Germany	66.251556	2003
DEU	Germany	66.378304	2004
DEU	Germany	66.801498	2005
DEU	Germany	68.983971	2006
DEU	Germany	69.389015	2007
DEU	Germany	69.236069	2008
DEU	Germany	68.934349	2009
DEU	Germany	69.872986	2010
DEU	Germany	69.807602	2011
DEU	Germany	69.912636	2012
DEU	Germany	70.283684	2013
DEU	Germany	71.360619	2014
DEU	Germany	70.794952	2015
DEU	Germany	69.987328	2016
DEU	Germany	69.864006	2017
DEU	Germany	69.872108	2018
DEU	Germany	69.684631	2019
DEU	Germany	69.507896	2020
DEU	Germany	69.732689	2021
DEU	Germany	69.482491	2022
DJI	Djibouti	40.345276	1995
DJI	Djibouti	40.344513	1996
DJI	Djibouti	40.273167	1997
DJI	Djibouti	40.220535	1998
DJI	Djibouti	40.627865	1999
DJI	Djibouti	41.031017	2000
DJI	Djibouti	41.148045	2001
DJI	Djibouti	40.330948	2002
DJI	Djibouti	39.575073	2003
DJI	Djibouti	40.923359	2004
DJI	Djibouti	40.665691	2005
DJI	Djibouti	38.560047	2006
DJI	Djibouti	39.063316	2007
DJI	Djibouti	40.409271	2008
DJI	Djibouti	40.821632	2009
DJI	Djibouti	40.212833	2010
DJI	Djibouti	40.192379	2011
DJI	Djibouti	39.580448	2012
DJI	Djibouti	39.716793	2013
DJI	Djibouti	40.104797	2014
DJI	Djibouti	39.785473	2015
DJI	Djibouti	39.707275	2016
DJI	Djibouti	40.839592	2017
DJI	Djibouti	41.818798	2018
DJI	Djibouti	42.031471	2019
DJI	Djibouti	41.763771	2020
DJI	Djibouti	41.147896	2021
DJI	Djibouti	41.122757	2022
DMA	Dominica	55.732868	1995
DMA	Dominica	55.585159	1996
DMA	Dominica	55.748425	1997
DMA	Dominica	55.849651	1998
DMA	Dominica	55.689095	1999
DMA	Dominica	55.554855	2000
DMA	Dominica	56.049301	2001
DMA	Dominica	55.45047	2002
DMA	Dominica	56.015408	2003
DMA	Dominica	56.067543	2004
DMA	Dominica	57.912579	2005
DMA	Dominica	54.969589	2006
DMA	Dominica	54.834785	2007
DMA	Dominica	54.932064	2008
DMA	Dominica	54.688019	2009
DMA	Dominica	54.683605	2010
DMA	Dominica	54.542778	2011
DMA	Dominica	54.160236	2012
DMA	Dominica	54.84515	2013
DMA	Dominica	55.143059	2014
DMA	Dominica	55.230545	2015
DMA	Dominica	54.781376	2016
DMA	Dominica	54.93396	2017
DMA	Dominica	54.830044	2018
DMA	Dominica	54.217373	2019
DMA	Dominica	53.458645	2020
DMA	Dominica	52.999744	2021
DMA	Dominica	52.977844	2022
DNK	Denmark	65.388412	1995
DNK	Denmark	65.62886	1996
DNK	Denmark	65.823265	1997
DNK	Denmark	66.142372	1998
DNK	Denmark	66.537392	1999
DNK	Denmark	66.82737	2000
DNK	Denmark	67.023605	2001
DNK	Denmark	67.392258	2002
DNK	Denmark	67.529137	2003
DNK	Denmark	67.833031	2004
DNK	Denmark	68.110275	2005
DNK	Denmark	71.123779	2006
DNK	Denmark	71.451859	2007
DNK	Denmark	71.351028	2008
DNK	Denmark	71.144867	2009
DNK	Denmark	71.620766	2010
DNK	Denmark	72.159279	2011
DNK	Denmark	72.375961	2012
DNK	Denmark	72.485611	2013
DNK	Denmark	72.731064	2014
DNK	Denmark	72.736	2015
DNK	Denmark	71.571548	2016
DNK	Denmark	71.609154	2017
DNK	Denmark	71.354012	2018
DNK	Denmark	70.989067	2019
DNK	Denmark	71.245995	2020
DNK	Denmark	71.191864	2021
DNK	Denmark	71.095306	2022
DOM	Dominican Republic	43.67194	1995
DOM	Dominican Republic	43.707668	1996
DOM	Dominican Republic	43.471676	1997
DOM	Dominican Republic	43.300003	1998
DOM	Dominican Republic	43.622353	1999
DOM	Dominican Republic	43.792847	2000
DOM	Dominican Republic	44.094582	2001
DOM	Dominican Republic	43.9184	2002
DOM	Dominican Republic	43.207874	2003
DOM	Dominican Republic	43.784374	2004
DOM	Dominican Republic	43.599533	2005
DOM	Dominican Republic	43.941994	2006
DOM	Dominican Republic	44.506836	2007
DOM	Dominican Republic	45.186375	2008
DOM	Dominican Republic	46.045055	2009
DOM	Dominican Republic	45.726891	2010
DOM	Dominican Republic	45.482327	2011
DOM	Dominican Republic	45.912151	2012
DOM	Dominican Republic	45.955711	2013
DOM	Dominican Republic	46.321819	2014
DOM	Dominican Republic	46.259453	2015
DOM	Dominican Republic	46.321442	2016
DOM	Dominican Republic	46.193642	2017
DOM	Dominican Republic	46.061901	2018
DOM	Dominican Republic	46.15876	2019
DOM	Dominican Republic	46.342411	2020
DOM	Dominican Republic	46.621078	2021
DOM	Dominican Republic	46.733364	2022
DZA	Algeria	45.112793	1995
DZA	Algeria	45.22543	1996
DZA	Algeria	45.122921	1997
DZA	Algeria	45.12141	1998
DZA	Algeria	45.451733	1999
DZA	Algeria	45.73127	2000
DZA	Algeria	45.943947	2001
DZA	Algeria	46.138176	2002
DZA	Algeria	46.593563	2003
DZA	Algeria	47.175274	2004
DZA	Algeria	47.366398	2005
DZA	Algeria	45.841347	2006
DZA	Algeria	45.853649	2007
DZA	Algeria	46.0103	2008
DZA	Algeria	45.798656	2009
DZA	Algeria	45.311966	2010
DZA	Algeria	44.849571	2011
DZA	Algeria	44.927517	2012
DZA	Algeria	45.658352	2013
DZA	Algeria	45.587322	2014
DZA	Algeria	45.809528	2015
DZA	Algeria	46.305233	2016
DZA	Algeria	47.353973	2017
DZA	Algeria	47.361237	2018
DZA	Algeria	47.382042	2019
DZA	Algeria	48.65435	2020
DZA	Algeria	48.274185	2021
DZA	Algeria	48.6665	2022
ECU	Ecuador	40.540459	1995
ECU	Ecuador	40.37244	1996
ECU	Ecuador	40.665108	1997
ECU	Ecuador	40.761986	1998
ECU	Ecuador	40.010899	1999
ECU	Ecuador	39.901684	2000
ECU	Ecuador	39.811871	2001
ECU	Ecuador	39.58865	2002
ECU	Ecuador	39.97258	2003
ECU	Ecuador	40.412445	2004
ECU	Ecuador	40.39204	2005
ECU	Ecuador	40.225006	2006
ECU	Ecuador	40.536274	2007
ECU	Ecuador	40.911381	2008
ECU	Ecuador	40.868042	2009
ECU	Ecuador	40.832405	2010
ECU	Ecuador	41.238461	2011
ECU	Ecuador	41.521488	2012
ECU	Ecuador	41.839649	2013
ECU	Ecuador	42.413307	2014
ECU	Ecuador	42.158009	2015
ECU	Ecuador	43.241035	2016
ECU	Ecuador	43.72538	2017
ECU	Ecuador	44.008072	2018
ECU	Ecuador	44.207088	2019
ECU	Ecuador	43.850731	2020
ECU	Ecuador	44.138859	2021
ECU	Ecuador	44.076283	2022
EGY	Egypt	45.591633	1995
EGY	Egypt	45.578224	1996
EGY	Egypt	45.624203	1997
EGY	Egypt	45.874279	1998
EGY	Egypt	45.8606	1999
EGY	Egypt	45.872742	2000
EGY	Egypt	45.72583	2001
EGY	Egypt	45.673088	2002
EGY	Egypt	45.320034	2003
EGY	Egypt	45.35165	2004
EGY	Egypt	45.10463	2005
EGY	Egypt	43.295311	2006
EGY	Egypt	43.898895	2007
EGY	Egypt	45.385574	2008
EGY	Egypt	46.056488	2009
EGY	Egypt	46.379612	2010
EGY	Egypt	45.905636	2011
EGY	Egypt	46.193268	2012
EGY	Egypt	45.942509	2013
EGY	Egypt	46.139343	2014
EGY	Egypt	46.189106	2015
EGY	Egypt	45.860943	2016
EGY	Egypt	46.452175	2017
EGY	Egypt	46.862328	2018
EGY	Egypt	47.134556	2019
EGY	Egypt	47.359138	2020
EGY	Egypt	47.618645	2021
EGY	Egypt	47.58942	2022
ERI	Eritrea	35.994858	1995
ERI	Eritrea	36.078224	1996
ERI	Eritrea	36.322006	1997
ERI	Eritrea	36.429974	1998
ERI	Eritrea	36.475338	1999
ERI	Eritrea	36.540833	2000
ERI	Eritrea	35.804512	2001
ERI	Eritrea	35.338856	2002
ERI	Eritrea	33.56966	2003
ERI	Eritrea	33.332703	2004
ERI	Eritrea	31.682713	2005
ERI	Eritrea	30.196609	2006
ERI	Eritrea	29.965122	2007
ERI	Eritrea	30.205175	2008
ERI	Eritrea	29.916246	2009
ERI	Eritrea	29.507271	2010
ERI	Eritrea	29.580709	2011
ERI	Eritrea	29.656816	2012
ERI	Eritrea	29.416756	2013
ERI	Eritrea	29.712166	2014
ERI	Eritrea	29.363337	2015
ERI	Eritrea	30.88279	2016
ERI	Eritrea	30.391645	2017
ERI	Eritrea	30.417055	2018
ERI	Eritrea	30.422539	2019
ERI	Eritrea	30.687811	2020
ERI	Eritrea	30.771168	2021
ERI	Eritrea	30.646246	2022
ESP	Spain	58.856796	1995
ESP	Spain	59.078747	1996
ESP	Spain	59.325832	1997
ESP	Spain	59.542896	1998
ESP	Spain	60.084026	1999
ESP	Spain	60.754124	2000
ESP	Spain	60.772732	2001
ESP	Spain	60.865803	2002
ESP	Spain	60.939323	2003
ESP	Spain	60.917797	2004
ESP	Spain	61.240902	2005
ESP	Spain	61.704597	2006
ESP	Spain	61.876217	2007
ESP	Spain	61.879543	2008
ESP	Spain	61.426037	2009
ESP	Spain	61.235527	2010
ESP	Spain	61.616924	2011
ESP	Spain	61.809956	2012
ESP	Spain	61.884926	2013
ESP	Spain	62.225945	2014
ESP	Spain	62.398006	2015
ESP	Spain	62.37096	2016
ESP	Spain	62.648365	2017
ESP	Spain	62.416485	2018
ESP	Spain	62.292969	2019
ESP	Spain	62.153835	2020
ESP	Spain	62.326591	2021
ESP	Spain	61.944717	2022
EST	Estonia	55.716866	1995
EST	Estonia	55.989899	1996
EST	Estonia	56.089241	1997
EST	Estonia	55.77877	1998
EST	Estonia	56.188324	1999
EST	Estonia	56.795204	2000
EST	Estonia	57.105453	2001
EST	Estonia	57.498219	2002
EST	Estonia	57.741848	2003
EST	Estonia	58.15229	2004
EST	Estonia	58.835327	2005
EST	Estonia	62.1525	2006
EST	Estonia	62.645882	2007
EST	Estonia	63.246906	2008
EST	Estonia	63.243748	2009
EST	Estonia	63.707111	2010
EST	Estonia	63.574009	2011
EST	Estonia	63.012436	2012
EST	Estonia	63.723885	2013
EST	Estonia	65.276619	2014
EST	Estonia	65.047798	2015
EST	Estonia	63.999451	2016
EST	Estonia	64.098991	2017
EST	Estonia	64.031525	2018
EST	Estonia	64.25631	2019
EST	Estonia	64.027641	2020
EST	Estonia	64.473625	2021
EST	Estonia	64.516426	2022
ETH	Ethiopia	34.219593	1995
ETH	Ethiopia	34.500465	1996
ETH	Ethiopia	34.9972	1997
ETH	Ethiopia	35.243107	1998
ETH	Ethiopia	35.153778	1999
ETH	Ethiopia	35.106052	2000
ETH	Ethiopia	35.008858	2001
ETH	Ethiopia	35.483559	2002
ETH	Ethiopia	35.255013	2003
ETH	Ethiopia	35.247154	2004
ETH	Ethiopia	34.842129	2005
ETH	Ethiopia	34.615696	2006
ETH	Ethiopia	34.85424	2007
ETH	Ethiopia	34.708813	2008
ETH	Ethiopia	34.8904	2009
ETH	Ethiopia	35.133541	2010
ETH	Ethiopia	35.271	2011
ETH	Ethiopia	35.401676	2012
ETH	Ethiopia	35.92374	2013
ETH	Ethiopia	36.223923	2014
ETH	Ethiopia	36.895458	2015
ETH	Ethiopia	37.997482	2016
ETH	Ethiopia	37.700264	2017
ETH	Ethiopia	38.962963	2018
ETH	Ethiopia	39.57003	2019
ETH	Ethiopia	39.002621	2020
ETH	Ethiopia	38.46867	2021
ETH	Ethiopia	38.69487	2022
FIN	Finland	67.986938	1995
FIN	Finland	68.03862	1996
FIN	Finland	68.240677	1997
FIN	Finland	68.659805	1998
FIN	Finland	69.031265	1999
FIN	Finland	69.164085	2000
FIN	Finland	69.410896	2001
FIN	Finland	69.750366	2002
FIN	Finland	69.850021	2003
FIN	Finland	69.727234	2004
FIN	Finland	70.385712	2005
FIN	Finland	72.223412	2006
FIN	Finland	72.268219	2007
FIN	Finland	72.461708	2008
FIN	Finland	72.31292	2009
FIN	Finland	72.905617	2010
FIN	Finland	72.890038	2011
FIN	Finland	73.428711	2012
FIN	Finland	73.487022	2013
FIN	Finland	73.913589	2014
FIN	Finland	73.126015	2015
FIN	Finland	72.246071	2016
FIN	Finland	72.308517	2017
FIN	Finland	72.123985	2018
FIN	Finland	72.432114	2019
FIN	Finland	72.756134	2020
FIN	Finland	73.055641	2021
FIN	Finland	72.938263	2022
FJI	Fiji	43.216122	1995
FJI	Fiji	43.171875	1996
FJI	Fiji	43.253143	1997
FJI	Fiji	43.261803	1998
FJI	Fiji	42.641483	1999
FJI	Fiji	42.040733	2000
FJI	Fiji	42.423164	2001
FJI	Fiji	43.09642	2002
FJI	Fiji	42.862976	2003
FJI	Fiji	42.583191	2004
FJI	Fiji	43.326954	2005
FJI	Fiji	45.375942	2006
FJI	Fiji	45.478283	2007
FJI	Fiji	45.192822	2008
FJI	Fiji	44.034363	2009
FJI	Fiji	44.75555	2010
FJI	Fiji	45.53207	2011
FJI	Fiji	45.500626	2012
FJI	Fiji	45.712097	2013
FJI	Fiji	47.193459	2014
FJI	Fiji	47.546696	2015
FJI	Fiji	48.14003	2016
FJI	Fiji	48.862717	2017
FJI	Fiji	49.17268	2018
FJI	Fiji	51.481312	2019
FJI	Fiji	51.127483	2020
FJI	Fiji	50.916237	2021
FJI	Fiji	50.896339	2022
FRA	France	63.899189	1995
FRA	France	64.07872	1996
FRA	France	64.017685	1997
FRA	France	63.894024	1998
FRA	France	64.086998	1999
FRA	France	64.196564	2000
FRA	France	64.320053	2001
FRA	France	64.235069	2002
FRA	France	64.248566	2003
FRA	France	64.604668	2004
FRA	France	64.743828	2005
FRA	France	65.695313	2006
FRA	France	66.642586	2007
FRA	France	66.862427	2008
FRA	France	67.048325	2009
FRA	France	67.879753	2010
FRA	France	67.743416	2011
FRA	France	67.752815	2012
FRA	France	67.601524	2013
FRA	France	68.15374	2014
FRA	France	68.105919	2015
FRA	France	67.536469	2016
FRA	France	67.806236	2017
FRA	France	67.725861	2018
FRA	France	68.344109	2019
FRA	France	67.494911	2020
FRA	France	67.925301	2021
FRA	France	67.725975	2022
FSM	Micronesia, Federated States of	34.893261	1995
FSM	Micronesia, Federated States of	34.941814	1996
FSM	Micronesia, Federated States of	35.009605	1997
FSM	Micronesia, Federated States of	35.100201	1998
FSM	Micronesia, Federated States of	35.146534	1999
FSM	Micronesia, Federated States of	35.19611	2000
FSM	Micronesia, Federated States of	35.317688	2001
FSM	Micronesia, Federated States of	35.409492	2002
FSM	Micronesia, Federated States of	35.361015	2003
FSM	Micronesia, Federated States of	35.968292	2004
FSM	Micronesia, Federated States of	35.829941	2005
FSM	Micronesia, Federated States of	36.375462	2006
FSM	Micronesia, Federated States of	36.273933	2007
FSM	Micronesia, Federated States of	35.571373	2008
FSM	Micronesia, Federated States of	35.46833	2009
FSM	Micronesia, Federated States of	35.364044	2010
FSM	Micronesia, Federated States of	35.111073	2011
FSM	Micronesia, Federated States of	35.488068	2012
FSM	Micronesia, Federated States of	35.767117	2013
FSM	Micronesia, Federated States of	36.167667	2014
FSM	Micronesia, Federated States of	36.329445	2015
FSM	Micronesia, Federated States of	36.675049	2016
FSM	Micronesia, Federated States of	36.753635	2017
FSM	Micronesia, Federated States of	37.33942	2018
FSM	Micronesia, Federated States of	37.155739	2019
FSM	Micronesia, Federated States of	37.185333	2020
FSM	Micronesia, Federated States of	36.959476	2021
FSM	Micronesia, Federated States of	37.210327	2022
GAB	Gabon	45.339138	1995
GAB	Gabon	45.391197	1996
GAB	Gabon	45.76955	1997
GAB	Gabon	46.188976	1998
GAB	Gabon	46.39262	1999
GAB	Gabon	46.787224	2000
GAB	Gabon	46.846615	2001
GAB	Gabon	46.894268	2002
GAB	Gabon	46.782417	2003
GAB	Gabon	46.219917	2004
GAB	Gabon	47.961201	2005
GAB	Gabon	43.318035	2006
GAB	Gabon	43.236725	2007
GAB	Gabon	42.996639	2008
GAB	Gabon	42.962559	2009
GAB	Gabon	42.93491	2010
GAB	Gabon	42.867809	2011
GAB	Gabon	43.345913	2012
GAB	Gabon	43.206257	2013
GAB	Gabon	43.739285	2014
GAB	Gabon	43.374294	2015
GAB	Gabon	43.347363	2016
GAB	Gabon	43.115513	2017
GAB	Gabon	42.984646	2018
GAB	Gabon	42.920815	2019
GAB	Gabon	42.500378	2020
GAB	Gabon	42.999039	2021
GAB	Gabon	42.982067	2022
GBR	United Kingdom	67.13102	1995
GBR	United Kingdom	67.253799	1996
GBR	United Kingdom	67.437439	1997
GBR	United Kingdom	67.592422	1998
GBR	United Kingdom	67.854935	1999
GBR	United Kingdom	67.906212	2000
GBR	United Kingdom	67.824692	2001
GBR	United Kingdom	67.999893	2002
GBR	United Kingdom	67.848267	2003
GBR	United Kingdom	67.721817	2004
GBR	United Kingdom	67.427528	2005
GBR	United Kingdom	69.541451	2006
GBR	United Kingdom	69.58036	2007
GBR	United Kingdom	69.354202	2008
GBR	United Kingdom	68.830223	2009
GBR	United Kingdom	70.042862	2010
GBR	United Kingdom	69.757751	2011
GBR	United Kingdom	69.825249	2012
GBR	United Kingdom	70.136032	2013
GBR	United Kingdom	71.489929	2014
GBR	United Kingdom	71.9095	2015
GBR	United Kingdom	71.149315	2016
GBR	United Kingdom	70.817726	2017
GBR	United Kingdom	70.383499	2018
GBR	United Kingdom	70.552048	2019
GBR	United Kingdom	70.173653	2020
GBR	United Kingdom	70.038391	2021
GBR	United Kingdom	70.299927	2022
GEO	Georgia	44.332745	1995
GEO	Georgia	44.41975	1996
GEO	Georgia	44.602493	1997
GEO	Georgia	45.432812	1998
GEO	Georgia	45.847019	1999
GEO	Georgia	46.255497	2000
GEO	Georgia	46.300434	2001
GEO	Georgia	45.743118	2002
GEO	Georgia	46.652321	2003
GEO	Georgia	47.723953	2004
GEO	Georgia	48.080292	2005
GEO	Georgia	47.68116	2006
GEO	Georgia	50.546501	2007
GEO	Georgia	50.630295	2008
GEO	Georgia	51.281944	2009
GEO	Georgia	52.545204	2010
GEO	Georgia	52.874378	2011
GEO	Georgia	53.916824	2012
GEO	Georgia	54.90065	2013
GEO	Georgia	56.600563	2014
GEO	Georgia	56.137867	2015
GEO	Georgia	56.273167	2016
GEO	Georgia	57.928894	2017
GEO	Georgia	58.40696	2018
GEO	Georgia	57.241295	2019
GEO	Georgia	58.31086	2020
GEO	Georgia	58.681427	2021
GEO	Georgia	58.715302	2022
GHA	Ghana	40.674274	1995
GHA	Ghana	40.581169	1996
GHA	Ghana	40.587399	1997
GHA	Ghana	40.339687	1998
GHA	Ghana	40.553509	1999
GHA	Ghana	40.840088	2000
GHA	Ghana	40.330227	2001
GHA	Ghana	40.104294	2002
GHA	Ghana	40.829018	2003
GHA	Ghana	40.570835	2004
GHA	Ghana	40.624989	2005
GHA	Ghana	40.858917	2006
GHA	Ghana	41.244919	2007
GHA	Ghana	41.775917	2008
GHA	Ghana	42.216396	2009
GHA	Ghana	42.457573	2010
GHA	Ghana	43.309784	2011
GHA	Ghana	43.180279	2012
GHA	Ghana	43.597206	2013
GHA	Ghana	43.318806	2014
GHA	Ghana	43.095219	2015
GHA	Ghana	43.544548	2016
GHA	Ghana	43.893661	2017
GHA	Ghana	44.070557	2018
GHA	Ghana	45.002716	2019
GHA	Ghana	45.212784	2020
GHA	Ghana	45.140865	2021
GHA	Ghana	45.180412	2022
GIN	Guinea	37.003716	1995
GIN	Guinea	37.162853	1996
GIN	Guinea	37.248272	1997
GIN	Guinea	37.323807	1998
GIN	Guinea	36.71307	1999
GIN	Guinea	36.353607	2000
GIN	Guinea	36.503151	2001
GIN	Guinea	36.921154	2002
GIN	Guinea	37.494408	2003
GIN	Guinea	37.510132	2004
GIN	Guinea	37.016983	2005
GIN	Guinea	34.677666	2006
GIN	Guinea	34.567982	2007
GIN	Guinea	35.177124	2008
GIN	Guinea	35.174328	2009
GIN	Guinea	35.105183	2010
GIN	Guinea	35.012989	2011
GIN	Guinea	35.563534	2012
GIN	Guinea	36.213909	2013
GIN	Guinea	37.206467	2014
GIN	Guinea	37.706467	2015
GIN	Guinea	37.98888	2016
GIN	Guinea	38.949184	2017
GIN	Guinea	38.696125	2018
GIN	Guinea	39.174763	2019
GIN	Guinea	39.215424	2020
GIN	Guinea	38.548889	2021
GIN	Guinea	38.759178	2022
GMB	Gambia	40.452221	1995
GMB	Gambia	40.417618	1996
GMB	Gambia	40.508728	1997
GMB	Gambia	40.526588	1998
GMB	Gambia	40.71479	1999
GMB	Gambia	40.930027	2000
GMB	Gambia	40.888535	2001
GMB	Gambia	41.219227	2002
GMB	Gambia	41.243099	2003
GMB	Gambia	40.412148	2004
GMB	Gambia	41.245647	2005
GMB	Gambia	38.260311	2006
GMB	Gambia	38.574078	2007
GMB	Gambia	38.374748	2008
GMB	Gambia	38.395206	2009
GMB	Gambia	37.687256	2010
GMB	Gambia	38.155685	2011
GMB	Gambia	38.03215	2012
GMB	Gambia	37.839207	2013
GMB	Gambia	38.064697	2014
GMB	Gambia	38.244541	2015
GMB	Gambia	37.747688	2016
GMB	Gambia	38.570732	2017
GMB	Gambia	38.568001	2018
GMB	Gambia	39.117748	2019
GMB	Gambia	40.965546	2020
GMB	Gambia	39.505428	2021
GMB	Gambia	39.815617	2022
GNB	Guinea-Bissau	32.223583	1995
GNB	Guinea-Bissau	32.148819	1996
GNB	Guinea-Bissau	31.84412	1997
GNB	Guinea-Bissau	31.538055	1998
GNB	Guinea-Bissau	32.569927	1999
GNB	Guinea-Bissau	33.612671	2000
GNB	Guinea-Bissau	33.320591	2001
GNB	Guinea-Bissau	33.207096	2002
GNB	Guinea-Bissau	33.536808	2003
GNB	Guinea-Bissau	33.795906	2004
GNB	Guinea-Bissau	34.4137	2005
GNB	Guinea-Bissau	30.948874	2006
GNB	Guinea-Bissau	30.9611	2007
GNB	Guinea-Bissau	30.644907	2008
GNB	Guinea-Bissau	30.595371	2009
GNB	Guinea-Bissau	29.756702	2010
GNB	Guinea-Bissau	29.9533	2011
GNB	Guinea-Bissau	30.522726	2012
GNB	Guinea-Bissau	30.667519	2013
GNB	Guinea-Bissau	31.124537	2014
GNB	Guinea-Bissau	31.231161	2015
GNB	Guinea-Bissau	31.508156	2016
GNB	Guinea-Bissau	32.004147	2017
GNB	Guinea-Bissau	32.043674	2018
GNB	Guinea-Bissau	32.427902	2019
GNB	Guinea-Bissau	32.030773	2020
GNB	Guinea-Bissau	32.800629	2021
GNB	Guinea-Bissau	32.896034	2022
GNQ	Equatorial Guinea	42.175758	1995
GNQ	Equatorial Guinea	42.278393	1996
GNQ	Equatorial Guinea	42.271851	1997
GNQ	Equatorial Guinea	42.112438	1998
GNQ	Equatorial Guinea	42.005363	1999
GNQ	Equatorial Guinea	41.89957	2000
GNQ	Equatorial Guinea	41.148418	2001
GNQ	Equatorial Guinea	42.160633	2002
GNQ	Equatorial Guinea	42.878494	2003
GNQ	Equatorial Guinea	42.74876	2004
GNQ	Equatorial Guinea	43.59882	2005
GNQ	Equatorial Guinea	41.299511	2006
GNQ	Equatorial Guinea	41.689804	2007
GNQ	Equatorial Guinea	41.888557	2008
GNQ	Equatorial Guinea	41.690643	2009
GNQ	Equatorial Guinea	41.754894	2010
GNQ	Equatorial Guinea	41.651779	2011
GNQ	Equatorial Guinea	41.806118	2012
GNQ	Equatorial Guinea	42.003616	2013
GNQ	Equatorial Guinea	41.834797	2014
GNQ	Equatorial Guinea	41.531532	2015
GNQ	Equatorial Guinea	41.702801	2016
GNQ	Equatorial Guinea	41.28904	2017
GNQ	Equatorial Guinea	41.644291	2018
GNQ	Equatorial Guinea	41.88752	2019
GNQ	Equatorial Guinea	41.955952	2020
GNQ	Equatorial Guinea	42.041893	2021
GNQ	Equatorial Guinea	42.189354	2022
GRC	Greece	53.941628	1995
GRC	Greece	54.17688	1996
GRC	Greece	54.641319	1997
GRC	Greece	54.934505	1998
GRC	Greece	55.313072	1999
GRC	Greece	55.661289	2000
GRC	Greece	56.01601	2001
GRC	Greece	56.227348	2002
GRC	Greece	56.346397	2003
GRC	Greece	56.623718	2004
GRC	Greece	56.525673	2005
GRC	Greece	57.677639	2006
GRC	Greece	57.656494	2007
GRC	Greece	57.407257	2008
GRC	Greece	57.472733	2009
GRC	Greece	57.506081	2010
GRC	Greece	57.100552	2011
GRC	Greece	56.728092	2012
GRC	Greece	57.723019	2013
GRC	Greece	58.340107	2014
GRC	Greece	58.363796	2015
GRC	Greece	57.99324	2016
GRC	Greece	57.967587	2017
GRC	Greece	58.418034	2018
GRC	Greece	58.709221	2019
GRC	Greece	59.193275	2020
GRC	Greece	59.674957	2021
GRC	Greece	59.532581	2022
GRD	Grenada	53.195538	1995
GRD	Grenada	53.246376	1996
GRD	Grenada	53.382332	1997
GRD	Grenada	53.57951	1998
GRD	Grenada	53.653679	1999
GRD	Grenada	53.756908	2000
GRD	Grenada	53.785904	2001
GRD	Grenada	53.979408	2002
GRD	Grenada	54.42358	2003
GRD	Grenada	54.125511	2004
GRD	Grenada	55.27663	2005
GRD	Grenada	52.087719	2006
GRD	Grenada	51.919933	2007
GRD	Grenada	51.54351	2008
GRD	Grenada	51.731926	2009
GRD	Grenada	52.855549	2010
GRD	Grenada	53.532291	2011
GRD	Grenada	54.007275	2012
GRD	Grenada	54.335869	2013
GRD	Grenada	55.487202	2014
GRD	Grenada	56.430458	2015
GRD	Grenada	56.70319	2016
GRD	Grenada	56.59333	2017
GRD	Grenada	56.510757	2018
GRD	Grenada	56.581383	2019
GRD	Grenada	56.719524	2020
GRD	Grenada	57.250771	2021
GRD	Grenada	57.374508	2022
GTM	Guatemala	39.125343	1995
GTM	Guatemala	39.226974	1996
GTM	Guatemala	39.64225	1997
GTM	Guatemala	39.860027	1998
GTM	Guatemala	40.062737	1999
GTM	Guatemala	40.109612	2000
GTM	Guatemala	40.026203	2001
GTM	Guatemala	40.057049	2002
GTM	Guatemala	40.027512	2003
GTM	Guatemala	40.669624	2004
GTM	Guatemala	40.170223	2005
GTM	Guatemala	39.34901	2006
GTM	Guatemala	39.771397	2007
GTM	Guatemala	40.166489	2008
GTM	Guatemala	40.237	2009
GTM	Guatemala	41.173336	2010
GTM	Guatemala	41.293442	2011
GTM	Guatemala	41.3102	2012
GTM	Guatemala	41.810913	2013
GTM	Guatemala	42.770489	2014
GTM	Guatemala	42.924046	2015
GTM	Guatemala	43.277702	2016
GTM	Guatemala	43.620743	2017
GTM	Guatemala	43.662937	2018
GTM	Guatemala	43.599064	2019
GTM	Guatemala	43.26461	2020
GTM	Guatemala	43.23106	2021
GTM	Guatemala	43.697563	2022
GUY	Guyana	43.555153	1995
GUY	Guyana	43.590168	1996
GUY	Guyana	43.796925	1997
GUY	Guyana	43.766376	1998
GUY	Guyana	43.50872	1999
GUY	Guyana	43.245911	2000
GUY	Guyana	43.188175	2001
GUY	Guyana	43.14238	2002
GUY	Guyana	42.927387	2003
GUY	Guyana	42.970612	2004
GUY	Guyana	40.566086	2005
[truncated: 3,377 more rows]
