# Supplementary material for: Stabilising CO2 concentration as a channel for global disaster risk mitigation
Source: Sci Rep. 2024 Nov 24;14:29120. doi: 10.1038/s41598-024-79437-5 (PMC11586419; doi:10.1038/s41598-024-79437-5)
Supplement: Supplementary file 2 — Supplementary Information 2. [file 41598_2024_79437_MOESM2_ESM.zip › EMDAT.xlsx]

## Sheet: EM-DAT data
Source:	EM-DAT, CRED / UCLouvain, Brussels, Belgium
	www.emdat.be
Version:	2023-04-13
File creation:	Fri, 14 Apr 2023 01:54:28 CEST
Table type:	Custom request
# of records:	12562
Dis No	Year	Seq	Glide	Disaster Group	Disaster Subgroup	Disaster Type	Disaster Subtype	Disaster Subsubtype	Event Name	Country	ISO	Region	Continent	Location	Origin	Associated Dis	Associated Dis2	OFDA Response	Appeal	Declaration	AID Contribution ('000 US$)	Dis Mag Value	Dis Mag Scale	Latitude	Longitude	Local Time	River Basin	Start Year	Start Month	Start Day	End Year	End Month	End Day	Total Deaths	No Injured	No Affected	No Homeless	Total Affected	Reconstruction Costs ('000 US$)	Reconstruction Costs, Adjusted ('000 US$)	Insured Damages ('000 US$)	Insured Damages, Adjusted ('000 US$)	Total Damages ('000 US$)	Total Damages, Adjusted ('000 US$)	CPI	Adm Level	Admin1 Code	Admin2 Code	Geo Locations
1959-0006-CHN	1959	0006		Natural	Hydrological	Flood				China	CHN	Eastern Asia	Asia	North		Famine							Km2					1959	7		1961	7		2000000											9.96054
1959-0042-BRA	1959	0042		Natural	Meteorological	Storm				Brazil	BRA	South America	Americas										Kph					1959	8		1959	8		59											9.96054
1959-0047-BRA	1959	0047		Natural	Hydrological	Flood				Brazil	BRA	South America	Americas										Km2					1959	9		1959	9		100											9.96054
1959-0023-CAN	1959	0023		Natural	Meteorological	Storm	Convective storm	Winter storm/Blizzard		Canada	CAN	Northern America	Americas	Newfoundland									Kph					1959	2	16	1959	2	16	6											9.96054
1959-0009-CHN	1959	0009		Natural	Meteorological	Storm	Tropical cyclone		Ellen	China	CHN	Eastern Asia	Asia										Kph					1959	8		1959	8		1064											9.96054
1959-0011-CHN	1959	0011		Natural	Meteorological	Storm	Tropical cyclone		Iris	China	CHN	Eastern Asia	Asia	Fukien province									Kph					1959	8	20	1959	8	20	720											9.96054
1959-0034-CHN	1959	0034		Natural	Hydrological	Flood				China	CHN	Eastern Asia	Asia										Km2					1959	6		1959	6		187											9.96054
1959-0035-COL	1959	0035		Natural	Hydrological	Flood				Colombia	COL	South America	Americas										Km2					1959	6		1959	6		184											9.96054
1959-0033-HKG	1959	0033		Natural	Meteorological	Storm				Hong Kong	HKG	Eastern Asia	Asia										Kph					1959	6		1959	6		43											9.96054
1959-0031-HTI	1959	0031		Natural	Hydrological	Flood				Haiti	HTI	Caribbean	Americas										Km2					1959	4		1959	4		50											9.96054
1959-0007-IND	1959	0007		Natural	Hydrological	Flood				India	IND	Southern Asia	Asia	Kutch									Km2					1959	7	4	1959	7	4	17		13000		13000							9.96054
1959-0038-IND	1959	0038		Natural	Hydrological	Flood				India	IND	Southern Asia	Asia										Km2					1959	7		1959	7		104											9.96054
1959-0046-IND	1959	0046		Natural	Hydrological	Flood				India	IND	Southern Asia	Asia										Km2					1959	9		1959	9		500											9.96054
1960-0026-AIA	1960	0026		Natural	Meteorological	Storm	Tropical cyclone		Donna	Anguilla	AIA	Caribbean	Americas	South Hille and West End					No	No			Kph					1960	9	4	1960	9	4	5	250		1000	1250					35000	346337	10.1058
1960-0025-ANT	1960	0025		Natural	Meteorological	Storm	Tropical cyclone		Donna	Netherlands Antilles	ANT	Caribbean	Americas	St Martin Isl., Saba									Kph					1960	9	4	1960	9	4												10.1058
1960-0024-ATG	1960	0024		Natural	Meteorological	Storm	Tropical cyclone		Donna	Antigua and Barbuda	ATG	Caribbean	Americas										Kph					1960	9	4	1960	9	4	2											10.1058
1960-0030-BGD	1960	0030		Natural	Meteorological	Storm	Tropical cyclone			Bangladesh	BGD	Southern Asia	Asia	Noakhali, Off-Shore Islands									Kph					1960	10	9	1960	10	9	3000											10.1058
1960-0031-BGD	1960	0031		Natural	Meteorological	Storm	Tropical cyclone			Bangladesh	BGD	Southern Asia	Asia	Chittagong area, Off-Shore Islands									Kph					1960	10	30	1960	10	30	5149		200000		200000							10.1058
1960-0001-BGD	1960	0001		Natural	Hydrological	Flood				Bangladesh	BGD	Southern Asia	Asia										Km2					1960			1960			10000											10.1058
1960-0042-HKG	1960	0042		Natural	Meteorological	Storm	Tropical cyclone		Mary	Hong Kong	HKG	Eastern Asia	Asia	(Aberdeen, Stanley, Cheung Chau									Kph					1960	6	4	1960	6	4	45	127	15000		15127							10.1058
1960-9039-HKG	1960	9039		Natural	Climatological	Drought	Drought			Hong Kong	HKG	Eastern Asia	Asia		Late arrival of rain								Km2					1960	1		1960														10.1058
1960-0040-HKG	1960	0040		Natural	Hydrological	Flood				Hong Kong	HKG	Eastern Asia	Asia	Yuen Long, Sheung Shui (New Territories)									Km2					1960	5	6	1960	5	6	15		7000		7000							10.1058
1961-0004-BGD	1961	0004		Natural	Meteorological	Storm	Tropical cyclone			Bangladesh	BGD	Southern Asia	Asia	Megna Eestuary									Kph					1961	5	9	1961	5	9	11000									11900	116507	10.214
1961-0005-BGD	1961	0005		Natural	Meteorological	Storm	Tropical cyclone			Bangladesh	BGD	Southern Asia	Asia	Chittagong									Kph					1961	5	30	1961	5	30												10.214
1961-0046-BGD	1961	0046		Natural	Meteorological	Storm				Bangladesh	BGD	Southern Asia	Asia										Kph					1961	3		1961	3		266											10.214
1961-0013-BLZ	1961	0013		Natural	Meteorological	Storm	Tropical cyclone		Hattie	Belize	BLZ	Central America	Americas	Belize city other towns					No	No			Kph					1961	10	30	1961	10	31	275									60000	587431	10.214
1961-9040-CAN	1961	9040		Natural	Climatological	Drought	Drought			Canada	CAN	Northern America	Americas	Western Canada									Km2					1961	1		1961														10.214
1961-0058-FRA	1961	0058		Natural	Hydrological	Landslide				France	FRA	Western Europe	Europe	Clamart (Hauts-de-Seine)					No	No								1961	6	1	1961	6	1	21											10.214	2		16279	Hauts-de-Seine (Adm2).
1961-0053-GRC	1961	0053		Natural	Meteorological	Storm	Tropical cyclone			Greece	GRC	Southern Europe	Europe										Kph					1961	11		1961	11		43											10.214
1961-0037-HKG	1961	0037		Natural	Meteorological	Storm	Tropical cyclone		Olga	Hong Kong	HKG	Eastern Asia	Asia										Kph					1961	9	9	1961	9	9	7			1171	1171							10.214
1961-0030-HKG	1961	0030		Natural	Hydrological	Flood				Hong Kong	HKG	Eastern Asia	Asia	Tsuen Wan area (New Territories)									Km2					1961	4	24	1961	4	24			135		135							10.214
1961-0052-HND	1961	0052		Natural	Meteorological	Storm	Tropical cyclone			Honduras	HND	Central America	Americas										Kph					1961	10		1961	10		275											10.214
1961-0055-IND	1961	0055		Natural	Meteorological	Extreme temperature	Cold wave			India	IND	Southern Asia	Asia										°C					1961	12		1961	12		400											10.214
1962-0043-CAN	1962	0043		Natural	Meteorological	Storm				Canada	CAN	Northern America	Americas										Kph					1962	10	12	1962	10	12	33											10.3364
1962-0033-COL	1962	0033		Natural	Hydrological	Flood				Colombia	COL	South America	Americas										Km2					1962	8		1962	8		135											10.3364
1962-0003-DFR	1962	0003		Natural	Meteorological	Storm	Convective storm	Severe storm		Germany Fed Rep	DFR	Western Europe	Europe	Hamburg, North Sea					No	No			Kph					1962	2		1962	2		347									600000	5804723	10.3364
1962-0008-ESP	1962	0008		Natural	Hydrological	Flood	Flash flood			Spain	ESP	Southern Europe	Europe	Barcelona					No	No			Km2					1962	9	27	1962	9	27	445									80000	773963	10.3364
1962-0012-GUM	1962	0012		Natural	Meteorological	Storm	Tropical cyclone		Karen	Guam	GUM	Micronesia	Oceania										Kph					1962	11		1962	11		6									250000	2418635	10.3364
1962-0015-HKG	1962	0015		Natural	Meteorological	Storm	Tropical cyclone		Wanda	Hong Kong	HKG	Eastern Asia	Asia	Tai Po, Shatin, Sha Tau Kok areas					No	No			Kph					1962	8	28	1962	8	28	183											10.3364
1962-0039-HTI	1962	0039		Natural	Hydrological	Flood				Haiti	HTI	Caribbean	Americas										Km2					1962	11		1962	11		26											10.3364
1963-0065-AFG	1963	0065		Natural	Hydrological	Flood				Afghanistan	AFG	Southern Asia	Asia										Km2					1963	4		1963	4		107											10.4645
1963-0055-BEL	1963	0055		Natural	Meteorological	Extreme temperature	Cold wave			Belgium	BEL	Western Europe	Europe									-22	°C					1963			1963			12											10.4645
1963-0013-BGD	1963	0013		Natural	Meteorological	Storm	Tropical cyclone			Bangladesh	BGD	Southern Asia	Asia	Chittagong, Noakhali					No	No			Kph					1963	5	28	1963	5	28	22000		1000000		1000000					50000	477804	10.4645
1963-0079-BGD	1963	0079		Natural	Meteorological	Storm	Tropical cyclone			Bangladesh	BGD	Southern Asia	Asia										Kph					1963	10		1963	10		79											10.4645
1963-0069-BGD	1963	0069		Natural	Hydrological	Flood				Bangladesh	BGD	Southern Asia	Asia										Km2					1963	7		1963	7		30											10.4645
1963-0031-BHS	1963	0031		Natural	Meteorological	Storm	Tropical cyclone		Flora	Bahamas (the)	BHS	Caribbean	Americas										Kph					1963	10	8	1963	10	8										1500	14334	10.4645
1963-0030-CUB	1963	0030		Natural	Meteorological	Storm	Tropical cyclone		Flora	Cuba	CUB	Caribbean	Americas	All country					No	No			Kph					1963	10	4	1963	10	4	1750									500000	4778040	10.4645
1963-0020-DMA	1963	0020		Natural	Meteorological	Storm	Tropical cyclone		Edith	Dominica	DMA	Caribbean	Americas										Kph					1963	9	25	1963	9	25										2600	24846	10.4645
1963-0027-DOM	1963	0027		Natural	Meteorological	Storm	Tropical cyclone		Flora	Dominican Republic (the)	DOM	Caribbean	Americas										Kph					1963	10	2	1963	10	2	400									60000	573365	10.4645
1963-0037-DZA	1963	0037		Natural	Hydrological	Flood				Algeria	DZA	Northern Africa	Africa	Southern									Km2					1963	12		1963	12				45400		45400							10.4645
1963-0024-GRD	1963	0024		Natural	Meteorological	Storm	Tropical cyclone		Flora	Grenada	GRD	Caribbean	Americas										Kph					1963	9	30	1963	9	30	6											10.4645
1963-0028-HTI	1963	0028		Natural	Meteorological	Storm	Tropical cyclone		Flora	Haiti	HTI	Caribbean	Americas	South West End Hispaniola					No	No			Kph					1963	10	4	1963	10	8	5000									180000	1720094	10.4645
1963-0034-HTI	1963	0034		Natural	Hydrological	Flood				Haiti	HTI	Caribbean	Americas	Grand Riviare du Nord					No	No			Km2					1963	11	14	1963	11	15	500											10.4645
1963-0064-IND	1963	0064		Natural	Meteorological	Storm	Tropical cyclone			India	IND	Southern Asia	Asia										Kph					1963	4		1963	4		112											10.4645
1964-9044-IND	1964	9044		Natural	Climatological	Drought	Drought			India	IND	Southern Asia	Asia	Mysore		Famine		Yes	No	No			Km2					1964	8		1964					166000		166000							10.5984
1964-0024-BGD	1964	0024		Natural	Meteorological	Storm	Tropical cyclone			Bangladesh	BGD	Southern Asia	Asia	Jessore district				Yes					Kph					1964	4	12	1964	4	12	300		800		800					250	2359	10.5984
1964-0039-BGD	1964	0039		Natural	Hydrological	Flood				Bangladesh	BGD	Southern Asia	Asia	Rangpur, Comilla				Yes					Km2					1964	7		1964	7				1000000		1000000					5000	47177	10.5984
1964-0005-BRA	1964	0005		Natural	Hydrological	Flood				Brazil	BRA	South America	Americas	Bahia state				Yes					Km2					1964	1		1964	1		100		100000		100000							10.5984
1964-0022-BRA	1964	0022		Natural	Hydrological	Flood				Brazil	BRA	South America	Americas	Northeastern states				Yes					Km2					1964	4		1964	4				15000		15000							10.5984
1964-0041-BRA	1964	0041		Natural	Hydrological	Flood				Brazil	BRA	South America	Americas	Paraiba, Rio Grande Do Norte				Yes					Km2					1964	7	5	1964	7	5			5000		5000					500	4718	10.5984
1964-0098-CHN	1964	0098		Natural	Meteorological	Storm	Tropical cyclone		Ruby	China	CHN	Eastern Asia	Asia										Kph					1964	9	5	1964	9	5	686											10.5984
1964-0096-CUB	1964	0096		Natural	Meteorological	Storm	Tropical cyclone			Cuba	CUB	Caribbean	Americas										Kph					1964	8		1964	8													10.5984
1964-0048-DOM	1964	0048		Natural	Meteorological	Storm	Tropical cyclone		Cleo	Dominican Republic (the)	DOM	Caribbean	Americas	Barahona, Neiba Bay				Yes					Kph					1964	8	24	1964	8	24	7									1000	9435	10.5984
1964-9006-ECU	1964	9006		Natural	Climatological	Drought	Drought			Ecuador	ECU	South America	Americas					Yes					Km2					1964	3		1964					600000		600000							10.5984
1964-0019-FJI	1964	0019		Natural	Hydrological	Flood				Fiji	FJI	Melanesia	Oceania	Viti Levu				Yes					Km2					1964	3	22	1964	3	22	1		8000	10000	18000					1100	10379	10.5984
1964-0046-GLP	1964	0046		Natural	Meteorological	Storm	Tropical cyclone		Cleo	Guadeloupe	GLP	Caribbean	Americas					Yes					Kph					1964	8	22	1964	8	22	14	100	10000		10100							10.5984
1964-0082-HKG	1964	0082		Natural	Meteorological	Storm	Tropical cyclone		Ruby	Hong Kong	HKG	Eastern Asia	Asia										Kph					1964	9	5	1964	9	5	44	300			300							10.5984
1964-0085-HKG	1964	0085		Natural	Meteorological	Storm	Tropical cyclone		Dot	Hong Kong	HKG	Eastern Asia	Asia										Kph					1964	10	12	1964	10	12	26	85			85							10.5984
1964-0047-HTI	1964	0047		Natural	Meteorological	Storm	Tropical cyclone		Cleo	Haiti	HTI	Caribbean	Americas	Les Cayes area				Yes					Kph					1964	8	24	1964	8	24	100		80000		80000					10000	94354	10.5984
1964-0068-IND	1964	0068		Natural	Meteorological	Storm	Tropical cyclone			India	IND	Southern Asia	Asia	Rameswaram									Kph					1964	12	17	1964	12	17	500											10.5984
1964-9009-IND	1964	9009		Natural	Climatological	Drought	Drought			India	IND	Southern Asia	Asia	Rajasthan, center				Yes					Km2					1964	7		1964					500000		500000							10.5984
1965-9073-IND	1965	9073		Natural	Climatological	Drought	Drought			India	IND	Southern Asia	Asia	Nationwide except south		Famine		Yes	No	No			Km2					1965			1967			1500000		100000000		100000000					100000	928817	10.7664
1965-0048-ARG	1965	0048		Natural	Hydrological	Landslide	Landslide			Argentina	ARG	South America	Americas	Mendoza, Las Cuevas														1965	8	16	1965	8	16	45											10.7664
1965-0028-BGD	1965	0028		Natural	Meteorological	Storm	Tropical cyclone			Bangladesh	BGD	Southern Asia	Asia	Barisal district				Yes					Kph					1965	5	11	1965	5	11	36000	600000	10000000	5000000	15600000					57700	535928	10.7664
1965-0034-BGD	1965	0034		Natural	Meteorological	Storm	Tropical cyclone			Bangladesh	BGD	Southern Asia	Asia										Kph					1965	6		1965	6		12047											10.7664
1965-0068-BGD	1965	0068		Natural	Meteorological	Storm	Tropical cyclone			Bangladesh	BGD	Southern Asia	Asia	Chittagong to Teknaf				Yes					Kph					1965	12	15	1965	12	15	874		60000		60000							10.7664
1965-0070-BGR	1965	0070		Natural	Hydrological	Landslide				Bulgaria	BGR	Eastern Europe	Europe	Rila mountains														1965	12	17	1965	12	17	11											10.7664
1965-0054-BHS	1965	0054		Natural	Meteorological	Storm	Tropical cyclone		Betsy	Bahamas (the)	BHS	Caribbean	Americas	Eleuthera, Abaco, Andr				Yes					Kph					1965	9	9	1965	9	9			1200		1200					700	6502	10.7664
1965-0071-BOL	1965	0071		Natural	Hydrological	Flood	Flash flood			Bolivia (Plurinational State of)	BOL	South America	Americas	Cangalli				Yes					Km2					1965	12	22	1965	12	22	40		500		500					100	929	10.7664
1965-0030-BRA	1965	0030		Natural	Hydrological	Flood				Brazil	BRA	South America	Americas	Pernambuco, Recife				Yes					Km2					1965	6		1965	6		16		30000		30000					7000	65017	10.7664
1965-0047-BRA	1965	0047		Natural	Hydrological	Flood				Brazil	BRA	South America	Americas	South				Yes					Km2					1965	8	16	1965	8	16	6		200000	40000	240000					10000	92882	10.7664
1965-9003-BWA	1965	9003		Natural	Climatological	Drought	Drought			Botswana	BWA	Southern Africa	Africa	Nationwide				Yes					Km2					1965	7		1965					60000		60000							10.7664
1965-0088-CAN	1965	0088		Natural	Hydrological	Landslide				Canada	CAN	Northern America	Americas	Granuc Mine (British Columbia)														1965	2	18	1965	2	18	26	22			22							10.7664
1965-0051-CHE	1965	0051		Natural	Hydrological	Landslide	Avalanche			Switzerland	CHE	Western Europe	Europe	Saas-Fee														1965	8	30	1965	8	30	90											10.7664
1965-0095-CHL	1965	0095		Natural	Hydrological	Landslide	Landslide			Chile	CHL	South America	Americas															1965	2		1965	2		26											10.7664
1965-0040-CHL	1965	0040		Natural	Hydrological	Flood				Chile	CHL	South America	Americas	Antofagasta to Aisen				Yes					Km2					1965	7		1965	7		600		350000	25000	375000					10000	92882	10.7664
1965-0099-CHL	1965	0099		Natural	Meteorological	Storm				Chile	CHL	South America	Americas										Kph					1965	8		1965	8		58											10.7664
1965-9080-CHN	1965	9080		Natural	Climatological	Drought	Drought			China	CHN	Eastern Asia	Asia	Central, South-West									Km2					1965	3		1965	4											27118	251877	10.7664
1965-0065-COL	1965	0065		Natural	Hydrological	Landslide	Landslide			Colombia	COL	South America	Americas	Manizales														1965	11	27	1965	11	27	32											10.7664
1965-0022-DOM	1965	0022		Natural	Climatological	Wildfire	Forest fire			Dominican Republic (the)	DOM	Caribbean	Americas	Pico Duarte				Yes					Km2					1965	4	19	1965	4	19										1000	9288	10.7664
1965-0018-ECU	1965	0018		Natural	Hydrological	Flood				Ecuador	ECU	South America	Americas	Daule river Valley				Yes					Km2					1965	4		1965	4				50000		50000					4000	37153	10.7664
1965-9038-ETH	1965	9038		Natural	Climatological	Drought	Drought			Ethiopia	ETH	Eastern Africa	Africa	Nationwide				Yes					Km2					1965	7		1965			2000		1500000		1500000							10.7664
1965-0011-FJI	1965	0011		Natural	Meteorological	Storm	Tropical cyclone			Fiji	FJI	Melanesia	Oceania	Throughout Islands				Yes					Kph					1965	2	7	1965	2	7	2		10000		10000							10.7664
1965-0085-HKG	1965	0085		Natural	Meteorological	Storm	Tropical cyclone		Agnes	Hong Kong	HKG	Eastern Asia	Asia	New Territories									Kph					1965	9	26	1965	9	26	5	3		200	203							10.7664
1965-9032-HND	1965	9032		Natural	Climatological	Drought	Drought			Honduras	HND	Central America	Americas	South Valle, Choluteca				Yes					Km2					1965	6		1965					100000		100000							10.7664
1965-0057-HND	1965	0057		Natural	Hydrological	Flood				Honduras	HND	Central America	Americas	Central, South				Yes					Km2					1965	9	24	1965	9	24			6000		6000					500	4644	10.7664
1965-0096-IND	1965	0096		Natural	Meteorological	Extreme temperature	Heat wave			India	IND	Southern Asia	Asia										°C					1965	6		1965	6		100											10.7664
1966-9004-IDN	1966	9004		Natural	Climatological	Drought	Drought			Indonesia	IDN	South-Eastern Asia	Asia	Lombok, South		Famine		Yes	No	No			Km2					1966	1		1966			8000		204000		204000							11.091
1966-0031-ARG	1966	0031		Natural	Hydrological	Flood	Riverine flood			Argentina	ARG	South America	Americas	North West				Yes					Km2					1966	2	28	1966	2	28	62		120000		120000					30000	270490	11.091
1966-0117-ASM	1966	0117		Natural	Meteorological	Storm	Tropical cyclone			American Samoa	ASM	Polynesia	Oceania										Kph					1966	1		1966	1		90											11.091
1966-0072-ATG	1966	0072		Natural	Meteorological	Storm	Tropical cyclone		Inez	Antigua and Barbuda	ATG	Caribbean	Americas										Kph					1966	9	26	1966	9	26												11.091
1966-9005-BFA	1966	9005		Natural	Climatological	Drought	Drought			Burkina Faso	BFA	Western Africa	Africa	Nationwide				Yes	No	No			Km2					1966	7		1966														11.091
1966-0077-BGD	1966	0077		Natural	Meteorological	Storm	Tropical cyclone			Bangladesh	BGD	Southern Asia	Asia	Chittagong, Sandwip				Yes					Kph					1966	10	1	1966	10	1	850		1500000	300000	1800000					22400	201966	11.091
1966-0047-BGD	1966	0047		Natural	Hydrological	Flood				Bangladesh	BGD	Southern Asia	Asia	Sylhet				Yes					Km2					1966	6		1966	6		39		500000		500000					1000	9016	11.091
1966-0078-BHS	1966	0078		Natural	Meteorological	Storm	Tropical cyclone		Inez	Bahamas (the)	BHS	Caribbean	Americas	Nassau, Bimini									Kph					1966	10	3	1966	10	3	5	3			3					15500	139753	11.091
1966-0132-BHS	1966	0132		Natural	Meteorological	Storm	Tropical cyclone		Inez	Bahamas (the)	BHS	Caribbean	Americas										Kph					1966	9		1966	9													11.091
1966-0025-BOL	1966	0025		Natural	Hydrological	Flood	Riverine flood			Bolivia (Plurinational State of)	BOL	South America	Americas					Yes					Km2					1966	2		1966	2				5500		5500					500	4508	11.091
1966-0053-BOL	1966	0053		Natural	Hydrological	Flood				Bolivia (Plurinational State of)	BOL	South America	Americas	Puerto Grether, Bermejo, Vicchoca, Totora				Yes					Km2					1966	6	29	1966	6	29	14		600		600					118	1064	11.091
1966-0019-BRA	1966	0019		Natural	Hydrological	Landslide	Landslide			Brazil	BRA	South America	Americas	Rio de Janeiro														1966	1	11	1966	1	11	350		4000000		4000000					27	243	11.091
1966-0017-BRA	1966	0017		Natural	Hydrological	Flood				Brazil	BRA	South America	Americas	Rio, Guanabara				Yes					Km2					1966	1	11	1966	1	11	373	1700	51881		53581					51000	459832	11.091
1966-0044-BRA	1966	0044		Natural	Hydrological	Flood				Brazil	BRA	South America	Americas	Salvador, Recife				Yes					Km2					1966	5	21	1966	5	21	147	57	125500	29000	154557					9914	89388	11.091
1966-0116-BRA	1966	0116		Natural	Meteorological	Storm				Brazil	BRA	South America	Americas										Kph					1966	1		1966	1		36											11.091
1966-0120-BRA	1966	0120		Natural	Hydrological	Flood				Brazil	BRA	South America	Americas										Km2					1966	3		1966	3		40											11.091
1966-0110-CAN	1966	0110		Natural	Meteorological	Storm	Convective storm	Winter storm/Blizzard		Canada	CAN	Northern America	Americas	Winnipeg (Manitoba)								120	Kph					1966	3	4	1966	3	4												11.091
1966-0076-CUB	1966	0076		Natural	Meteorological	Storm	Tropical cyclone		Inez	Cuba	CUB	Caribbean	Americas	Guantanamo									Kph					1966	9	30	1966	9	30	5	30	156000	18000	174030					18000	162294	11.091
1966-0074-DOM	1966	0074		Natural	Meteorological	Storm	Tropical cyclone		Inez	Dominican Republic (the)	DOM	Caribbean	Americas	South East coast, Barhona				Yes					Kph					1966	9	29	1966	9	29	74	442	7000	5500	12942					5000	45082	11.091
1966-0079-DZA	1966	0079		Natural	Hydrological	Flood				Algeria	DZA	Northern Africa	Africa	West El-Asnam				Yes					Km2					1966	10	6	1966	10	6	57	12	20000	15900	35912					10000	90163	11.091
1966-0043-ECU	1966	0043		Natural	Hydrological	Landslide	Landslide			Ecuador	ECU	South America	Americas	Quito-Santo Domingo road				Yes										1966	5	15	1966	5	15	50											11.091
1966-0083-GBR	1966	0083		Natural	Hydrological	Landslide				United Kingdom of Great Britain and Northern Ireland (the)	GBR	Northern Europe	Europe	Aberfan, Wales														1966	10	21	1966	10	21	140											11.091
1966-0073-GLP	1966	0073		Natural	Meteorological	Storm	Tropical cyclone		Inez	Guadeloupe	GLP	Caribbean	Americas					Yes					Kph					1966	9	27	1966	9	27	25		10000		10000					70000	631143	11.091
1966-0105-HKG	1966	0105		Natural	Meteorological	Storm	Convective storm	Lightning/Thunderstorms		Hong Kong	HKG	Eastern Asia	Asia										Kph					1966	4	4	1966	4	4	15											11.091
1966-0010-HKG	1966	0010		Natural	Hydrological	Landslide	Landslide			Hong Kong	HKG	Eastern Asia	Asia															1966			1966			64											11.091
1966-9107-HKG	1966	9107		Natural	Climatological	Drought	Drought			Hong Kong	HKG	Eastern Asia	Asia										Km2					1966	9		1966	12													11.091
1966-0050-HKG	1966	0050		Natural	Hydrological	Flood				Hong Kong	HKG	Eastern Asia	Asia					Yes					Km2					1966	6	11	1966	6	11	65	68	8561	2672	11301					8000	72131	11.091
1966-0075-HTI	1966	0075		Natural	Meteorological	Storm	Tropical cyclone		Inez	Haiti	HTI	Caribbean	Americas	South Hispaniola				Yes					Kph					1966	9	29	1966	9	29	480	881	67000		67881					20000	180326	11.091
1966-0036-IDN	1966	0036		Natural	Hydrological	Flood	Riverine flood			Indonesia	IDN	South-Eastern Asia	Asia	Central, East Java				Yes					Km2					1966	3	14	1966	3	14	176	100	524000		524100					33000	297539	11.091
1966-0085-IND	1966	0085		Natural	Meteorological	Storm	Tropical cyclone			India	IND	Southern Asia	Asia	Madras state				Yes					Kph					1966	11	3	1966	11	3	18		150000		150000					4200	37869	11.091
1967-0064-ARG	1967	0064		Natural	Hydrological	Flood				Argentina	ARG	South America	Americas	Buenos Aires suburbs				Yes					Km2					1967	10	10	1967	10	10	56		142000	70000	212000					3000	26319	11.3985
1967-0018-AUS	1967	0018		Natural	Climatological	Wildfire	Land fire (Brush, Bush, Pasture)			Australia	AUS	Australia and New Zealand	Oceania	Hobart (Tasmania)				Yes					Km2					1967	2	7	1967	2	7	62	100	3000		3100					68500	600955	11.3985
1967-9012-AUS	1967	9012		Natural	Climatological	Drought	Drought			Australia	AUS	Australia and New Zealand	Oceania	South-East					No	No			Km2					1967			1969			600									600000	5263838	11.3985
1967-0108-BEL	1967	0108		Natural	Meteorological	Storm	Convective storm	Tornado		Belgium	BEL	Western Europe	Europe	Oostmalle, Ypres region									Kph					1967	6	25	1967	6	25		100			100							11.3985
1967-0034-BGD	1967	0034		Natural	Meteorological	Storm	Tropical cyclone			Bangladesh	BGD	Southern Asia	Asia	Dacca									Kph					1967	5	2	1967	5	2	50	200			200							11.3985
1967-0062-BGD	1967	0062		Natural	Meteorological	Storm	Tropical cyclone			Bangladesh	BGD	Southern Asia	Asia	South, near Cox's Bazar									Kph					1967	10		1967	10		41											11.3985
1967-0028-BRA	1967	0028		Natural	Hydrological	Landslide	Landslide			Brazil	BRA	South America	Americas	Rio de Janeiro														1967	3	19	1967	3	19	436											11.3985
1967-0015-BRA	1967	0015		Natural	Hydrological	Flood				Brazil	BRA	South America	Americas	(1) Rio, Sao Paulo, Guanab, (2) Rio, Sao Paulo, (3) Rio, Guanabara, (4) Sao Paulo, Caraguatauba				Yes	No	No			Km2					1967	1	23	1967	1	23	785	1257	20836		22093					7800	68430	11.3985
1967-0029-BRA	1967	0029		Natural	Hydrological	Flood				Brazil	BRA	South America	Americas	North-East				Yes					Km2					1967	3	30	1967	3	30			87000		87000					5000	43865	11.3985
1967-0060-BRA	1967	0060		Natural	Hydrological	Flood				Brazil	BRA	South America	Americas	Porto Alegre				Yes					Km2					1967	9	20	1967	9	20			15000		15000					1000	8773	11.3985
1967-0081-BRA	1967	0081		Natural	Hydrological	Flood				Brazil	BRA	South America	Americas	South, South West Bahia				Yes					Km2					1967	12	28	1967	12	28	35	50	50000	15400	65450					1500	13160	11.3985
1967-0082-COG	1967	0082		Natural	Hydrological	Landslide	Landslide			Congo (the)	COG	Middle Africa	Africa	Kivu province														1967	8		1967	8		154		500	168	668							11.3985
1967-0078-COK	1967	0078		Natural	Meteorological	Storm	Tropical cyclone			Cook Islands (the)	COK	Polynesia	Oceania	Rarotonga, Mangaia									Kph					1967	12	16	1967	12	16												11.3985
1967-0070-DZA	1967	0070		Natural	Hydrological	Flood				Algeria	DZA	Northern Africa	Africa	Aures Samura Constantine									Km2					1967	11		1967	11		20		30000		30000					3000	26319	11.3985
1967-0019-ECU	1967	0019		Natural	Hydrological	Flood				Ecuador	ECU	South America	Americas	Milagro				Yes					Km2					1967	2	8	1967	2	8		100	20000	400	20500					100	877	11.3985
1967-0041-FRA	1967	0041		Natural	Meteorological	Storm	Convective storm	Tornado		France	FRA	Western Europe	Europe	North					No	No			Kph					1967	6	25	1967	6	25	5									20000	175461	11.3985
1967-0096-HKG	1967	0096		Natural	Meteorological	Storm	Tropical cyclone		Kate	Hong Kong	HKG	Eastern Asia	Asia										Kph					1967	8	19	1967	8	19		3	1500		1503							11.3985
1967-0007-IDN	1967	0007		Natural	Hydrological	Flood				Indonesia	IDN	South-Eastern Asia	Asia	East Java									Km2					1967	1		1967	1				55000		55000							11.3985
1967-0013-IDN	1967	0013		Natural	Hydrological	Flood				Indonesia	IDN	South-Eastern Asia	Asia	Jakarta				Yes					Km2					1967	1	9	1967	1	9			102000	40000	142000							11.3985
1967-0038-IDN	1967	0038		Natural	Hydrological	Flood				Indonesia	IDN	South-Eastern Asia	Asia	Ambon									Km2					1967	6		1967	6				7000		7000							11.3985
1967-0076-IDN	1967	0076		Natural	Hydrological	Flood				Indonesia	IDN	South-Eastern Asia	Asia	Central Java									Km2					1967	11	30	1967	11	30	160											11.3985
1967-0063-IND	1967	0063		Natural	Meteorological	Storm	Tropical cyclone			India	IND	Southern Asia	Asia	Orissa									Kph					1967	10	8	1967	10	8	1000											11.3985
1968-0080-AUS	1968	0080		Natural	Climatological	Wildfire	Land fire (Brush, Bush, Pasture)			Australia	AUS	Australia and New Zealand	Oceania	New South Wales				Yes					Km2					1968	11		1968	11		12		1000	800	1800					1000	8414	11.8854
1968-0040-BGD	1968	0040		Natural	Meteorological	Storm	Tropical cyclone			Bangladesh	BGD	Southern Asia	Asia	Madaripur, Faridpur									Kph					1968	4	11	1968	4	11	118	1045	15093		16138					1500	12620	11.8854
1968-0054-BGD	1968	0054		Natural	Hydrological	Flood				Bangladesh	BGD	Southern Asia	Asia	Nationwide, 5 Northern districts				Yes					Km2					1968	7		1968	7		221	100000	14910892	878724	15889616					199400	1677682	11.8854
1968-0031-BOL	1968	0031		Natural	Hydrological	Flood				Bolivia (Plurinational State of)	BOL	South America	Americas	Rio Grande Valley				Yes					Km2					1968	2	11	1968	2	11	24	200	20000	6000	26200					3000	25241	11.8854
1968-0131-BRA	1968	0131		Natural	Meteorological	Extreme temperature	Heat wave			Brazil	BRA	South America	Americas										°C					1968	12		1968	12		113											11.8854
1968-9004-BWA	1968	9004		Natural	Climatological	Drought	Drought			Botswana	BWA	Southern Africa	Africa	Countrywide				Yes	No	No			Km2					1968	6		1968					60000		60000					1000	8414	11.8854
1968-0027-CHE	1968	0027		Natural	Hydrological	Landslide	Avalanche			Switzerland	CHE	Western Europe	Europe	Alps														1968	1	28	1968	1	28	20		22		22							11.8854
1968-9008-CHL	1968	9008		Natural	Climatological	Drought	Drought			Chile	CHL	South America	Americas	Nationwide, Central Valley, Central Chile				Yes	No	No			Km2					1968	8		1972					120000		120000					55000	462751	11.8854
1968-0057-CHL	1968	0057		Natural	Meteorological	Storm				Chile	CHL	South America	Americas	North coast									Kph					1968	7	23	1968	7	23												11.8854
1968-0028-COL	1968	0028		Natural	Meteorological	Storm				Colombia	COL	South America	Americas	Guadalupe (Huila department)									Kph					1968	1	29	1968	1	29			1020	63	1083					50	421	11.8854
1968-0076-CUB	1968	0076		Natural	Meteorological	Storm	Tropical cyclone		Gladys	Cuba	CUB	Caribbean	Americas										Kph					1968	10	13	1968	10	13												11.8854
1968-0056-DFR	1968	0056		Natural	Meteorological	Storm	Convective storm	Tornado		Germany Fed Rep	DFR	Western Europe	Europe	P Forzheim									Kph					1968	7	10	1968	7	10	2									31000	260823	11.8854
1968-9009-DOM	1968	9009		Natural	Climatological	Drought	Drought			Dominican Republic (the)	DOM	Caribbean	Americas	Nationwide				Yes	No	No			Km2					1968	8		1968					240000		240000					5000	42068	11.8854
1968-0048-ETH	1968	0048		Natural	Hydrological	Flood				Ethiopia	ETH	Eastern Africa	Africa	Kelafo				Yes					Km2					1968	5	7	1968	5	7	1		10000	6000	16000					920	7741	11.8854
1968-0022-GBR	1968	0022		Natural	Meteorological	Storm				United Kingdom of Great Britain and Northern Ireland (the)	GBR	Northern Europe	Europe	Scotland									Kph					1968	1	14	1968	1	14	20		700		700					2500	21034	11.8854
1968-0053-GHA	1968	0053		Natural	Hydrological	Flood				Ghana	GHA	Western Africa	Africa	Central, South				Yes					Km2					1968	7		1968	7				25000		25000					74700	628500	11.8854
1968-9010-GMB	1968	9010		Natural	Climatological	Drought	Drought			Gambia (the)	GMB	Western Africa	Africa	Northwestern region				Yes	No	No			Km2					1968	11		1968					180000		180000					500	4207	11.8854
1968-0112-HKG	1968	0112		Natural	Hydrological	Landslide	Landslide			Hong Kong	HKG	Eastern Asia	Asia															1968	6	12	1968	6	12	22	7	100		107							11.8854
1968-0067-HKG	1968	0067		Natural	Meteorological	Storm	Tropical cyclone		Shirley	Hong Kong	HKG	Eastern Asia	Asia	North Point, Tai Po Kan, Kwangtung, Tate's Cairn, Waglan Isl.									Kph					1968	8	21	1968	8	21		4	3000		3004							11.8854
1968-0106-HKG	1968	0106		Natural	Climatological	Wildfire	Forest fire			Hong Kong	HKG	Eastern Asia	Asia										Km2					1968			1968														11.8854
1968-9006-HTI	1968	9006		Natural	Climatological	Drought	Drought			Haiti	HTI	Caribbean	Americas	North West Peninsula				Yes	No	No			Km2					1968	1		1968					210217		210217					1000	8414	11.8854
1968-0038-IDN	1968	0038		Natural	Hydrological	Flood				Indonesia	IDN	South-Eastern Asia	Asia	East Java				Yes					Km2					1968	4		1968	4		12		150000		150000					7831	65887	11.8854
1968-0055-IND	1968	0055		Natural	Hydrological	Flood	Flash flood			India	IND	Southern Asia	Asia	(1) Rajasthan, Gujarat - (2) North-East, West Bengal, Assam				Yes					Km2					1968	7		1968	7		4892		7500000		7500000					94200	792566	11.8854
1968-0074-IND	1968	0074		Natural	Hydrological	Landslide	Landslide			India	IND	Southern Asia	Asia	Bihar, Bengal														1968	10	1	1968	10	1	1000											11.8854
1968-0084-IND	1968	0084		Natural	Meteorological	Storm	Tropical cyclone			India	IND	Southern Asia	Asia	Ramanathapurum, Thanjavur									Kph					1968	12	4	1968	12	4	7		15000		15000							11.8854
1969-9007-AFG	1969	9007		Natural	Climatological	Drought	Drought			Afghanistan	AFG	Southern Asia	Asia	Paktia province		Food shortage		Yes	No	No			Km2					1969	1		1969					48000		48000					200	1596	12.5347
1969-9006-BEN	1969	9006		Natural	Climatological	Drought	Drought			Benin	BEN	Western Africa	Africa	Entire country		Famine		Yes	No	No			Km2					1972	1		1975					115000		115000							12.5347
1969-9006-BFA	1969	9006		Natural	Climatological	Drought	Drought			Burkina Faso	BFA	Western Africa	Africa	East, North of Ougadougou. Northern section		Famine		Yes	No	No			Km2					1969	4		1975					975000		975000							12.5347
1969-9006-CPV	1969	9006		Natural	Climatological	Drought	Drought			Cabo Verde	CPV	Western Africa	Africa			Famine			No	No			Km2					1972			1975														12.5347
1969-9006-GMB	1969	9006		Natural	Climatological	Drought	Drought			Gambia (the)	GMB	Western Africa	Africa	Countrywide		Famine		Yes	No	No			Km2					1971	1		1975					150000		150000					200	1596	12.5347
1969-9006-GNB	1969	9006		Natural	Climatological	Drought	Drought			Guinea-Bissau	GNB	Western Africa	Africa			Famine			No	No			Km2					1972			1975														12.5347
1969-0065-BGD	1969	0065		Natural	Meteorological	Storm	Tropical cyclone			Bangladesh	BGD	Southern Asia	Asia	Dacca, Comilla				Yes					Kph					1969	4	14	1969	4	14	849	15530	160000	23943	199473					8329	66448	12.5347
1969-0057-BRA	1969	0057		Natural	Hydrological	Flood	Flash flood			Brazil	BRA	South America	Americas	North East				Yes					Km2					1969	3	14	1969	3	14	316	3221	17700	17384	38305					5770	46032	12.5347
1969-0066-CHN	1969	0066		Natural	Hydrological	Flood				China	CHN	Eastern Asia	Asia	Shantung province									Km2					1969	4	23	1969	4	23												12.5347
1969-0110-COL	1969	0110		Natural	Hydrological	Flood	Riverine flood			Colombia	COL	South America	Americas	Magdalena River area									Km2					1969	12		1969	12				70000		70000					500	3989	12.5347
1969-0103-CRI	1969	0103		Natural	Hydrological	Flood				Costa Rica	CRI	Central America	Americas	Pacific coast, Central Meseta, Limon				Yes					Km2					1969	10		1969	10		7	23	4580		4603					4000	31911	12.5347
1969-0112-CYP	1969	0112		Natural	Meteorological	Storm				Cyprus	CYP	Western Asia	Asia	Limassol				Yes					Kph					1969	12	22	1969	12	22	3	100	3000		3100					100	798	12.5347
1969-0096-DZA	1969	0096		Natural	Hydrological	Flood				Algeria	DZA	Northern Africa	Africa	Alger, Oases, Titteri				Yes	No	No			Km2					1969	9		1969	10		76	237	200000		200237					10000	79779	12.5347
1969-9009-ETH	1969	9009		Natural	Climatological	Drought	Drought			Ethiopia	ETH	Eastern Africa	Africa	Hamasion division				Yes	No	No			Km2					1969	9		1969					1700000		1700000					1000	7978	12.5347
1969-0074-FRA	1969	0074		Natural	Meteorological	Storm				France	FRA	Western Europe	Europe	Brittany, Normandy									Kph					1969	7	6	1969	7	6	23											12.5347
1969-0091-GTM	1969	0091		Natural	Meteorological	Storm	Tropical cyclone		Francelia	Guatemala	GTM	Central America	Americas	Pacific Coast region				Yes					Kph					1969	9	5	1969	9	5	269		10200		10200					15000	119668	12.5347
1969-0131-HKG	1969	0131		Natural	Meteorological	Storm	Tropical cyclone		Viola	Hong Kong	HKG	Eastern Asia	Asia										Kph					1969	7	28	1969	7	28			374		374							12.5347
1969-0129-HKG	1969	0129		Natural	Climatological	Wildfire	Land fire (Brush, Bush, Pasture)			Hong Kong	HKG	Eastern Asia	Asia										Km2					1969	7		1969	7													12.5347
1969-0133-HKG	1969	0133		Natural	Hydrological	Flood				Hong Kong	HKG	Eastern Asia	Asia										Km2					1969	8	11	1969	8	11			2000		2000							12.5347
1969-0089-HND	1969	0089		Natural	Meteorological	Storm	Tropical cyclone		Francelia	Honduras	HND	Central America	Americas	Roatan, Utila, Guanaja provinces									Kph					1969	9	1	1969	9	1		2	8000		8002					19000	151580	12.5347
1969-0071-IND	1969	0071		Natural	Meteorological	Storm	Tropical cyclone			India	IND	Southern Asia	Asia	Guntur, Krishna, Godavari (Andhra Pradesh)									Kph					1969	5	17	1969	5	17	600		260000		260000					8330	66456	12.5347
1969-0109-IND	1969	0109		Natural	Meteorological	Storm	Tropical cyclone			India	IND	Southern Asia	Asia	Andhra Pradesh									Kph					1969	11	4	1969	11	4	200											12.5347
1970-0013-ARG	1970	0013		Natural	Hydrological	Flood				Argentina	ARG	South America	Americas	Mendoza									Km2					1970	1	4	1970	1	4	36									25000	188445	13.2665
1970-0109-AUS	1970	0109		Natural	Meteorological	Storm	Tropical cyclone		Ada	Australia	AUS	Australia and New Zealand	Oceania	Queensland									Kph					1970	1		1970	1		13									72475	546302	13.2665
1970-0044-BEN	1970	0044		Natural	Hydrological	Flood				Benin	BEN	Western Africa	Africa	Atacora region				Yes					Km2					1970	9		1970	9											200	1508	13.2665
1970-0063-BGD	1970	0063		Natural	Meteorological	Storm	Tropical cyclone			Bangladesh	BGD	Southern Asia	Asia	Khulna, Chittagong				Yes					Kph					1970	11	12	1970	11	12	300000		3648000		3648000					86400	651265	13.2665
1970-0026-BGD	1970	0026		Natural	Meteorological	Storm				Bangladesh	BGD	Southern Asia	Asia										Kph					1970	4	13	1970	4	13	17		110		110							13.2665
1970-0035-BGD	1970	0035		Natural	Hydrological	Flood				Bangladesh	BGD	Southern Asia	Asia					Yes					Km2					1970	7		1970	7				10000000		10000000					25000	188445	13.2665
1970-0058-BGD	1970	0058		Natural	Meteorological	Storm				Bangladesh	BGD	Southern Asia	Asia	Bay of Bengal districts									Kph					1970	10	23	1970	10	23	300											13.2665
1970-9005-BRA	1970	9005		Natural	Climatological	Drought	Drought			Brazil	BRA	South America	Americas	Northeast				Yes	No	No			Km2					1970	8		1970					10000000		10000000					100	754	13.2665
1970-0037-BRA	1970	0037		Natural	Hydrological	Flood				Brazil	BRA	South America	Americas	Recife, South Pernambuco				Yes					Km2					1970	7	21	1970	7	21	172		104371		104371					46000	346739	13.2665
1970-0054-BRB	1970	0054		Natural	Hydrological	Flood				Barbados	BRB	Caribbean	Americas	Entire Isl.				Yes					Km2					1970	10	2	1970	10	2	3	10	200		210					500	3769	13.2665
1970-9073-BWA	1970	9073		Natural	Climatological	Drought	Drought			Botswana	BWA	Southern Africa	Africa	Countrywide				Yes	No	No			Km2					1970	1		1970					87600		87600					2000	15076	13.2665
1970-0042-CAN	1970	0042		Natural	Meteorological	Storm				Canada	CAN	Northern America	Americas	Ontario									Kph					1970	8	20	1970	8	20	10											13.2665
1970-0018-CHE	1970	0018		Natural	Hydrological	Landslide	Avalanche			Switzerland	CHE	Western Europe	Europe	Reckingen														1970	2	24	1970	2	24	30		48		48							13.2665
1970-0090-CHN	1970	0090		Natural	Meteorological	Storm	Tropical cyclone		Fran	China	CHN	Eastern Asia	Asia	Yang-Mei (Tao-Yuan), Wu-F Eng (Hsin-Chu), Yang-Mei, Ali-Shan, Tai-Chung, Yang-Ming-Shan, Peng-Chia-Yu regions									Kph					1970	9	7	1970	9	7	107	55	6065	7880	14000							13.2665
1970-0021-COL	1970	0021		Natural	Hydrological	Flood				Colombia	COL	South America	Americas	Leticia (Amazon)									Km2					1970	4		1970	4				4000		4000					50	377	13.2665
1970-0061-COL	1970	0061		Natural	Hydrological	Flood				Colombia	COL	South America	Americas	Magdalena, Cauca Vals									Km2					1970	11		1970	11		307		5000000	105000	5105000					138800	1046246	13.2665
1970-0069-COL	1970	0069		Natural	Hydrological	Flood				Colombia	COL	South America	Americas	Caldas									Km2					1970	12	12	1970	12	12	100											13.2665
1970-0025-CRI	1970	0025		Natural	Hydrological	Flood				Costa Rica	CRI	Central America	Americas	Limao, Cartago provinces				Yes					Km2					1970	4	9	1970	4	9	23	40	10000		10040					6000	45227	13.2665
1970-0066-CRI	1970	0066		Natural	Hydrological	Flood				Costa Rica	CRI	Central America	Americas	Estrella Valley				Yes					Km2					1970	12	4	1970	12	4	1		5200		5200					24000	180907	13.2665
1970-0118-CUB	1970	0118		Natural	Meteorological	Storm	Tropical cyclone			Cuba	CUB	Caribbean	Americas										Kph					1970	8	3	1970	8	3	20											13.2665
1970-0120-DMA	1970	0120		Natural	Meteorological	Storm	Tropical cyclone			Dominica	DMA	Caribbean	Americas										Kph					1970	8	20	1970	8	20												13.2665
1970-0023-ECU	1970	0023		Natural	Hydrological	Flood				Ecuador	ECU	South America	Americas	Guayas, Emeral, Manabi				Yes					Km2					1970	4	8	1970	4	8	20		140500		140500					500	3769	13.2665
1970-0062-ECU	1970	0062		Natural	Hydrological	Flood				Ecuador	ECU	South America	Americas	Imbabura province, Guayas provinces				Yes					Km2					1970	11		1970	11				10100		10100					20	151	13.2665
1970-0016-FRA	1970	0016		Natural	Hydrological	Landslide	Avalanche			France	FRA	Western Europe	Europe	Val d'Isere														1970	2	10	1970	2	10	42	37			37							13.2665
1970-0027-FRA	1970	0027		Natural	Hydrological	Landslide	Avalanche			France	FRA	Western Europe	Europe	Plateau d'Assy, St Gervais (Haute-savoie), sanatorium Praz-coutant					No	No								1970	4	16	1970	4	16	72											13.2665	2		16329	Haute-Savoie (Adm2).
1970-0121-GLP	1970	0121		Natural	Meteorological	Storm	Tropical cyclone			Guadeloupe	GLP	Caribbean	Americas										Kph					1970	8	20	1970	8	20												13.2665
1970-0099-HKG	1970	0099		Natural	Hydrological	Flood	Flash flood			Hong Kong	HKG	Eastern Asia	Asia	Taipo area									Km2					1970	9	16	1970	9	16			541	368	909							13.2665
1970-0097-HKG	1970	0097		Natural	Hydrological	Flood				Hong Kong	HKG	Eastern Asia	Asia	Sha Tin area									Km2					1970	5	13	1970	5	13			529		529							13.2665
1970-0028-HUN	1970	0028		Natural	Hydrological	Flood				Hungary	HUN	Eastern Europe	Europe	Tisza					No	No			Km2					1970	5	1	1970	6	30	300									85000	640713	13.2665
1970-0129-IDN	1970	0129		Natural	Hydrological	Flood				Indonesia	IDN	South-Eastern Asia	Asia										Km2					1970	12		1970	12		82											13.2665
1971-0044-AFG	1971	0044		Natural	Hydrological	Landslide	Landslide			Afghanistan	AFG	Southern Asia	Asia	Khinjan Pass														1971	7	28	1971	7	28	100											13.836
1971-9085-AFG	1971	9085		Natural	Climatological	Drought	Drought			Afghanistan	AFG	Southern Asia	Asia	Central, North-West, North-East, West regions				Yes	No	No			Km2					1971	8		1973														13.836
1971-0015-AUS	1971	0015		Natural	Hydrological	Flood	Riverine flood			Australia	AUS	Australia and New Zealand	Oceania	South Wales, Queensland, Victoria									Km2					1971	2	9	1971	2	9	27									20000	144551	13.836
1971-0096-AUS	1971	0096		Natural	Meteorological	Storm	Tropical cyclone		Althea	Australia	AUS	Australia and New Zealand	Oceania	Townsville area (Queensland)									Kph					1971	12	24	1971	12	24	3									119219	861659	13.836
1971-0119-BEL	1971	0119		Natural	Hydrological	Flood	Flash flood			Belgium	BEL	Western Europe	Europe	Bassenge									Km2					1971	8	26	1971	8	26			600		600							13.836
1971-0032-BGD	1971	0032		Natural	Meteorological	Storm	Tropical cyclone			Bangladesh	BGD	Southern Asia	Asia	Coastal areas									Kph					1971	5	8	1971	5	8	163											13.836
1971-0017-BRA	1971	0017		Natural	Hydrological	Flood	Flash flood			Brazil	BRA	South America	Americas	Rio de Janeiro									Km2					1971	2	26	1971	2	26	130											13.836
1971-0027-BRA	1971	0027		Natural	Hydrological	Flood				Brazil	BRA	South America	Americas	Salvador				Yes					Km2					1971	4	26	1971	4	26	109	2000	11000		13000					5200	37583	13.836
1971-0118-CAN	1971	0118		Natural	Meteorological	Storm	Convective storm	Winter storm/Blizzard		Canada	CAN	Northern America	Americas	Montreal (Quebec)								110	Kph					1971	3	4	1971	3	4												13.836
1971-0031-CAN	1971	0031		Natural	Hydrological	Landslide	Mudslide			Canada	CAN	Northern America	Americas	Jean Vianney (Quebec)														1971	5	4	1971	5	4	31			1500	1500							13.836
1971-0039-CHL	1971	0039		Natural	Meteorological	Storm				Chile	CHL	South America	Americas					Yes					Kph					1971	6	20	1971	6	20			90000		90000					2500	18069	13.836
1971-9001-CMR	1971	9001		Natural	Climatological	Drought	Drought			Cameroon	CMR	Middle Africa	Africa					Yes	No	No			Km2					1971	1		1971					400000		400000					1500	10841	13.836
1971-0135-COL	1971	0135		Natural	Hydrological	Landslide	Landslide			Colombia	COL	South America	Americas															1971	12		1971	12		200											13.836
1971-0018-COL	1971	0018		Natural	Hydrological	Flood				Colombia	COL	South America	Americas	Magdalena, Cauca Vals									Km2					1971	3		1971	3													13.836
1971-0127-COL	1971	0127		Natural	Hydrological	Flood				Colombia	COL	South America	Americas										Km2					1971	6		1971	6		51											13.836
1971-0019-ECU	1971	0019		Natural	Hydrological	Landslide	Landslide			Ecuador	ECU	South America	Americas	Quito														1971	3	9	1971	3	9	20		6		6							13.836
1971-0040-ECU	1971	0040		Natural	Hydrological	Flood				Ecuador	ECU	South America	Americas	Putumayo river, North East				Yes					Km2					1971	7		1971	7				2400		2400					50	361	13.836
1971-0010-ESP	1971	0010		Natural	Meteorological	Extreme temperature	Cold wave			Spain	ESP	Southern Europe	Europe										°C					1971	1		1971	1		400									100000	722753	13.836
1971-0046-ESP	1971	0046		Natural	Meteorological	Storm				Spain	ESP	Southern Europe	Europe	Leon province									Kph					1971	8		1971	8											55000	397514	13.836
1971-9003-GHA	1971	9003		Natural	Climatological	Drought	Drought			Ghana	GHA	Western Africa	Africa	Countrywide				Yes	No	No			Km2					1971	1		1971					12000		12000					100	723	13.836
1971-0041-GUY	1971	0041		Natural	Hydrological	Flood				Guyana	GUY	South America	Americas	East coast, Cane Grove				Yes					Km2					1971	7		1971	7				21000		21000					200	1446	13.836
1971-0049-HKG	1971	0049		Natural	Meteorological	Storm	Tropical cyclone		Rose	Hong Kong	HKG	Eastern Asia	Asia	West of Cheung Chau									Kph					1971	8	17	1971	8	17	115	286	200	1000	1486							13.836
1971-0132-HND	1971	0132		Natural	Meteorological	Storm	Tropical cyclone			Honduras	HND	Central America	Americas										Kph					1971	9	9	1971	9	9												13.836
1971-0058-IND	1971	0058		Natural	Meteorological	Storm	Tropical cyclone			India	IND	Southern Asia	Asia	East coast, Orissa state				Yes					Kph					1971	10	27	1971	10	27	9658		4900000	2000000	6900000					30000	216826	13.836
1971-0112-IND	1971	0112		Natural	Meteorological	Storm	Tropical cyclone			India	IND	Southern Asia	Asia	Bihar, West Bengal									Kph					1971	9	27	1971	9	27	60											13.836
1972-0002-AFG	1972	0002		Natural	Hydrological	Flood				Afghanistan	AFG	Southern Asia	Asia	West									Km2					1972	1		1972	1		150		250000		250000							14.2887
1972-0014-ARG	1972	0014		Natural	Meteorological	Extreme temperature	Heat wave			Argentina	ARG	South America	Americas	Buenos Aires									°C					1972	1	4	1972	1	4	100											14.2887
1972-0142-BEL	1972	0142		Natural	Meteorological	Storm				Belgium	BEL	Western Europe	Europe										Kph					1972	11		1972	11													14.2887
1972-0026-BGD	1972	0026		Natural	Meteorological	Storm	Convective storm	Tornado		Bangladesh	BGD	Southern Asia	Asia	Mymensingh									Kph					1972	4	2	1972	4	2	200		25000		25000							14.2887
1972-0041-BGD	1972	0041		Natural	Hydrological	Flood				Bangladesh	BGD	Southern Asia	Asia	Sylhet									Km2					1972	6	25	1972	6	25	50											14.2887
1972-0017-BWA	1972	0017		Natural	Hydrological	Flood				Botswana	BWA	Southern Africa	Africa					Yes					Km2					1972	1	19	1972	1	19			1000		1000					50	350	14.2887
1972-0018-COL	1972	0018		Natural	Hydrological	Landslide	Landslide			Colombia	COL	South America	Americas	San Josecito														1972	1	26	1972	1	26	70											14.2887
1972-0061-DFR	1972	0061		Natural	Meteorological	Storm				Germany Fed Rep	DFR	Western Europe	Europe	Lower Saxony									Kph					1972	11	12	1972	11	12	54									420000	2939379	14.2887
1972-0060-ESP	1972	0060		Natural	Hydrological	Flood				Spain	ESP	Southern Europe	Europe	Alicante province									Km2					1972	11		1972	11											20000	139970	14.2887
1972-0059-FJI	1972	0059		Natural	Meteorological	Storm	Tropical cyclone		Bebe	Fiji	FJI	Melanesia	Oceania	Much of nation				Yes					Kph					1972	10	24	1972	10	24	3		120000		120000					22500	157467	14.2887
1972-0144-GBR	1972	0144		Natural	Meteorological	Storm				United Kingdom of Great Britain and Northern Ireland (the)	GBR	Northern Europe	Europe										Kph					1972	11		1972	11													14.2887
1972-0038-HKG	1972	0038		Natural	Hydrological	Landslide	Landslide			Hong Kong	HKG	Eastern Asia	Asia	Kwungton, Victoria														1972	6	18	1972	6	18	100		1000		1000							14.2887
1972-0100-HKG	1972	0100		Natural	Hydrological	Flood				Hong Kong	HKG	Eastern Asia	Asia										Km2					1972	5	7	1972	5	7			1510	6055	7565							14.2887
1972-0101-HKG	1972	0101		Natural	Hydrological	Flood				Hong Kong	HKG	Eastern Asia	Asia										Km2					1972	6	16	1972	6	16	138	56	6751	7800	14607							14.2887
1972-9077-HND	1972	9077		Natural	Climatological	Drought	Drought			Honduras	HND	Central America	Americas					Yes	No	No			Km2					1972			1973					300000		300000					7000	48990	14.2887
1972-0033-HTI	1972	0033		Natural	Hydrological	Flood				Haiti	HTI	Caribbean	Americas	Les Cayes region				Yes					Km2					1972	5	20	1972	5	20	78		40000		40000					959	6712	14.2887
1972-9131-IDN	1972	9131		Natural	Climatological	Drought	Drought			Indonesia	IDN	South-Eastern Asia	Asia	Central Java, Southern Isles				Yes	No	No			Km2					1972			1973					3500000		3500000					70000	489896	14.2887
1972-0051-IND	1972	0051		Natural	Meteorological	Storm	Tropical cyclone			India	IND	Southern Asia	Asia	Andhra Pradesh, Orissa									Kph					1972	9	10	1972	9	10	100		4500000		4500000							14.2887
1972-0063-IND	1972	0063		Natural	Meteorological	Storm	Tropical cyclone			India	IND	Southern Asia	Asia	Madras City									Kph					1972	12	1	1972	12	1	80		30000		30000							14.2887
1972-9116-IND	1972	9116		Natural	Climatological	Drought	Drought			India	IND	Southern Asia	Asia	Central				Yes	No	No			Km2					1972			1973					200000000		200000000					100000	699852	14.2887
1973-9005-ETH	1973	9005		Natural	Climatological	Drought	Drought			Ethiopia	ETH	Eastern Africa	Africa	Tigre, Wollo, North Shoa, Tigray, Kangra provinces		Famine			No	No			Km2					1973	12		1978			100000		3000000		3000000					76000	500941	15.1715
1973-0002-ARG	1973	0002		Natural	Meteorological	Storm	Convective storm	Tornado		Argentina	ARG	South America	Americas	San Justo									Kph					1973	1	1	1973	1	1	60	300			300							15.1715
1973-0051-AUS	1973	0051		Natural	Hydrological	Flood				Australia	AUS	Australia and New Zealand	Oceania	Queensland, New South Wales				Yes					Km2					1973	12		1974	1		12		11000	1000	12000					71000	467984	15.1715
1973-0053-BGD	1973	0053		Natural	Meteorological	Storm	Tropical cyclone			Bangladesh	BGD	Southern Asia	Asia	South coast									Kph					1973	12	9	1973	12	9	1000											15.1715
1973-0023-BGD	1973	0023		Natural	Meteorological	Storm				Bangladesh	BGD	Southern Asia	Asia	Faridpur district									Kph					1973	4	12	1973	4	12	200	15000	25000	10000	50000							15.1715
1973-0123-BGD	1973	0123		Natural	Hydrological	Flood				Bangladesh	BGD	Southern Asia	Asia										Km2					1973	3		1973	3		427											15.1715
1973-0125-BGD	1973	0125		Natural	Meteorological	Storm				Bangladesh	BGD	Southern Asia	Asia										Kph					1973	4		1973	4		700											15.1715
1973-0130-BGD	1973	0130		Natural	Hydrological	Flood				Bangladesh	BGD	Southern Asia	Asia										Km2					1973	8		1973	8													15.1715
1973-0019-BRA	1973	0019		Natural	Hydrological	Flood				Brazil	BRA	South America	Americas	East, Central, along Cartinga									Km2					1973	3	26	1973	3	26	20									16000	105461	15.1715
1973-0038-CAF	1973	0038		Natural	Hydrological	Flood				Central African Republic	CAF	Middle Africa	Africa	Bangui				Yes					Km2					1973	9	12	1973	9	12			13000		13000							15.1715
1973-0043-COL	1973	0043		Natural	Hydrological	Flood	Riverine flood			Colombia	COL	South America	Americas										Km2					1973	10	10	1973	10	10	9	172	5000		5172							15.1715
1973-0029-COL	1973	0029		Natural	Hydrological	Landslide	Landslide			Colombia	COL	South America	Americas	San Antonio De Prado														1973	6	26	1973	6	26	16											15.1715
1973-0030-COL	1973	0030		Natural	Hydrological	Landslide	Landslide			Colombia	COL	South America	Americas	Bogota														1973	6	28	1973	6	28	200											15.1715
1973-9004-CRI	1973	9004		Natural	Climatological	Drought	Drought			Costa Rica	CRI	Central America	Americas	Laguna Arenal									Km2					1973			1973														15.1715
1973-0016-DZA	1973	0016		Natural	Hydrological	Flood				Algeria	DZA	Northern Africa	Africa	Northeast, Tlemcen				Yes				770	Km2					1973	3		1973	3		21		85000	61000	146000					10000	65913	15.1715
1973-0126-ECU	1973	0126		Natural	Hydrological	Landslide	Landslide			Ecuador	ECU	South America	Americas															1973	4		1973	4		25											15.1715
1973-0111-ECU	1973	0111		Natural	Hydrological	Flood				Ecuador	ECU	South America	Americas									15000	Km2					1973	2		1973	2					30000	30000							15.1715
1973-0046-ESP	1973	0046		Natural	Hydrological	Flood	Flash flood			Spain	ESP	Southern Europe	Europe	Granada, Almeria, Murcia									Km2					1973	10	19	1973	10	19	500									400000	2636531	15.1715
1973-0010-ESP	1973	0010		Natural	Meteorological	Storm				Spain	ESP	Southern Europe	Europe	Atlantic coast									Kph					1973	1	17	1973	1	17	19											15.1715
1973-0021-FJI	1973	0021		Natural	Meteorological	Storm	Tropical cyclone		Juliette	Fiji	FJI	Melanesia	Oceania	Savusavu, Bua				Yes					Kph					1973	4	3	1973	4	3			1150		1150							15.1715
1973-0052-FJI	1973	0052		Natural	Meteorological	Storm	Tropical cyclone		Lottie	Fiji	FJI	Melanesia	Oceania	Kadavu, South Lau group				Yes					Kph					1973	12	9	1973	12	9	59		5000		5000							15.1715
1973-0059-GMB	1973	0059		Natural	Climatological	Wildfire	Land fire (Brush, Bush, Pasture)			Gambia (the)	GMB	Western Africa	Africa										Km2					1973	3		1973	3					5000	5000							15.1715
1973-0027-GTM	1973	0027		Natural	Hydrological	Flood				Guatemala	GTM	Central America	Americas	South West coast, Pantaleon R.				Yes					Km2					1973	6		1973	6		5		1000		1000					2500	16478	15.1715
1973-0103-HKG	1973	0103		Natural	Meteorological	Storm	Tropical cyclone		Dot	Hong Kong	HKG	Eastern Asia	Asia	uen Long, Tai Po, Sha Tin, Tin Shui Wai									Kph					1973	7	15	1973	7	15	1	38	238		276							15.1715
1973-0096-HKG	1973	0096		Natural	Climatological	Wildfire	Land fire (Brush, Bush, Pasture)			Hong Kong	HKG	Eastern Asia	Asia										Km2					1973	4		1973	4													15.1715
1973-0039-HND	1973	0039		Natural	Hydrological	Landslide	Landslide			Honduras	HND	Central America	Americas	Cholima														1973	9	20	1973	9	20	2800											15.1715
1973-0028-IDN	1973	0028		Natural	Meteorological	Storm	Tropical cyclone			Indonesia	IDN	South-Eastern Asia	Asia	Flores									Kph					1973	6		1973	6		1650											15.1715
1973-0009-IND	1973	0009		Natural	Meteorological	Extreme temperature	Cold wave			India	IND	Southern Asia	Asia	Uttar Pradesh, Bihar									°C					1973	1	5	1973	1	5	115											15.1715
1973-0054-IND	1973	0054		Natural	Meteorological	Extreme temperature	Cold wave			India	IND	Southern Asia	Asia	Bihar, Delhi									°C					1973	12	23	1973	12	23	146											15.1715
1974-0011-ARG	1974	0011		Natural	Meteorological	Storm				Argentina	ARG	South America	Americas	Santiago Del Estero									Kph					1974	2		1974	2		100		100000		100000							16.8486
1974-0061-AUS	1974	0061		Natural	Meteorological	Storm	Tropical cyclone		Tracy	Australia	AUS	Australia and New Zealand	Oceania	Darwin				Yes					Kph					1974	12	25	1974	12	25	65	640	45000		45640					800000	4748161	16.8486
1974-0091-AUS	1974	0091		Natural	Meteorological	Storm	Tropical cyclone		Wanda	Australia	AUS	Australia and New Zealand	Oceania	Brisbane (Queensland)									Kph					1974	1		1974	1		11									296717	1761075	16.8486
1974-9100-AUS	1974	9100		Natural	Climatological	Drought	Drought			Australia	AUS	Australia and New Zealand	Oceania	Central New South Wales								45000	Km2					1974	12		1975	1													16.8486
1974-0096-AUS	1974	0096		Natural	Hydrological	Flood				Australia	AUS	Australia and New Zealand	Oceania	Brisbane									Km2					1974	1		1974	1		14									5972	35445	16.8486
1974-0042-BGD	1974	0042		Natural	Meteorological	Storm	Tropical cyclone			Bangladesh	BGD	Southern Asia	Asia										Kph					1974	8		1974	8		2500											16.8486
1974-0059-BGD	1974	0059		Natural	Meteorological	Storm	Tropical cyclone			Bangladesh	BGD	Southern Asia	Asia	Coastal areas, off-shore Islands									Kph					1974	11	28	1974	11	28												16.8486
1974-9049-BGD	1974	9049		Natural	Climatological	Drought	Drought			Bangladesh	BGD	Southern Asia	Asia	Northwest									Km2					1974	10		1974														16.8486
1974-0034-BGD	1974	0034		Natural	Hydrological	Flood				Bangladesh	BGD	Southern Asia	Asia										Km2					1974	7		1974	7		28700		36000000	2000000	38000000					579200	3437668	16.8486
1974-0147-BGD	1974	0147		Natural	Meteorological	Storm				Bangladesh	BGD	Southern Asia	Asia										Kph					1974	3		1974	3		300											16.8486
1974-0046-BLZ	1974	0046		Natural	Meteorological	Storm	Tropical cyclone		Carmen & Fifi	Belize	BLZ	Central America	Americas	Coast, Southern				Yes					Kph					1974	9	2	1974	9	2			70000		70000					4000	23741	16.8486
1974-0010-BOL	1974	0010		Natural	Hydrological	Flood				Bolivia (Plurinational State of)	BOL	South America	Americas	Beni, La Paz, Oruro				Yes					Km2					1974	2		1974	2		31		18000		18000					10500	62320	16.8486
1974-0024-BRA	1974	0024		Natural	Hydrological	Landslide	Landslide			Brazil	BRA	South America	Americas	North East (Ceara)														1974	5		1974	5		91											16.8486
1974-0053-BRA	1974	0053		Natural	Hydrological	Landslide	Landslide			Brazil	BRA	South America	Americas	Sao Tome														1974	10	23	1974	10	23	30											16.8486
1974-0015-BRA	1974	0015		Natural	Hydrological	Flood				Brazil	BRA	South America	Americas	Most of the country				Yes					Km2					1974	3		1974	3		205		325000		325000					121000	718159	16.8486
1974-0133-CAN	1974	0133		Natural	Hydrological	Flood				Canada	CAN	Northern America	Americas	Manitoba									Km2					1974	4		1974	4											14500	86060	16.8486
1974-0027-CHL	1974	0027		Natural	Hydrological	Flood				Chile	CHL	South America	Americas	Central, South				Yes					Km2					1974	6		1974	6		32		40000		40000					10000	59352	16.8486
1974-0031-COL	1974	0031		Natural	Hydrological	Landslide	Landslide			Colombia	COL	South America	Americas	Quebrada Blanca														1974	6	28	1974	6	28	300	1000			1000							16.8486
1974-0048-COL	1974	0048		Natural	Hydrological	Landslide	Landslide			Colombia	COL	South America	Americas	Medellin														1974	9	29	1974	9	29	90											16.8486
1974-0009-CSK	1974	0009		Natural	Hydrological	Landslide	Avalanche			Czechoslovakia	CSK	Eastern Europe	Europe	Tatra montains (Slovakia)														1974	1	21	1974	1	21	14											16.8486
1974-0043-DFR	1974	0043		Natural	Meteorological	Storm				Germany Fed Rep	DFR	Western Europe	Europe	Lower Saxony,Bavaria									Kph					1974	8		1974	8											22000	130574	16.8486
1974-0017-DZA	1974	0017		Natural	Hydrological	Flood				Algeria	DZA	Northern Africa	Africa	G. Kabylia, Tlemcem				Yes					Km2					1974	3	31	1974	3	31	11		20000		20000					30000	178056	16.8486
1974-0110-HKG	1974	0110		Natural	Meteorological	Storm	Tropical cyclone		Carmen	Hong Kong	HKG	Eastern Asia	Asia										Kph					1974	10	17	1974	10	17	1		1000		1000							16.8486
1974-0111-HKG	1974	0111		Natural	Meteorological	Storm	Tropical cyclone		Elaine	Hong Kong	HKG	Eastern Asia	Asia										Kph					1974	10	28	1974	10	28			1400		1400							16.8486
1974-0047-HND	1974	0047		Natural	Meteorological	Storm	Tropical cyclone		Fifi	Honduras	HND	Central America	Americas	Widespread				Yes	No	No			Kph					1974	9	18	1974	9	21	8000		600000		600000					540000	3205009	16.8486
1974-9055-HTI	1974	9055		Natural	Climatological	Drought	Drought			Haiti	HTI	Caribbean	Americas	Northwest Peninsula				Yes					Km2					1974	11		1974					507000		507000							16.8486
1974-0002-IDN	1974	0002		Natural	Meteorological	Storm				Indonesia	IDN	South-Eastern Asia	Asia	Situbondo (West Java)									Kph					1974	1		1974	1		10		2000		2000							16.8486
1974-0045-IND	1974	0045		Natural	Meteorological	Storm	Tropical cyclone			India	IND	Southern Asia	Asia	West Bengal, Madya Pradesh, Gujarat states									Kph					1974	8	15	1974	8	15	20	100			100							16.8486
1974-0122-IND	1974	0122		Natural	Meteorological	Storm	Tropical cyclone			India	IND	Southern Asia	Asia	Midnapore								20	Kph					1974	5	29	1974	5	29			25000		25000							16.8486
1975-0154-CHN	1975	0154		Natural	Hydrological	Flood				China	CHN	Eastern Asia	Asia	Henan province	Typhoon	Broken Dam/Burst bank			No	No			Km2					1975	4		1975	4		20000		11000000		11000000							18.3891
1975-0023-ARG	1975	0023		Natural	Meteorological	Storm				Argentina	ARG	South America	Americas	Nequen province									Kph					1975	3	13	1975	3	13	20											18.3891
1975-0026-AUT	1975	0026		Natural	Hydrological	Landslide				Austria	AUT	Western Europe	Europe	Alps														1975	4		1975	4		15											18.3891
1975-0039-BRA	1975	0039		Natural	Meteorological	Extreme temperature	Cold wave			Brazil	BRA	South America	Americas	Parana									°C					1975	7		1975	7		70	600			600					600000	3262797	18.3891
1975-0145-BRA	1975	0145		Natural	Meteorological	Extreme temperature	Heat wave			Brazil	BRA	South America	Americas										°C					1975	12		1975	12		56											18.3891
1975-0042-BRA	1975	0042		Natural	Hydrological	Flood				Brazil	BRA	South America	Americas	Pernambuco, Recife (North East areas)				Yes					Km2					1975	7	18	1975	7	18	118		748000	80000	828000					254900	1386145	18.3891
1975-0020-CAN	1975	0020		Natural	Meteorological	Storm				Canada	CAN	Northern America	Americas	Vancouver Island									Kph					1975	3		1975	3		14											18.3891
1975-0122-CAN	1975	0122		Natural	Meteorological	Storm				Canada	CAN	Northern America	Americas	Saint Bonaventure, Quebec									Kph					1975	7	25	1975	7	25		40		300	340					2500	13595	18.3891
1975-0024-CHE	1975	0024		Natural	Hydrological	Landslide	Avalanche			Switzerland	CHE	Western Europe	Europe	Alps														1975	4		1975	4		13											18.3891
1975-0019-EGY	1975	0019		Natural	Hydrological	Flood				Egypt	EGY	Northern Africa	Africa	Nile river Valley									Km2					1975	2	20	1975	2	20	15											18.3891
1975-0015-FJI	1975	0015		Natural	Meteorological	Storm	Tropical cyclone		Val	Fiji	FJI	Melanesia	Oceania	Lau group				Yes					Kph					1975	1	30	1975	1	30			23000		23000					1000	5438	18.3891
1975-0124-GRD	1975	0124		Natural	Hydrological	Flood				Grenada	GRD	Caribbean	Americas										Km2					1975	11		1975	11											4700	25559	18.3891
1975-0119-HKG	1975	0119		Natural	Meteorological	Storm	Tropical cyclone		Elsie	Hong Kong	HKG	Eastern Asia	Asia										Kph					1975	10	12	1975	10	12		46	671	1280	1997							18.3891
1975-0107-HKG	1975	0107		Natural	Hydrological	Flood				Hong Kong	HKG	Eastern Asia	Asia										Km2					1975	5		1975	5				1912		1912							18.3891
1975-0110-HKG	1975	0110		Natural	Hydrological	Flood				Hong Kong	HKG	Eastern Asia	Asia	Saikung, Kowloon, Chai Wa									Km2					1975	4	30	1975	4	30	3		1194		1194							18.3891
1975-0112-HKG	1975	0112		Natural	Hydrological	Flood				Hong Kong	HKG	Eastern Asia	Asia										Km2					1975	5	20	1975	5	20				150	150							18.3891
1975-0058-IND	1975	0058		Natural	Meteorological	Storm	Tropical cyclone			India	IND	Southern Asia	Asia	Madras city									Kph					1975	11	24	1975	11	24				2000	2000							18.3891
1976-0031-AFG	1976	0031		Natural	Hydrological	Flood				Afghanistan	AFG	Southern Asia	Asia	Herat, Farah, Kandahar				Yes					Km2					1976	4		1976	4		51		80000		80000							19.4455
1976-9126-AUS	1976	9126		Natural	Climatological	Drought	Drought			Australia	AUS	Australia and New Zealand	Oceania	Victoria, South Australia, Southern Inland New South Wales									Km2					1976			1976														19.4455
1976-9127-AUS	1976	9127		Natural	Climatological	Drought	Drought			Australia	AUS	Australia and New Zealand	Oceania	Southwest of Western Australia									Km2					1976	5		1976	8													19.4455
1976-0067-AUS	1976	0067		Natural	Hydrological	Flood				Australia	AUS	Australia and New Zealand	Oceania	Queanreyan									Km2					1976	10		1976	10				10000		10000							19.4455
1976-0131-AUS	1976	0131		Natural	Meteorological	Storm				Australia	AUS	Australia and New Zealand	Oceania	Sydney									Kph					1976	11	10	1976	11	10										38024	195541	19.4455
1976-0177-AUT	1976	0177		Natural	Meteorological	Storm				Austria	AUT	Western Europe	Europe										Kph					1976	1		1976	1													19.4455
1976-9162-BEL	1976	9162		Natural	Climatological	Drought	Drought			Belgium	BEL	Western Europe	Europe										Km2					1976	7		1976														19.4455
1976-0161-BEL	1976	0161		Natural	Meteorological	Storm				Belgium	BEL	Western Europe	Europe	Ruisbroek									Kph					1976	1	2	1976	1	2												19.4455
1976-9152-BFA	1976	9152		Natural	Climatological	Drought	Drought			Burkina Faso	BFA	Western Africa	Africa	Nationwide				Yes	No	No			Km2					1977			1978					442000		442000							19.4455
1976-0034-BGD	1976	0034		Natural	Meteorological	Storm	Convective storm	Tornado		Bangladesh	BGD	Southern Asia	Asia	Faridpur district									Kph					1976	4	10	1976	4	10	46	200			200							19.4455
1976-0133-BGD	1976	0133		Natural	Meteorological	Storm	Convective storm	Tornado		Bangladesh	BGD	Southern Asia	Asia	Dhamgarh (near Dacca)									Kph					1976	5	9	1976	5	9	1									201	1034	19.4455
1976-0041-BGD	1976	0041		Natural	Hydrological	Flood				Bangladesh	BGD	Southern Asia	Asia	Easr									Km2					1976	6	15	1976	6	15	168		4000000		4000000							19.4455
1976-0179-CHE	1976	0179		Natural	Meteorological	Storm				Switzerland	CHE	Western Europe	Europe										Kph					1976	1		1976	1													19.4455
1976-0036-COL	1976	0036		Natural	Hydrological	Landslide	Landslide			Colombia	COL	South America	Americas	Near Fresno														1976	5	2	1976	5	2	13	16			16							19.4455
1976-0187-COL	1976	0187		Natural	Hydrological	Flood				Colombia	COL	South America	Americas										Km2					1976	10		1976	10		47											19.4455
1976-0030-CRI	1976	0030		Natural	Climatological	Wildfire	Forest fire			Costa Rica	CRI	Central America	Americas	Chirripo Mountain				Yes					Km2					1976	4		1976	4													19.4455
1976-0018-DFR	1976	0018		Natural	Meteorological	Storm			Capella	Germany Fed Rep	DFR	Western Europe	Europe										Kph					1976	1	2	1976	1	2	82									1300000	6685336	19.4455
1976-0173-DNK	1976	0173		Natural	Meteorological	Storm			Capella	Denmark	DNK	Northern Europe	Europe						No	No			Kph					1976	1	2	1976	1	4												19.4455
1976-0025-ECU	1976	0025		Natural	Hydrological	Landslide	Landslide			Ecuador	ECU	South America	Americas	Esmeraldas														1976	2	11	1976	2	11	60											19.4455
1976-0032-ETH	1976	0032		Natural	Hydrological	Flood				Ethiopia	ETH	Eastern Africa	Africa	Gode, Kelafo, Mustahil				Yes					Km2					1976	4		1976	4				50000	20000	70000							19.4455
1976-0178-FRA	1976	0178		Natural	Meteorological	Storm				France	FRA	Western Europe	Europe										Kph					1976	1		1976	1													19.4455
1976-0172-GBR	1976	0172		Natural	Meteorological	Storm				United Kingdom of Great Britain and Northern Ireland (the)	GBR	Northern Europe	Europe										Kph					1976	1		1976	1													19.4455
1976-9152-GMB	1976	9152		Natural	Climatological	Drought	Drought			Gambia (the)	GMB	Western Africa	Africa						No	No			Km2					1977			1978														19.4455
1976-0035-GUM	1976	0035		Natural	Meteorological	Storm	Tropical cyclone		Pamela	Guam	GUM	Micronesia	Oceania										Kph					1976	5		1976	5		9									120000	617108	19.4455
1976-0138-HKG	1976	0138		Natural	Meteorological	Storm	Tropical cyclone		Ruby	Hong Kong	HKG	Eastern Asia	Asia										Kph					1976	6	26	1976	6	26	5	2			2							19.4455
1976-0139-HKG	1976	0139		Natural	Meteorological	Storm	Tropical cyclone		Violet	Hong Kong	HKG	Eastern Asia	Asia										Kph					1976	7	22	1976	7	22	3	1			1							19.4455
1976-0141-HKG	1976	0141		Natural	Meteorological	Storm	Tropical cyclone		Ellen	Hong Kong	HKG	Eastern Asia	Asia	Sau Mau Ping, Lantao Isl., Ping Shan, Ngau Tam Mei, Lo Wu									Kph					1976	8	24	1976	8	24	30	65		2424	2489							19.4455
1976-9134-HKG	1976	9134		Natural	Climatological	Drought	Drought			Hong Kong	HKG	Eastern Asia	Asia	Hong Kong									Km2					1976	1		1976	5													19.4455
1976-0137-HKG	1976	0137		Natural	Hydrological	Flood				Hong Kong	HKG	Eastern Asia	Asia	Sam Shing Hui, Tuen Mun (Southwest)									Km2					1976	6		1976	6				200		200							19.4455
1976-0152-HND	1976	0152		Natural	Hydrological	Flood				Honduras	HND	Central America	Americas	North coast									Km2					1976	11		1976	11		20		15000		15000							19.4455
1976-0073-IDN	1976	0073		Natural	Hydrological	Flood	Flash flood			Indonesia	IDN	South-Eastern Asia	Asia	East Java, Lumajang				Yes					Km2					1976	11	13	1976	11	13	163	20	20000		20020							19.4455
1976-0188-IDN	1976	0188		Natural	Meteorological	Storm				Indonesia	IDN	South-Eastern Asia	Asia										Kph					1976	12		1976	12		25											19.4455
1976-0063-IND	1976	0063		Natural	Meteorological	Storm	Tropical cyclone			India	IND	Southern Asia	Asia	Midnapore, Parganas districts (West Bengal), Balasore district (Orissa)									Kph					1976	9	8	1976	9	8	40											19.4455
1976-0074-IND	1976	0074		Natural	Meteorological	Storm	Tropical cyclone			India	IND	Southern Asia	Asia	Madras/Nellore (Andhra Pradesh)					No	No			Kph					1976	11	22	1976	11	22	95		300000		300000					260000	1337067	19.4455
1976-0143-IND	1976	0143		Natural	Meteorological	Storm	Tropical cyclone			India	IND	Southern Asia	Asia	Gujarat, Maharastra									Kph					1976	5	29	1976	5	29	87		250000		250000					3378	17372	19.4455
1976-0144-IND	1976	0144		Natural	Meteorological	Storm	Tropical cyclone			India	IND	Southern Asia	Asia	Krishna District, near Masulipatnam (Andhra Pradesh)									Kph					1976	11	3	1976	11	3	18											19.4455
1976-0146-IND	1976	0146		Natural	Meteorological	Storm	Tropical cyclone			India	IND	Southern Asia	Asia	Between Nellore and Kavali (Andhra Pradesh)									Kph					1976	11	15	1976	11	15	30		50000		50000					3378	17372	19.4455
1977-9062-GHA	1977	9062		Natural	Climatological	Drought	Drought			Ghana	GHA	Western Africa	Africa	North, Upper regions		Food shortage			No	No			Km2					1977	5		1977														20.7098
1977-9002-HTI	1977	9002		Natural	Climatological	Drought	Drought			Haiti	HTI	Caribbean	Americas	Countrywide		Food shortage		Yes					Km2					1977	5		1977					450000		450000							20.7098
1977-0146-ARG	1977	0146		Natural	Hydrological	Flood	Riverine flood			Argentina	ARG	South America	Americas	North-East, Central									Km2					1977	1		1977	1				2500		2500							20.7098
1977-0227-AUS	1977	0227		Natural	Climatological	Wildfire	Land fire (Brush, Bush, Pasture)			Australia	AUS	Australia and New Zealand	Oceania	Blue Mountains, New South Wales									Km2					1977	12		1977	12		3									2168	10468	20.7098
1977-0144-BFA	1977	0144		Natural	Hydrological	Flood				Burkina Faso	BFA	Western Africa	Africa										Km2					1977	9		1977	9					900	900							20.7098
1977-0124-BGD	1977	0124		Natural	Meteorological	Storm	Convective storm	Tornado		Bangladesh	BGD	Southern Asia	Asia										Kph					1977	10	6	1977	10	6	21	500			500							20.7098
1977-0060-BGD	1977	0060		Natural	Meteorological	Storm	Tropical cyclone			Bangladesh	BGD	Southern Asia	Asia	Mymensingh district									Kph					1977	4	24	1977	4	24	13	100			100							20.7098
1977-0054-BGD	1977	0054		Natural	Meteorological	Storm				Bangladesh	BGD	Southern Asia	Asia	Madaripur									Kph					1977	4	1	1977	4	1	600	10000			10000					50000	241431	20.7098
1977-0110-BGD	1977	0110		Natural	Hydrological	Flood				Bangladesh	BGD	Southern Asia	Asia	Brahmaputra Valley									Km2					1977	9		1977	9		5		200000		200000							20.7098
1977-0125-BGD	1977	0125		Natural	Hydrological	Flood				Bangladesh	BGD	Southern Asia	Asia										Km2					1977	10	13	1977	10	13	8		13650		13650							20.7098
1977-9005-BOL	1977	9005		Natural	Climatological	Drought	Drought			Bolivia (Plurinational State of)	BOL	South America	Americas	Potosi department									Km2					1977			1977														20.7098
1977-0036-BOL	1977	0036		Natural	Hydrological	Flood				Bolivia (Plurinational State of)	BOL	South America	Americas	Santa Cruz department									Km2					1977	1	3	1977	1	3	10		70000	20000	90000					10000	48286	20.7098
1977-9006-BRA	1977	9006		Natural	Climatological	Drought	Drought			Brazil	BRA	South America	Americas	North East									Km2					1977			1977														20.7098
1977-0061-BRA	1977	0061		Natural	Hydrological	Flood				Brazil	BRA	South America	Americas	Recife									Km2					1977	5		1977	5		2		75000	50000	125000							20.7098
1977-0077-BRA	1977	0077		Natural	Meteorological	Storm				Brazil	BRA	South America	Americas	Aracaju, Sergipe									Kph					1977	6	17	1977	6	17	10	100			100							20.7098
1977-0105-BRA	1977	0105		Natural	Hydrological	Flood				Brazil	BRA	South America	Americas	Rio Grande Do Sul									Km2					1977	8	9	1977	8	9			6000		6000							20.7098
1977-0232-BRA	1977	0232		Natural	Hydrological	Flood				Brazil	BRA	South America	Americas										Km2					1977	1		1977	1		60											20.7098
1977-9294-CAN	1977	9294		Natural	Climatological	Drought	Drought			Canada	CAN	Northern America	Americas	Prairie provinces					No	No			Km2					1977	1		1980												3000000	14485873	20.7098
1977-0203-CAN	1977	0203		Natural	Meteorological	Storm				Canada	CAN	Northern America	Americas	Niagara Peninsula, Ontario									Kph					1977	1	28	1977	1	28												20.7098
1977-0209-CHE	1977	0209		Natural	Hydrological	Flood				Switzerland	CHE	Western Europe	Europe	Uri canton									Km2					1977	7		1977	7													20.7098
1977-0087-CHL	1977	0087		Natural	Meteorological	Storm				Chile	CHL	South America	Americas	Santiago area									Kph					1977	7	20	1977	7	20	15			16800	16800					6800	32835	20.7098
1977-0069-COL	1977	0069		Natural	Hydrological	Landslide	Landslide			Colombia	COL	South America	Americas	Marizales														1977	5	9	1977	5	9				100	100							20.7098
1977-0073-CUB	1977	0073		Natural	Hydrological	Flood				Cuba	CUB	Caribbean	Americas	Eastern									Km2					1977	6		1977	6		7		18000		18000							20.7098
1977-0120-DJI	1977	0120		Natural	Hydrological	Flood				Djibouti	DJI	Eastern Africa	Africa	Djibouti city				Yes					Km2					1977	10		1977	10				85000	6000	91000					2500	12072	20.7098
1977-0128-ETH	1977	0128		Natural	Hydrological	Flood				Ethiopia	ETH	Eastern Africa	Africa	Awash River Valley				Yes				18	Km2					1977	11		1977	11		7		16000		16000							20.7098
1977-0084-FRA	1977	0084		Natural	Hydrological	Flood	Riverine flood			France	FRA	Western Europe	Europe	Gers (South West)	Heavy rains				No	No			Km2				Lannemazan	1977	7	8	1977	7	8	26		25000		25000							20.7098
1977-0211-GBR	1977	0211		Natural	Hydrological	Flood	Coastal flood			United Kingdom of Great Britain and Northern Ireland (the)	GBR	Northern Europe	Europe										Km2					1977	11		1977	11		6									1000	4829	20.7098
1977-0129-GRC	1977	0129		Natural	Hydrological	Flood				Greece	GRC	Southern Europe	Europe	Piraeus city (Attikis district, Attiki province)									Km2					1977	10	1	1977	11	30	27		1600		1600					28000	135201	20.7098	2		16680	Attikis (Adm2).
1977-0200-HKG	1977	0200		Natural	Meteorological	Storm	Tropical cyclone		Freda	Hong Kong	HKG	Eastern Asia	Asia										Kph					1977	9	22	1977	9	22	1	37		71	108							20.7098
1977-9195-HKG	1977	9195		Natural	Climatological	Drought	Drought			Hong Kong	HKG	Eastern Asia	Asia										Km2					1977	1		1977	5													20.7098
1977-0196-HKG	1977	0196		Natural	Hydrological	Flood				Hong Kong	HKG	Eastern Asia	Asia	Lam Tin, Lei U Mun, Sau Mau Ping									Km2					1977	6	23	1977	6	23			37	60	97							20.7098
1977-0091-IDN	1977	0091		Natural	Meteorological	Storm	Tropical cyclone			Indonesia	IDN	South-Eastern Asia	Asia	Central Java									Kph					1977	7	30	1977	7	30	1	60	3000		3060							20.7098
1977-0014-IDN	1977	0014		Natural	Hydrological	Flood				Indonesia	IDN	South-Eastern Asia	Asia	Jakarta, East Java									Km2					1977	1		1977	1		10		260000		260000							20.7098
1977-0043-IDN	1977	0043		Natural	Hydrological	Flood				Indonesia	IDN	South-Eastern Asia	Asia	Central Java									Km2					1977	2		1977	2				25000		25000							20.7098
1977-0046-IDN	1977	0046		Natural	Hydrological	Flood				Indonesia	IDN	South-Eastern Asia	Asia	Bandung district, Java									Km2					1977	3		1977	3		12		5000		5000							20.7098
1977-0094-IND	1977	0094		Natural	Hydrological	Flood	Riverine flood			India	IND	Southern Asia	Asia	Ganges region									Km2					1977	8		1977	8		500		1000000		1000000							20.7098
1977-0133-IND	1977	0133		Natural	Meteorological	Storm	Tropical cyclone			India	IND	Southern Asia	Asia	Tamil Nadu, Andhra Pradesh, Kerala				Yes					Kph					1977	11	12	1977	11	12	14204		9037400	5432400	14469800					498535	2407238	20.7098
1977-0201-IND	1977	0201		Natural	Meteorological	Storm	Tropical cyclone			India	IND	Southern Asia	Asia	North of Nellore district, South of Prakasam district (Andhra Pradesh)									Kph					1977	10	27	1977	10	27	2		10000		10000							20.7098
1978-0083-AFG	1978	0083		Natural	Hydrological	Flood				Afghanistan	AFG	Southern Asia	Asia	Central and Eastern regions, Pakistan border				Yes					Km2					1978	7		1978	7		120	140	264044	7500	271684					52000	233286	22.2902
1978-0004-ARG	1978	0004		Natural	Hydrological	Flood				Argentina	ARG	South America	Americas	Central, Northern									Km2					1978	1		1978	1				1600		1600							22.2902
1978-0127-ARG	1978	0127		Natural	Meteorological	Storm				Argentina	ARG	South America	Americas	Cordoba									Kph					1978	10	30	1978	10	30	5	100			100							22.2902
1978-0049-AUS	1978	0049		Natural	Meteorological	Storm	Tropical cyclone		Alby	Australia	AUS	Australia and New Zealand	Oceania	Western					No	No			Kph					1978	4		1978	4		5		100		100					1000000	4486277	22.2902
1978-0053-BEN	1978	0053		Natural	Climatological	Wildfire	Forest fire			Benin	BEN	Western Africa	Africa	Aguegues (Portonovo)				Yes					Km2					1978	4	10	1978	4	10	2	200	4000	3000	7200							22.2902
1978-0097-BGD	1978	0097		Natural	Hydrological	Flood	Riverine flood			Bangladesh	BGD	Southern Asia	Asia	Western									Km2					1978	8		1978	8		17		400000		400000							22.2902
1978-0051-BGD	1978	0051		Natural	Meteorological	Storm				Bangladesh	BGD	Southern Asia	Asia	Bay of Bengal									Kph					1978	4	9	1978	4	9	1000											22.2902
1978-0068-BGD	1978	0068		Natural	Meteorological	Storm				Bangladesh	BGD	Southern Asia	Asia	Jessore district					No	No			Kph					1978	5	5	1978	5	5	30	100			100							22.2902
1978-0117-BLZ	1978	0117		Natural	Meteorological	Storm	Tropical cyclone		Greta	Belize	BLZ	Central America	Americas	South, Central coasts				Yes				193	Kph					1978	9	18	1978	9	18	5		6000		6000					6000	26918	22.2902
1978-0030-BOL	1978	0030		Natural	Hydrological	Flood				Bolivia (Plurinational State of)	BOL	South America	Americas										Km2					1978	2		1978	2				63000		63000							22.2902
1978-0006-BRA	1978	0006		Natural	Hydrological	Flood				Brazil	BRA	South America	Americas	South Eastern									Km2					1978	1		1978	1		26		1000		1000							22.2902
1978-0073-CHL	1978	0073		Natural	Hydrological	Flood				Chile	CHL	South America	Americas										Km2					1978	6		1978	6		4		6000		6000							22.2902
1978-0034-CUB	1978	0034		Natural	Meteorological	Storm				Cuba	CUB	Caribbean	Americas	Colon									Kph					1978	2	11	1978	2	11	6	70	100		170							22.2902
1978-0062-DFR	1978	0062		Natural	Hydrological	Flood	Riverine flood			Germany Fed Rep	DFR	Western Europe	Europe	South									Km2					1978	5		1978	5		2									330000	1480472	22.2902
1978-0029-DJI	1978	0029		Natural	Hydrological	Flood				Djibouti	DJI	Eastern Africa	Africa	Djibouti city				Yes					Km2					1978	2		1978	2				100000	6000	106000							22.2902
1978-0077-ESP	1978	0077		Natural	Hydrological	Flood	Riverine flood			Spain	ESP	Southern Europe	Europe	Northern									Km2					1978	6		1978	6		2									25000	112157	22.2902
1978-0098-ETH	1978	0098		Natural	Hydrological	Flood				Ethiopia	ETH	Eastern Africa	Africa					Yes					Km2					1978	8		1978	8		9		1000		1000							22.2902
1978-0032-FJI	1978	0032		Natural	Meteorological	Storm	Tropical cyclone		Bob	Fiji	FJI	Melanesia	Oceania										Kph					1978	2	4	1978	2	4												22.2902
1978-0010-FRA	1978	0010		Natural	Hydrological	Flood				France	FRA	Western Europe	Europe	Marseilles									Km2					1978	1		1978	1		3		1000		1000							22.2902
1978-0116-HND	1978	0116		Natural	Meteorological	Storm	Tropical cyclone		Greta	Honduras	HND	Central America	Americas	North Coast Gracias Dios				Yes				193	Kph					1978	9	17	1978	9	17				7500	7500					1000	4486	22.2902
1978-0014-IDN	1978	0014		Natural	Hydrological	Flood				Indonesia	IDN	South-Eastern Asia	Asia	East Java									Km2					1978	1		1978	1		41		7000		7000							22.2902
1978-0064-IDN	1978	0064		Natural	Hydrological	Flood				Indonesia	IDN	South-Eastern Asia	Asia	West Achem, North Sumatra									Km2					1978	5		1978	5		21		8000		8000							22.2902
1978-0044-IND	1978	0044		Natural	Meteorological	Storm	Convective storm	Tornado		India	IND	Southern Asia	Asia	New Delhi									Kph					1978	3	17	1978	3	17	26	700			700							22.2902
1978-0055-IND	1978	0055		Natural	Meteorological	Storm	Convective storm	Tornado		India	IND	Southern Asia	Asia	Orissa									Kph					1978	4	16	1978	4	16	500	400	1000		1400							22.2902
1978-0056-IND	1978	0056		Natural	Meteorological	Storm	Convective storm	Tornado		India	IND	Southern Asia	Asia	West Bengal									Kph					1978	4	16	1978	4	16	100		100		100							22.2902
1978-0130-IND	1978	0130		Natural	Hydrological	Landslide	Landslide			India	IND	Southern Asia	Asia	Northeastern														1978	11	5	1978	11	5	64											22.2902
1978-0063-IND	1978	0063		Natural	Meteorological	Extreme temperature	Heat wave			India	IND	Southern Asia	Asia										°C					1978	5		1978	5		150											22.2902
1959-0013-JPN	1959	0013		Natural	Meteorological	Storm	Tropical cyclone		Vera	Japan	JPN	Eastern Asia	Asia	Entire nation					No	No			Kph					1959	9	26	1959	9	26	5098		1500000		1500000					600000	6023768	9.96054
1959-0043-JPN	1959	0043		Natural	Meteorological	Storm	Tropical cyclone			Japan	JPN	Eastern Asia	Asia										Kph					1959	8		1959	8		139											9.96054
1959-0048-JPN	1959	0048		Natural	Meteorological	Storm	Tropical cyclone			Japan	JPN	Eastern Asia	Asia										Kph					1959	10		1959	10		27											9.96054
1959-0037-JPN	1959	0037		Natural	Hydrological	Flood				Japan	JPN	Eastern Asia	Asia										Km2					1959	7		1959	7		41											9.96054
1959-0012-KOR	1959	0012		Natural	Meteorological	Storm	Tropical cyclone		Sarah	Korea (the Republic of)	KOR	Eastern Asia	Asia						No	No			Kph					1959	9	17	1959	9	17	432											9.96054
1959-0039-KOR	1959	0039		Natural	Hydrological	Flood				Korea (the Republic of)	KOR	Eastern Asia	Asia										Km2					1959	7		1959	7		62											9.96054
1959-0014-MEX	1959	0014		Natural	Meteorological	Storm	Tropical cyclone		Beulah, Manzanillo	Mexico	MEX	Central America	Americas	Jalisco & Colima									Kph					1959	10	27	1959	10	27	960									20000	200792	9.96054
1959-0001-MEX	1959	0001		Natural	Hydrological	Flood				Mexico	MEX	Central America	Americas	West									Km2					1959			1959			2000											9.96054
1959-0004-NCL	1959	0004		Natural	Meteorological	Storm	Tropical cyclone		Beatrice	New Caledonia	NCL	Melanesia	Oceania	Southern New Caledonia									Kph					1959	1	18	1959	1	18	1									700	7028	9.96054
1959-0005-NIU	1959	0005		Natural	Meteorological	Storm	Tropical cyclone			Niue	NIU	Polynesia	Oceania										Kph					1959	2	26	1959	2	26			1600		1600					1500	15059	9.96054
1959-0017-PAK	1959	0017		Natural	Hydrological	Landslide	Avalanche			Pakistan	PAK	Southern Asia	Asia	Lowarai Pass														1959	12	16	1959	12	16	48											9.96054
1959-0036-PAK	1959	0036		Natural	Hydrological	Flood				Pakistan	PAK	Southern Asia	Asia										Km2					1959	7		1959	7		100											9.96054
1959-0049-PHL	1959	0049		Natural	Meteorological	Storm	Tropical cyclone			Philippines (the)	PHL	South-Eastern Asia	Asia										Kph					1959	12		1959	12		29											9.96054
1959-0008-TWN	1959	0008		Natural	Meteorological	Storm	Tropical cyclone		Typhoon "Ellen"	Taiwan (Province of China)	TWN	Eastern Asia	Asia						No	No			Kph					1959	8		1959	8		1046									50000	501981	9.96054
1960-0032-IND	1960	0032		Natural	Hydrological	Flood				India	IND	Southern Asia	Asia	Maduri, Madras City									Km2					1960	11	10	1960	11	10	5		160000		160000							10.1058
1960-0051-IND	1960	0051		Natural	Hydrological	Flood				India	IND	Southern Asia	Asia										Km2					1960	7		1960	7		30											10.1058
1960-0054-IND	1960	0054		Natural	Hydrological	Flood				India	IND	Southern Asia	Asia										Km2					1960	8		1960	8		47											10.1058
1960-0056-IND	1960	0056		Natural	Hydrological	Flood				India	IND	Southern Asia	Asia										Km2					1960	9		1960	9		155											10.1058
1960-0059-ITA	1960	0059		Natural	Hydrological	Landslide				Italy	ITA	Southern Europe	Europe	Loveno					No	No								1960	9	17	1960	9	17	12											10.1058
1960-0055-JPN	1960	0055		Natural	Meteorological	Storm	Tropical cyclone			Japan	JPN	Eastern Asia	Asia										Kph					1960	8		1960	8		41											10.1058
1960-0021-LCA	1960	0021		Natural	Meteorological	Storm	Tropical cyclone		Abby	Saint Lucia	LCA	Caribbean	Americas										Kph					1960	7	10	1960	7	10												10.1058
1960-0022-MTQ	1960	0022		Natural	Meteorological	Storm	Tropical cyclone		Abby	Martinique	MTQ	Caribbean	Americas										Kph					1960	7	10	1960	7	10												10.1058
1960-0048-MUS	1960	0048		Natural	Meteorological	Storm				Mauritius	MUS	Eastern Africa	Africa										Kph					1960	2		1960	2		42											10.1058
1960-0060-NIC	1960	0060		Natural	Hydrological	Flood				Nicaragua	NIC	Central America	Americas										Km2					1960	10		1960	10		325											10.1058
1960-0008-NIU	1960	0008		Natural	Meteorological	Storm	Tropical cyclone		Corine	Niue	NIU	Polynesia	Oceania										Kph					1960	1	18	1960	1	18			4000		4000					41	406	10.1058
1960-0047-PHL	1960	0047		Natural	Hydrological	Landslide	Landslide			Philippines (the)	PHL	South-Eastern Asia	Asia															1960	1		1960	1		40											10.1058
1960-0012-PHL	1960	0012		Natural	Meteorological	Storm	Tropical cyclone		Karen	Philippines (the)	PHL	South-Eastern Asia	Asia	South Wet of Manilla									Kph					1960	4	22	1960	4	22	56									2000	19791	10.1058
1960-0019-PHL	1960	0019		Natural	Meteorological	Storm	Tropical cyclone		Lucille	Philippines (the)	PHL	South-Eastern Asia	Asia	Luzon									Kph					1960	5	24	1960	5	24	234											10.1058
1960-0020-PHL	1960	0020		Natural	Meteorological	Storm	Tropical cyclone		Olive	Philippines (the)	PHL	South-Eastern Asia	Asia	South Luzon									Kph					1960	6	23	1960	6	23	100		50000		50000							10.1058
1960-0028-PHL	1960	0028		Natural	Meteorological	Storm	Tropical cyclone		Kit	Philippines (the)	PHL	South-Eastern Asia	Asia	Central, South Luzon									Kph					1960	10	3	1960	10	3	150		375000		375000							10.1058
1960-0029-PHL	1960	0029		Natural	Meteorological	Storm	Tropical cyclone		Lola	Philippines (the)	PHL	South-Eastern Asia	Asia	Luzon									Kph					1960	10	8	1960	10	8	58									30000	296860	10.1058
1960-0053-PHL	1960	0053		Natural	Meteorological	Storm				Philippines (the)	PHL	South-Eastern Asia	Asia										Kph					1960	8		1960	8		33											10.1058
1960-0057-PRI	1960	0057		Natural	Meteorological	Storm	Tropical cyclone			Puerto Rico	PRI	Caribbean	Americas										Kph					1960	9		1960	9													10.1058
1960-0052-TWN	1960	0052		Natural	Meteorological	Storm	Tropical cyclone			Taiwan (Province of China)	TWN	Eastern Asia	Asia										Kph					1960	8		1960	8		199											10.1058
1960-0027-USA	1960	0027		Natural	Meteorological	Storm	Tropical cyclone		Donna	United States of America (the)	USA	Northern America	Americas	East Coast									Kph					1960	9	9	1960	9	9	50									387000	3829498	10.1058
1961-0007-IND	1961	0007		Natural	Hydrological	Flood				India	IND	Southern Asia	Asia	North									Km2					1961	7		1961	7		2000											10.214
1961-0009-IND	1961	0009		Natural	Hydrological	Flood				India	IND	Southern Asia	Asia	Central, West India									Km2					1961	9	6	1961	9	6				2000	2000							10.214
1961-0012-IND	1961	0012		Natural	Hydrological	Flood				India	IND	Southern Asia	Asia	Uttar Pradesh									Km2					1961	10	9	1961	10	9	57											10.214
1961-0050-IND	1961	0050		Natural	Hydrological	Flood				India	IND	Southern Asia	Asia										Km2					1961	10		1961	10		1000											10.214
1961-0011-JPN	1961	0011		Natural	Meteorological	Storm	Tropical cyclone			Japan	JPN	Eastern Asia	Asia	Honshu + other Isles									Kph					1961	9	16	1961	9	16	202											10.214
1961-0006-JPN	1961	0006		Natural	Hydrological	Flood				Japan	JPN	Eastern Asia	Asia	Entire Nation except Hokkaido									Km2					1961	6		1961	6		357		1302249		1302249							10.214
1961-0051-JPN	1961	0051		Natural	Meteorological	Storm				Japan	JPN	Eastern Asia	Asia										Kph					1961	10		1961	10		94											10.214
1961-0048-KOR	1961	0048		Natural	Hydrological	Flood				Korea (the Republic of)	KOR	Eastern Asia	Asia										Km2					1961	7		1961	7		249											10.214
1961-0014-MEX	1961	0014		Natural	Meteorological	Storm	Tropical cyclone		Tara	Mexico	MEX	Central America	Americas	South									Kph					1961	11	12	1961	11	12	436											10.214
1961-0054-SOM	1961	0054		Natural	Hydrological	Flood				Somalia	SOM	Eastern Africa	Africa										Km2					1961	11		1961	11		200											10.214
1961-0002-SUN	1961	0002		Natural	Hydrological	Landslide				Soviet Union	SUN	Russian Federation	Europe	Kiev (Ukraine)														1961	3	13	1961	3	13	145											10.214
1961-0003-TON	1961	0003		Natural	Meteorological	Storm	Tropical cyclone			Tonga	TON	Polynesia	Oceania	Vava'u Ha'Apai									Kph					1961	3	16	1961	3	16	2		8000		8000					500	4895	10.214
1961-0049-TWN	1961	0049		Natural	Meteorological	Storm	Tropical cyclone			Taiwan (Province of China)	TWN	Eastern Asia	Asia										Kph					1961	9		1961	9		106											10.214
1961-0010-USA	1961	0010		Natural	Meteorological	Storm	Tropical cyclone		Carla	United States of America (the)	USA	Northern America	Americas	Texas								249	Kph					1961	9	11	1961	9	11	46									408000	3994532	10.214
1962-0007-IND	1962	0007		Natural	Meteorological	Storm				India	IND	Southern Asia	Asia	Punjab, Delhi, M.P.									Kph					1962	9	16	1962	9	16			40000		40000							10.3364
1962-0034-IND	1962	0034		Natural	Hydrological	Flood				India	IND	Southern Asia	Asia										Km2					1962	8		1962	8		100											10.3364
1962-0036-IND	1962	0036		Natural	Hydrological	Flood				India	IND	Southern Asia	Asia										Km2					1962	9		1962	9		73											10.3364
1962-0028-JPN	1962	0028		Natural	Hydrological	Flood				Japan	JPN	Eastern Asia	Asia										Km2					1962	7		1962	7		71											10.3364
1962-0035-KOR	1962	0035		Natural	Hydrological	Flood				Korea (the Republic of)	KOR	Eastern Asia	Asia										Km2					1962	8		1962	8		290											10.3364
1962-0027-MEX	1962	0027		Natural	Meteorological	Extreme temperature	Heat wave			Mexico	MEX	Central America	Americas										°C					1962	5		1962	5		50											10.3364
1962-0025-PER	1962	0025		Natural	Hydrological	Landslide	Landslide			Peru	PER	South America	Americas															1962	3		1962	3		41											10.3364
1962-0024-PER	1962	0024		Natural	Meteorological	Storm				Peru	PER	South America	Americas										Kph					1962	2		1962	2		60											10.3364
1962-0029-PHL	1962	0029		Natural	Meteorological	Storm	Tropical cyclone			Philippines (the)	PHL	South-Eastern Asia	Asia										Kph					1962	7		1962	7		41											10.3364
1962-0032-PHL	1962	0032		Natural	Meteorological	Storm	Tropical cyclone			Philippines (the)	PHL	South-Eastern Asia	Asia										Kph					1962	8		1962	8		156											10.3364
1962-0010-THA	1962	0010		Natural	Meteorological	Storm	Tropical cyclone		Harriet	Thailand	THA	South-Eastern Asia	Asia										Kph					1962	10	27	1962	10	27	769									19000	183816	10.3364
1962-0040-TUN	1962	0040		Natural	Hydrological	Flood				Tunisia	TUN	Northern Africa	Africa										Km2					1962	11		1962	11		40											10.3364
1962-0031-TWN	1962	0031		Natural	Meteorological	Storm	Tropical cyclone			Taiwan (Province of China)	TWN	Eastern Asia	Asia										Kph					1962	8		1962	8		107											10.3364
1963-0019-IND	1963	0019		Natural	Meteorological	Storm				India	IND	Southern Asia	Asia	Orissa, Uttar Pradesh, Punjab									Kph					1963	9	8	1963	9	8	200		5000000		5000000							10.4645
1963-0070-IND	1963	0070		Natural	Hydrological	Flood				India	IND	Southern Asia	Asia										Km2					1963	7		1963	7		200											10.4645
1963-0032-ITA	1963	0032		Natural	Hydrological	Landslide				Italy	ITA	Southern Europe	Europe	Vajont dam, Longarone (Belluno, Podova)					No	No								1963	10	9	1963	10	9	1917											10.4645
1963-0029-JAM	1963	0029		Natural	Meteorological	Storm	Tropical cyclone		Flora	Jamaica	JAM	Caribbean	Americas										Kph					1963	10	3	1963	10	3	11									11525	110134	10.4645
1963-0063-JOR	1963	0063		Natural	Hydrological	Flood				Jordan	JOR	Western Asia	Asia										Km2					1963	4		1963	4		25											10.4645
1963-0081-JPN	1963	0081		Natural	Meteorological	Storm	Tropical cyclone			Japan	JPN	Eastern Asia	Asia										Kph					1963	9		1963	9													10.4645
1963-0062-JPN	1963	0062		Natural	Meteorological	Storm				Japan	JPN	Eastern Asia	Asia										Kph					1963	2		1963	2		86											10.4645
1963-0068-JPN	1963	0068		Natural	Meteorological	Storm				Japan	JPN	Eastern Asia	Asia										Kph					1963	7		1963	7		47											10.4645
1963-0015-KOR	1963	0015		Natural	Hydrological	Landslide	Landslide			Korea (the Republic of)	KOR	Eastern Asia	Asia															1963	6	24	1963	6	24	116											10.4645
1963-0022-LCA	1963	0022		Natural	Meteorological	Storm	Tropical cyclone		Edith	Saint Lucia	LCA	Caribbean	Americas										Kph					1963	9	25	1963	9	25	10									3465	33112	10.4645
1963-0036-MAR	1963	0036		Natural	Hydrological	Flood				Morocco	MAR	Northern Africa	Africa	Tanger, Gharb area				Yes					Km2					1963	12		1963	12		69	10	35000		35010							10.4645
1963-0060-MAR	1963	0060		Natural	Hydrological	Flood				Morocco	MAR	Northern Africa	Africa										Km2					1963	1		1963	1		100											10.4645
1963-0012-MMR	1963	0012		Natural	Meteorological	Storm	Tropical cyclone			Myanmar	MMR	South-Eastern Asia	Asia	Akyab									Kph					1963	5	25	1963	5	25				200	200							10.4645
1963-0021-MTQ	1963	0021		Natural	Meteorological	Storm	Tropical cyclone		Edith	Martinique	MTQ	Caribbean	Americas										Kph					1963	9	25	1963	9	25	10									40000	382243	10.4645
1963-0017-PHL	1963	0017		Natural	Meteorological	Storm	Tropical cyclone		Carmen	Philippines (the)	PHL	South-Eastern Asia	Asia	North Luzon									Kph					1963	8	10	1963	8	10	1			2000	2000							10.4645
1963-9026-PRY	1963	9026		Natural	Climatological	Drought	Drought			Paraguay	PRY	South America	Americas	Chaco region				Yes	No	No			Km2					1963			1964					13400		13400							10.4645
1963-0025-TTO	1963	0025		Natural	Meteorological	Storm	Tropical cyclone		Flora	Trinidad and Tobago	TTO	Caribbean	Americas										Kph					1963	9	30	1963	9	30	24									30000	286682	10.4645
1963-0082-USA	1963	0082		Natural	Meteorological	Storm	Convective storm	Tornado		United States of America (the)	USA	Northern America	Americas	Gainesville (Georgie)									Kph					1963			1963			203											10.4645
1963-0061-USA	1963	0061		Natural	Meteorological	Extreme temperature	Cold wave			United States of America (the)	USA	Northern America	Americas										°C					1963	1		1963	1		150											10.4645
1964-9002-IRN	1964	9002		Natural	Climatological	Drought	Drought			Iran (Islamic Republic of)	IRN	Southern Asia	Asia			Storm	Snow/ice	Yes	No	No			Km2					1964	1		1964					625000		625000							10.5984
1964-0038-IND	1964	0038		Natural	Hydrological	Flood				India	IND	Southern Asia	Asia	Assam, Bihar, Punjab				Yes					Km2					1964	7		1964	7		145		752210		752210							10.5984
1964-0055-IND	1964	0055		Natural	Hydrological	Flood				India	IND	Southern Asia	Asia	Andhra Pradesh				Yes					Km2					1964	10		1964	10				18400		18400					500	4718	10.5984
1964-0097-IND	1964	0097		Natural	Hydrological	Flood				India	IND	Southern Asia	Asia										Km2					1964	9		1964	9		51											10.5984
1964-0101-IND	1964	0101		Natural	Hydrological	Flood				India	IND	Southern Asia	Asia										Km2					1964	9		1964	9		36											10.5984
1964-0042-JPN	1964	0042		Natural	Hydrological	Landslide	Landslide			Japan	JPN	Eastern Asia	Asia	West Coast														1964	7	18	1964	7	18	108											10.5984
1964-0100-JPN	1964	0100		Natural	Meteorological	Storm	Tropical cyclone			Japan	JPN	Eastern Asia	Asia										Kph					1964	9		1964	9		42											10.5984
1964-0093-JPN	1964	0093		Natural	Hydrological	Flood				Japan	JPN	Eastern Asia	Asia										Km2					1964	7		1964	7		136											10.5984
1964-0025-KEN	1964	0025		Natural	Hydrological	Flood				Kenya	KEN	Eastern Africa	Africa	Nyanza, Western Regions				Yes					Km2					1964	5		1964	5				15000		15000							10.5984
1964-0052-KOR	1964	0052		Natural	Meteorological	Storm				Korea (the Republic of)	KOR	Eastern Asia	Asia	North Seoul, Kyonggi province				Yes					Kph					1964	9	13	1964	9	13	210	300	43530	43000	86830					1000	9435	10.5984
1964-0069-LKA	1964	0069		Natural	Meteorological	Storm	Tropical cyclone			Sri Lanka	LKA	Southern Asia	Asia	Trincomalee, East coast				Yes					Kph					1964	12	22	1964	12	22	206		280000	100000	380000					37300	351941	10.5984
1964-0090-MAR	1964	0090		Natural	Hydrological	Flood				Morocco	MAR	Northern Africa	Africa										Km2					1964	1		1964	1		76											10.5984
1964-9007-NPL	1964	9007		Natural	Climatological	Drought	Drought			Nepal	NPL	Southern Asia	Asia	Mountain areas				Yes	No	No			Km2					1964	5		1964														10.5984
1964-0034-PAK	1964	0034		Natural	Meteorological	Storm	Tropical cyclone			Pakistan	PAK	Southern Asia	Asia	Coast, Low Indus valley				Yes					Kph					1964	6	12	1964	6	12	450		400000		400000					4100	38685	10.5984
1964-0056-PAK	1964	0056		Natural	Hydrological	Flood				Pakistan	PAK	Southern Asia	Asia	Lahore district									Km2					1964	10		1964	10				74427		74427					500	4718	10.5984
1964-0051-PAN	1964	0051		Natural	Meteorological	Storm	Convective storm	Tornado		Panama	PAN	Central America	Americas	Bocas Del Toro				Yes					Kph					1964	9	13	1964	9	13	1	18	500		518					300	2831	10.5984
1964-0037-PHL	1964	0037		Natural	Meteorological	Storm	Tropical cyclone		Winnie (Dading)	Philippines (the)	PHL	South-Eastern Asia	Asia	South, Central Luzon				Yes					Kph					1964	6	29	1964	6	29	56	163	924125		924288					8000	75483	10.5984
1964-0065-PHL	1964	0065		Natural	Meteorological	Storm	Tropical cyclone		Louise	Philippines (the)	PHL	South-Eastern Asia	Asia	North Mindanao, South Luzon				Yes					Kph					1964	11	19	1964	11	19	580	1258	300000		301258					35000	330239	10.5984
1964-0023-SAU	1964	0023		Natural	Hydrological	Flood	Flash flood			Saudi Arabia	SAU	Western Asia	Asia	Nedjaran				Yes					Km2					1964	4	4	1964	4	4	20		1000		1000							10.5984
1964-9066-SOM	1964	9066		Natural	Climatological	Drought	Drought			Somalia	SOM	Eastern Africa	Africa	Nationwide, Galciao				Yes					Km2					1964	12		1964			50		700000		700000							10.5984
1964-0062-TUN	1964	0062		Natural	Hydrological	Flood				Tunisia	TUN	Northern Africa	Africa	Kairoun, Khledia				Yes					Km2					1964	10	30	1964	10	30	44		5000		5000					3000	28306	10.5984
1964-0070-TUN	1964	0070		Natural	Hydrological	Flood				Tunisia	TUN	Northern Africa	Africa	Zarzis area				Yes					Km2					1964	12	31	1964	12	31	5		16000		16000							10.5984
1964-0028-TUR	1964	0028		Natural	Meteorological	Storm	Convective storm	Hail		Turkey	TUR	Western Asia	Asia	Southern				Yes					Kph					1964	5	8	1964	5	8			12000		12000					2200	20758	10.5984
1964-0018-TUR	1964	0018		Natural	Hydrological	Flood				Turkey	TUR	Western Asia	Asia	Western-Eskisehir				Yes					Km2					1964	3	10	1964	3	10			3000		3000							10.5984
1964-0026-TZA	1964	0026		Natural	Hydrological	Flood	Riverine flood			Tanzania, United Republic of	TZA	Eastern Africa	Africa	Pangani river basin				Yes					Km2					1964	5		1964	5				10000	3900	13900							10.5984
1964-0012-USA	1964	0012		Natural	Meteorological	Storm	Tropical cyclone			United States of America (the)	USA	Northern America	Americas	Louisiana								209	Kph					1964	10		1964	10		38											10.5984
1964-0050-USA	1964	0050		Natural	Meteorological	Storm	Tropical cyclone		Dora	United States of America (the)	USA	Northern America	Americas	Florida									Kph					1964	9	9	1964	9	9	5									250000	2358852	10.5984
1965-0041-ITA	1965	0041		Natural	Meteorological	Storm	Convective storm	Tornado		Italy	ITA	Southern Europe	Europe	North									Kph					1965	7	5	1965	7	5	37											10.7664
1965-0052-ITA	1965	0052		Natural	Hydrological	Flood				Italy	ITA	Southern Europe	Europe	Rome to Sicily									Km2					1965	9	2	1965	9	2	55											10.7664
1965-0007-JOR	1965	0007		Natural	Hydrological	Flood				Jordan	JOR	Western Asia	Asia	Amman to Ma-An				Yes					Km2					1965	1	13	1965	1	13	8		500		500					1000	9288	10.7664
1965-0036-JPN	1965	0036		Natural	Meteorological	Storm	Tropical cyclone		Dinah	Japan	JPN	Eastern Asia	Asia										Kph					1965	6	10	1965	6	10	61		30000		30000							10.7664
1965-0046-JPN	1965	0046		Natural	Meteorological	Storm	Tropical cyclone		Jean	Japan	JPN	Eastern Asia	Asia	South									Kph					1965	8	6	1965	8	6	26	40			40							10.7664
1965-0055-JPN	1965	0055		Natural	Meteorological	Storm	Tropical cyclone		Shirley	Japan	JPN	Eastern Asia	Asia	Shikoku, Honshu									Kph					1965	9	10	1965	9	10	60	730			730							10.7664
1965-0044-JPN	1965	0044		Natural	Hydrological	Flood				Japan	JPN	Eastern Asia	Asia	West									Km2					1965	7	20	1965	7	20	28											10.7664
1965-0056-JPN	1965	0056		Natural	Hydrological	Flood				Japan	JPN	Eastern Asia	Asia	South									Km2					1965	9	18	1965	9	18	114		3000000		3000000					90000	835936	10.7664
1965-9038-KEN	1965	9038		Natural	Climatological	Drought	Drought			Kenya	KEN	Eastern Africa	Africa					Yes					Km2					1965	7		1965					260000		260000							10.7664
1965-0043-KOR	1965	0043		Natural	Hydrological	Flood				Korea (the Republic of)	KOR	Eastern Asia	Asia	Nationwide				Yes					Km2					1965	7	15	1965	7	15	323	245	321000	23214	344459					36500	339018	10.7664
1965-0062-MAR	1965	0062		Natural	Hydrological	Flood				Morocco	MAR	Northern Africa	Africa	South				Yes					Km2					1965	11		1965	11				47813		47813					5000	46441	10.7664
1965-0100-MAR	1965	0100		Natural	Hydrological	Flood				Morocco	MAR	Northern Africa	Africa										Km2					1965	9		1965	9		75											10.7664
1965-0050-MEX	1965	0050		Natural	Hydrological	Flood				Mexico	MEX	Central America	Americas	West and Central									Km2					1965	8	21	1965	8	21	27									8000	74305	10.7664
1965-0060-MMR	1965	0060		Natural	Meteorological	Storm	Tropical cyclone			Myanmar	MMR	South-Eastern Asia	Asia	South, Central				Yes					Kph					1965	10	23	1965	10	23	100		500000		500000					1000	9288	10.7664
1965-0063-MMR	1965	0063		Natural	Hydrological	Flood				Myanmar	MMR	South-Eastern Asia	Asia	Yamenthin district									Km2					1965	11	10	1965	11	10	34											10.7664
1965-9001-MRT	1965	9001		Natural	Climatological	Drought	Drought			Mauritania	MRT	Western Africa	Africa	Tichitt, Kandossa				Yes					Km2					1965	1		1965					46000		46000							10.7664
1965-0066-MYS	1965	0066		Natural	Hydrological	Flood				Malaysia	MYS	South-Eastern Asia	Asia	Peninsular East coast				Yes					Km2					1965	12	3	1965	12	3	6		300000		300000					1000	9288	10.7664
1965-0069-PAK	1965	0069		Natural	Meteorological	Storm	Tropical cyclone			Pakistan	PAK	Southern Asia	Asia	Karachi									Kph					1965	12	15	1965	12	15	10000											10.7664
1965-0072-PER	1965	0072		Natural	Hydrological	Flood	Riverine flood			Peru	PER	South America	Americas										Km2					1965	12	22	1965	12	22	60											10.7664
1965-0042-PHL	1965	0042		Natural	Meteorological	Storm	Tropical cyclone			Philippines (the)	PHL	South-Eastern Asia	Asia	Cotabato, Luzon									Kph					1965	7	12	1965	7	12	37											10.7664
1965-0033-PRY	1965	0033		Natural	Hydrological	Flood				Paraguay	PRY	South America	Americas	Asuncion									Km2					1965	6		1965	6		6		25000		25000					2000	18576	10.7664
1965-0037-TWN	1965	0037		Natural	Meteorological	Storm	Tropical cyclone		Dinah	Taiwan (Province of China)	TWN	Eastern Asia	Asia										Kph					1965	6	10	1965	6	10	31	89			89							10.7664
1965-0049-TWN	1965	0049		Natural	Meteorological	Storm	Tropical cyclone		Mary	Taiwan (Province of China)	TWN	Eastern Asia	Asia	Entire Island									Kph					1965	8	19	1965	8	19	24	77			77							10.7664
1965-0020-USA	1965	0020		Natural	Meteorological	Storm	Convective storm	Tornado		United States of America (the)	USA	Northern America	Americas	Illinois, Indiana, Michigan					No	No			Kph					1965	4	11	1965	4	11	271	1000			1000					190000	1764753	10.7664
1965-0053-USA	1965	0053		Natural	Meteorological	Storm	Tropical cyclone		Betsy	United States of America (the)	USA	Northern America	Americas	Florida, Louisiana, Alabama, Mississippi									Kph					1965	9	7	1965	9	7	299									1420000	13189207	10.7664
1966-0046-IND	1966	0046		Natural	Hydrological	Flood				India	IND	Southern Asia	Asia	Manipur, Assam				Yes					Km2					1966	6		1966	6		47		900000		900000					1400	12623	11.091
1966-0069-IRN	1966	0069		Natural	Hydrological	Flood				Iran (Islamic Republic of)	IRN	Southern Asia	Asia	Northwest									Km2					1966	9	13	1966	9	13	42	70			70							11.091
1966-0086-ITA	1966	0086		Natural	Hydrological	Flood				Italy	ITA	Southern Europe	Europe	Florence, Venice				Yes	No	No			Km2					1966	11	3	1966	11	3	70			1300000	1300000					2000000	18032644	11.091
1966-0035-JOR	1966	0035		Natural	Hydrological	Flood	Flash flood			Jordan	JOR	Western Asia	Asia	Maian				Yes					Km2					1966	3	11	1966	3	11	259	92	3200	2500	5792					1400	12623	11.091
1966-0052-JPN	1966	0052		Natural	Meteorological	Storm	Tropical cyclone		Kit	Japan	JPN	Eastern Asia	Asia	Honshu									Kph					1966	6	28	1966	6	28	44	80			80							11.091
1966-0065-JPN	1966	0065		Natural	Meteorological	Storm	Tropical cyclone		Alice & Cora	Japan	JPN	Eastern Asia	Asia	Ryukyu Islands				Yes					Kph					1966	9	17	1966	9	17	314	41	13764		13805					7900	71229	11.091
1966-0059-KOR	1966	0059		Natural	Hydrological	Flood				Korea (the Republic of)	KOR	Eastern Asia	Asia	Seoul, Kyonggi				Yes					Km2					1966	7	24	1966	7	24	95	85	131904	65630	197619					1900	17131	11.091
1966-0064-LAO	1966	0064		Natural	Hydrological	Flood	Riverine flood			Lao People's Democratic Republic (the)	LAO	South-Eastern Asia	Asia					Yes					Km2					1966	8	25	1966	8	25	300		70000	2000	72000					15300	137950	11.091
1966-0066-LKA	1966	0066		Natural	Hydrological	Flood				Sri Lanka	LKA	Southern Asia	Asia	Southwest				Yes					Km2					1966	9		1966	9		23		252347	100000	352347					5000	45082	11.091
1966-9006-MAR	1966	9006		Natural	Climatological	Drought	Drought			Morocco	MAR	Northern Africa	Africa					Yes					Km2					1966	1		1966														11.091
1966-0080-MEX	1966	0080		Natural	Meteorological	Storm	Tropical cyclone		Inez	Mexico	MEX	Central America	Americas	Yucatan, Tampico				Yes					Kph					1966	10	7	1966	10	7	14	69	80000	10000	90069					24000	216392	11.091
1966-9005-MLI	1966	9005		Natural	Climatological	Drought	Drought			Mali	MLI	Western Africa	Africa	Kayes, Bamako, Gao				Yes	No	No			Km2					1966	1		1966														11.091
1966-0057-MNG	1966	0057		Natural	Hydrological	Flood				Mongolia	MNG	Eastern Asia	Asia	Ulan Bator									Km2					1966	7	11	1966	7	11	57		250000	20000	270000					25000	225408	11.091
1966-9005-NER	1966	9005		Natural	Climatological	Drought	Drought			Niger (the)	NER	Western Africa	Africa	East, Middle-East regions				Yes	No	No			Km2					1966	1		1967														11.091
1966-0087-PAN	1966	0087		Natural	Hydrological	Flood	Flash flood			Panama	PAN	Central America	Americas	Pacora-Chepo area				Yes					Km2					1966	11	4	1966	11	4	20		1600	1000	2600					1000	9016	11.091
1966-9007-PER	1966	9007		Natural	Climatological	Drought	Drought			Peru	PER	South America	Americas	Puno department				Yes					Km2					1966	7		1966					156000		156000							11.091
1966-0091-PHL	1966	0091		Natural	Meteorological	Storm	Tropical cyclone		Aning	Philippines (the)	PHL	South-Eastern Asia	Asia	Visayas, South Luzon				Yes					Kph					1966	12	28	1966	12	28	18		196000	90000	286000					1000	9016	11.091
1966-0024-PRY	1966	0024		Natural	Hydrological	Flood	Riverine flood			Paraguay	PRY	South America	Americas	South West				Yes					Km2					1966	2		1966	2				4890	2500	7390					1000	9016	11.091
1966-0030-SEN	1966	0030		Natural	Hydrological	Flood	Coastal flood			Senegal	SEN	Western Africa	Africa	Saint Louis				Yes					Km2					1966	2	20	1966	2	20			2000		2000					50	451	11.091
1966-9005-SEN	1966	9005		Natural	Climatological	Drought	Drought			Senegal	SEN	Western Africa	Africa					Yes					Km2					1966			1967														11.091
1966-0088-SLB	1966	0088		Natural	Meteorological	Storm	Tropical cyclone		Angela	Solomon Islands	SLB	Melanesia	Oceania	Malaita, Guadalcanal									Kph					1966	11	14	1966	11	14	3		1000		1000							11.091
1966-9005-TCD	1966	9005		Natural	Climatological	Drought	Drought			Chad	TCD	Middle Africa	Africa					Yes					Km2					1966	3		1966														11.091
1966-0037-TGO	1966	0037		Natural	Meteorological	Storm	Convective storm	Tornado		Togo	TGO	Western Africa	Africa	Sokode, Lama Kara				Yes					Kph					1966	3	15	1966	3	15		15			15					200	1803	11.091
1966-0067-THA	1966	0067		Natural	Hydrological	Flood	Riverine flood			Thailand	THA	South-Eastern Asia	Asia	Chiengrai to Ubon				Yes					Km2					1966	9		1966	9		6	200	200000	5000	205200					1000	9016	11.091
1966-0022-TKL	1966	0022		Natural	Meteorological	Storm	Tropical cyclone			Tokelau	TKL	Polynesia	Oceania	Nukunono, Fakaofo									Kph					1966	1	29	1966	1	29												11.091
1966-0045-TWN	1966	0045		Natural	Meteorological	Storm	Tropical cyclone		Judy	Taiwan (Province of China)	TWN	Eastern Asia	Asia	South-Central Taiwan									Kph					1966	5	30	1966	5	30	36	21	5000		5021					17322	156181	11.091
1966-0049-USA	1966	0049		Natural	Meteorological	Storm	Convective storm	Tornado		United States of America (the)	USA	Northern America	Americas	Kansas									Kph					1966	6	8	1966	6	8	26									100000	901632	11.091
1966-0055-USA	1966	0055		Natural	Meteorological	Extreme temperature	Heat wave			United States of America (the)	USA	Northern America	Americas	Illinois state									°C					1966	7		1966	7		80											11.091
1966-0056-USA	1966	0056		Natural	Meteorological	Extreme temperature	Heat wave			United States of America (the)	USA	Northern America	Americas	St Louis, Missouri									°C					1966	7	9	1966	7	9	182											11.091
1967-0055-IND	1967	0055		Natural	Hydrological	Flood				India	IND	Southern Asia	Asia	North, Central									Km2					1967	9	5	1967	9	5	300		1000000		1000000							11.3985
1967-0035-IRQ	1967	0035		Natural	Hydrological	Flood				Iraq	IRQ	Western Asia	Asia	Euphrates River Valley				Yes					Km2					1967	5	11	1967	5	11			200000	60000	260000					5000	43865	11.3985
1967-0045-JPN	1967	0045		Natural	Meteorological	Storm	Tropical cyclone		Billie	Japan	JPN	Eastern Asia	Asia	South West, Western Japan									Kph					1967	7	9	1967	7	9	263	395	2610		3005							11.3985
1967-0069-JPN	1967	0069		Natural	Meteorological	Storm	Tropical cyclone		Diana	Japan	JPN	Eastern Asia	Asia	Central region									Kph					1967	10	28	1967	10	28	27	34	45		79							11.3985
1967-0043-JPN	1967	0043		Natural	Hydrological	Flood				Japan	JPN	Eastern Asia	Asia	Central									Km2					1967	7	7	1967	7	7	347									20000	175461	11.3985
1967-0054-JPN	1967	0054		Natural	Hydrological	Flood				Japan	JPN	Eastern Asia	Asia	Niigata, Yamagata									Km2					1967	8	26	1967	8	26	142	34	117		151							11.3985
1967-9010-KOR	1967	9010		Natural	Climatological	Drought	Drought			Korea (the Republic of)	KOR	Eastern Asia	Asia	South				Yes					Km2					1967			1968					2800000		2800000							11.3985
1967-0057-LCA	1967	0057		Natural	Meteorological	Storm	Tropical cyclone		Beulah	Saint Lucia	LCA	Caribbean	Americas										Kph					1967	9	7	1967	9	7										3000	26319	11.3985
1967-0067-LKA	1967	0067		Natural	Hydrological	Flood				Sri Lanka	LKA	Southern Asia	Asia	(1) Colombo area, (2) North, North Central, East provinces				Yes	No	No			Km2					1967	10	18	1967	10	18	24		47000		47000					3000	26319	11.3985
1967-0051-MEX	1967	0051		Natural	Meteorological	Storm	Tropical cyclone		Katrina, Beulah, Fern	Mexico	MEX	Central America	Americas					Yes					Kph					1967	8		1967	8		77		271000		271000					184000	1614244	11.3985
1967-0014-MEX	1967	0014		Natural	Meteorological	Storm				Mexico	MEX	Central America	Americas	Northern areas									Kph					1967	1	12	1967	1	12	34											11.3985
1967-0079-MEX	1967	0079		Natural	Hydrological	Flood				Mexico	MEX	Central America	Americas	Mexico - US border									Km2					1967	12	20	1967	12	20			8345		8345					500	4387	11.3985
1967-0036-MMR	1967	0036		Natural	Meteorological	Storm	Tropical cyclone			Myanmar	MMR	South-Eastern Asia	Asia	Arakan Coast, West Irraw				Yes					Kph					1967	5	16	1967	5	16	100	200	130000		130200					5000	43865	11.3985
1967-0068-MMR	1967	0068		Natural	Meteorological	Storm	Tropical cyclone			Myanmar	MMR	South-Eastern Asia	Asia	North West Coast-Akyab, Monywa				Yes					Kph					1967	10	23	1967	10	23	178		27319		27319					3200	28074	11.3985
1967-0016-MOZ	1967	0016		Natural	Hydrological	Flood				Mozambique	MOZ	Eastern Africa	Africa	Lourenco Marq. & Gaza									Km2					1967	2		1967	2				50000		50000					180000	1579151	11.3985
1967-0056-MTQ	1967	0056		Natural	Meteorological	Storm	Tropical cyclone		Beulah	Martinique	MTQ	Caribbean	Americas										Kph					1967	9	7	1967	9	7	15		1000		1000							11.3985
1967-0080-MUS	1967	0080		Natural	Meteorological	Storm	Tropical cyclone		Carmen, Monica	Mauritius	MUS	Eastern Africa	Africa	Rodriguez Isl.				Yes					Kph					1967	12	25	1967	12	25		24	20000	3500	23524					5000	43865	11.3985
1967-0026-MWI	1967	0026		Natural	Hydrological	Flood				Malawi	MWI	Eastern Africa	Africa	Along Ruo river (South)				Yes					Km2					1967	3	12	1967	3	12			1200		1200					500	4387	11.3985
1967-0002-MYS	1967	0002		Natural	Hydrological	Flood				Malaysia	MYS	South-Eastern Asia	Asia	Kelantan, Trengganu				Yes					Km2					1967	1		1967	1		50		125000	15000	140000					25600	224590	11.3985
1967-9006-NPL	1967	9006		Natural	Climatological	Drought	Drought			Nepal	NPL	Southern Asia	Asia	Western Montain					No	No			Km2					1967			1967														11.3985
1967-0049-PAK	1967	0049		Natural	Hydrological	Flood				Pakistan	PAK	Southern Asia	Asia	Karachi area				Yes					Km2					1967	7	24	1967	7	24	32		150000		150000					2800	24565	11.3985
1967-0003-PER	1967	0003		Natural	Hydrological	Flood				Peru	PER	South America	Americas	Vast Areas				Yes					Km2					1967	1		1967	1		25	300	40000	10000	50300					15000	131596	11.3985
1967-0071-PHL	1967	0071		Natural	Meteorological	Storm	Tropical cyclone		Emma (Welming)	Philippines (the)	PHL	South-Eastern Asia	Asia	Samar Island, Visayas, Bicol, Southern Tagalog, Central Luzon				Yes					Kph					1967	11	3	1967	11	3	107		137000		137000					26500	232486	11.3985
1967-0073-PRT	1967	0073		Natural	Hydrological	Flood				Portugal	PRT	Southern Europe	Europe	Lisbon + 3 other cities				Yes					Km2					1967	11	26	1967	11	26	462	100	1000		1100					3000	26319	11.3985
1967-0072-SLB	1967	0072		Natural	Meteorological	Storm	Tropical cyclone		Annie	Solomon Islands	SLB	Melanesia	Oceania	Western Islands									Kph					1967	11	11	1967	11	11	12											11.3985
1967-0031-SYR	1967	0031		Natural	Hydrological	Flood				Syrian Arab Republic	SYR	Western Asia	Asia	Aleppo, Raqqa, Dayr									Km2					1967	4	23	1967	4	23			40000		40000					5000	43865	11.3985
1967-0066-TWN	1967	0066		Natural	Meteorological	Storm	Tropical cyclone		Carla	Taiwan (Province of China)	TWN	Eastern Asia	Asia	Formosa									Kph					1967	10	17	1967	10	17	69	67	100		167							11.3985
1967-9005-TZA	1967	9005		Natural	Climatological	Drought	Drought			Tanzania, United Republic of	TZA	Eastern Africa	Africa	Nationwide, Kilwa				Yes	No	No			Km2					1967	5		1967					53483		53483							11.3985
1967-9001-UGA	1967	9001		Natural	Climatological	Drought	Drought			Uganda	UGA	Eastern Africa	Africa	Karamoja				Yes	No	No			Km2					1967	1		1967					25000		25000					200	1755	11.3985
1967-0009-URY	1967	0009		Natural	Hydrological	Flood				Uruguay	URY	South America	Americas	Central, West				Yes					Km2					1967			1967			8		38063		38063					39000	342149	11.3985
1967-0059-USA	1967	0059		Natural	Meteorological	Storm	Tropical cyclone		Hurricane Beulah	United States of America (the)	USA	Northern America	Americas	Texas					No	No			Kph					1967	9	19	1967	9	19	15									200000	1754613	11.3985
1968-0051-IND	1968	0051		Natural	Hydrological	Flood				India	IND	Southern Asia	Asia	Assam									Km2					1968	6	12	1968	6	12			1000000		1000000							11.8854
1968-0124-IND	1968	0124		Natural	Hydrological	Flood				India	IND	Southern Asia	Asia										Km2					1968	8		1968	8		1000											11.8854
1968-0127-IND	1968	0127		Natural	Hydrological	Flood				India	IND	Southern Asia	Asia										Km2					1968	10		1968	10		560											11.8854
1968-0079-IRN	1968	0079		Natural	Hydrological	Flood				Iran (Islamic Republic of)	IRN	Southern Asia	Asia	Caspian Coast									Km2					1968	10	28	1968	10	28	30											11.8854
1968-0046-IRQ	1968	0046		Natural	Hydrological	Flood				Iraq	IRQ	Western Asia	Asia	Euphrates River Basin				Yes					Km2					1968	5		1968	5				150000		150000					3000	25241	11.8854
1968-0081-ITA	1968	0081		Natural	Hydrological	Flood				Italy	ITA	Southern Europe	Europe	Piedmont, Asti, Biella, Novarra					No	No			Km2					1968	11	2	1968	11	2	72			3000	3000							11.8854
1968-9007-JAM	1968	9007		Natural	Climatological	Drought	Drought			Jamaica	JAM	Caribbean	Americas	Nationwide				Yes	No	No			Km2					1968	1		1968					100000		100000					500	4207	11.8854
1968-0058-JPN	1968	0058		Natural	Meteorological	Storm	Tropical cyclone			Japan	JPN	Eastern Asia	Asia	Kyushu, Shikoku									Kph					1968	7	28	1968	7	28	22											11.8854
1968-0069-JPN	1968	0069		Natural	Meteorological	Storm	Tropical cyclone			Japan	JPN	Eastern Asia	Asia	Kagoshima, Makurazaki									Kph					1968	9		1968	9													11.8854
1968-0125-JPN	1968	0125		Natural	Meteorological	Storm	Tropical cyclone			Japan	JPN	Eastern Asia	Asia	Osaka, Sumoto									Kph					1968	8		1968	8		102											11.8854
1968-0043-KEN	1968	0043		Natural	Hydrological	Flood				Kenya	KEN	Eastern Africa	Africa	Nyanza, West provinces				Yes					Km2					1968	5		1968	5											50	421	11.8854
1968-0078-KOR	1968	0078		Natural	Meteorological	Storm				Korea (the Republic of)	KOR	Eastern Asia	Asia	East Coast									Kph					1968	10	24	1968	10	24	18									3000	25241	11.8854
1968-0072-LAO	1968	0072		Natural	Hydrological	Flood				Lao People's Democratic Republic (the)	LAO	South-Eastern Asia	Asia	South, along Mekong river				Yes					Km2					1968	9	5	1968	9	5	2		9000	600	9600					1280	10769	11.8854
1968-9005-LSO	1968	9005		Natural	Climatological	Drought	Drought			Lesotho	LSO	Southern Africa	Africa					Yes	No	No			Km2					1968	6		1968					204000		204000					1000	8414	11.8854
1968-0001-MDG	1968	0001		Natural	Meteorological	Storm	Tropical cyclone		Georgette	Madagascar	MDG	Eastern Africa	Africa	North-East Andapa, South-West Tulear				Yes					Kph					1968	1		1968	1		29		65000	10000	75000					3100	26082	11.8854
1968-0123-MEX	1968	0123		Natural	Meteorological	Extreme temperature	Heat wave			Mexico	MEX	Central America	Americas										°C					1968	7		1968	7		40											11.8854
1968-0049-MMR	1968	0049		Natural	Meteorological	Storm	Tropical cyclone			Myanmar	MMR	South-Eastern Asia	Asia	North Arakan Coast				Yes					Kph					1968	5	10	1968	5	10	1070		60000	30000	90000					2500	21034	11.8854
1968-0019-MYS	1968	0019		Natural	Meteorological	Storm				Malaysia	MYS	South-Eastern Asia	Asia	Johore, S. Lowlands									Kph					1968	1	7	1968	1	7	21		10000		10000							11.8854
1968-0026-NCL	1968	0026		Natural	Meteorological	Storm	Tropical cyclone		Brenda	New Caledonia	NCL	Melanesia	Oceania	East Coast									Kph					1968	1	19	1968	1	19												11.8854
1968-0062-NIC	1968	0062		Natural	Hydrological	Flood				Nicaragua	NIC	Central America	Americas	Mistrook, El Salto				Yes					Km2					1968	8	12	1968	8	12			1300	260	1560					1500	12620	11.8854
1968-0030-NIU	1968	0030		Natural	Meteorological	Storm	Tropical cyclone			Niue	NIU	Polynesia	Oceania										Kph					1968	2	10	1968	2	10												11.8854
1968-0075-NPL	1968	0075		Natural	Hydrological	Flood	Riverine flood			Nepal	NPL	Southern Asia	Asia	East				Yes					Km2					1968	10	4	1968	10	4	276		1000		1000					300	2524	11.8854
1968-0133-NZL	1968	0133		Natural	Meteorological	Storm	Tropical cyclone		Giselle	New Zealand	NZL	Australia and New Zealand	Oceania	Gore, Mataura, Wyndahm									Kph					1968	4	14	1968	4	14	50		1000		1000							11.8854
1968-0065-PHL	1968	0065		Natural	Meteorological	Storm	Tropical cyclone		Shirley	Philippines (the)	PHL	South-Eastern Asia	Asia	Luzon									Kph					1968	8	17	1968	8	17												11.8854
1968-0083-PHL	1968	0083		Natural	Meteorological	Storm	Tropical cyclone		Mamie, Nina, Ora	Philippines (the)	PHL	South-Eastern Asia	Asia	South Visayas, Samar, Luzon				Yes					Kph					1968	11	22	1968	11	22	50		187330	39313	226643					9600	80771	11.8854
1968-0024-PHL	1968	0024		Natural	Hydrological	Flood				Philippines (the)	PHL	South-Eastern Asia	Asia	Mindanao									Km2					1968	1	16	1968	1	16	29											11.8854
1968-0085-SLB	1968	0085		Natural	Meteorological	Storm	Tropical cyclone		Becky	Solomon Islands	SLB	Melanesia	Oceania	Central Islands									Kph					1968	12	11	1968	12	11	1			200	200							11.8854
1968-0134-TUR	1968	0134		Natural	Hydrological	Flood				Turkey	TUR	Western Asia	Asia	Igel									Km2					1968	12	28	1968	12	28	147											11.8854
1968-0034-TZA	1968	0034		Natural	Hydrological	Flood				Tanzania, United Republic of	TZA	Eastern Africa	Africa	Rufiji river Valley				Yes					Km2					1968	3		1968	3		40		57000		57000					1000	8414	11.8854
1969-9006-MRT	1969	9006		Natural	Climatological	Drought	Drought			Mauritania	MRT	Western Africa	Africa			Famine		Yes	No	No			Km2					1969			1975					1300000		1300000					34000	271248	12.5347
1969-9006-SEN	1969	9006		Natural	Climatological	Drought	Drought			Senegal	SEN	Western Africa	Africa	Casamance		Famine		Yes	No	No			Km2					1969	1		1975					1400000		1400000					74800	596745	12.5347
1969-9006-TCD	1969	9006		Natural	Climatological	Drought	Drought			Chad	TCD	Middle Africa	Africa	Central, East, South, North		Famine		Yes	No	No			Km2					1969	10		1978					900000		900000					83000	662163	12.5347
1969-0081-IND	1969	0081		Natural	Meteorological	Storm				India	IND	Southern Asia	Asia	Kannaman									Kph					1969	7	22	1969	7	22	15		92		92							12.5347
1969-0106-IND	1969	0106		Natural	Meteorological	Storm				India	IND	Southern Asia	Asia	Madras City									Kph					1969	10	21	1969	10	21			20000		20000							12.5347
1969-0064-IRN	1969	0064		Natural	Hydrological	Flood				Iran (Islamic Republic of)	IRN	Southern Asia	Asia	Azerbaijan									Km2					1969	4	4	1969	4	4	20											12.5347
1969-9068-IRQ	1969	9068		Natural	Climatological	Drought	Drought			Iraq	IRQ	Western Asia	Asia	Ninauri, Kirkuk, Arbil				Yes	No	No			Km2					1969			1971					500000		500000					2000	15956	12.5347
1969-0075-JPN	1969	0075		Natural	Meteorological	Storm				Japan	JPN	Eastern Asia	Asia	Kyushu Island									Kph					1969	7	7	1969	7	7	72											12.5347
1969-0084-KOR	1969	0084		Natural	Meteorological	Storm				Korea (the Republic of)	KOR	Eastern Asia	Asia	Hwachon									Kph					1969	8	6	1969	8	6	85	15	120000		120015							12.5347
1969-0093-KOR	1969	0093		Natural	Hydrological	Flood				Korea (the Republic of)	KOR	Eastern Asia	Asia	East, South coastal provinces				Yes					Km2					1969	9	14	1969	9	14	408	409	227264		227673					22400	178704	12.5347
1969-0086-LAO	1969	0086		Natural	Hydrological	Flood				Lao People's Democratic Republic (the)	LAO	South-Eastern Asia	Asia	Vientiane plains				Yes					Km2					1969	8	15	1969	8	15												12.5347
1969-0113-LKA	1969	0113		Natural	Hydrological	Flood				Sri Lanka	LKA	Southern Asia	Asia	East, North, Central & South provinces				Yes					Km2					1969	12	25	1969	12	25	62		1000000		1000000					8500	67812	12.5347
1969-0050-MDG	1969	0050		Natural	Meteorological	Storm	Tropical cyclone		Dany	Madagascar	MDG	Eastern Africa	Africa	Nosy Varika				Yes					Kph					1969	2	5	1969	2	5	81	40	40000	3000	43040					5000	39889	12.5347
1969-0105-MEX	1969	0105		Natural	Hydrological	Landslide	Landslide			Mexico	MEX	Central America	Americas	Morelia														1969	10	19	1969	10	19	18											12.5347
1969-0085-MEX	1969	0085		Natural	Meteorological	Storm				Mexico	MEX	Central America	Americas	South									Kph					1969	8	14	1969	8	14	58											12.5347
1969-0002-MWI	1969	0002		Natural	Hydrological	Flood				Malawi	MWI	Eastern Africa	Africa	Shire River valley				Yes					Km2					1969	1		1969	1				2300		2300					200	1596	12.5347
1969-0049-NCL	1969	0049		Natural	Meteorological	Storm	Tropical cyclone		Colleen	New Caledonia	NCL	Melanesia	Oceania	Near Ouvea Is.									Kph					1969	2	2	1969	2	2										3000	23934	12.5347
1969-9114-PER	1969	9114		Natural	Climatological	Drought	Drought			Peru	PER	South America	Americas					Yes	No	No			Km2					1969	5		1969					128604		128604					10000	79779	12.5347
1969-0080-PHL	1969	0080		Natural	Meteorological	Storm	Tropical cyclone		Viola	Philippines (the)	PHL	South-Eastern Asia	Asia	North									Kph					1969	7	21	1969	7	21	11											12.5347
1969-0090-SLV	1969	0090		Natural	Meteorological	Storm	Tropical cyclone		Francelia	El Salvador	SLV	Central America	Americas	Rio Lempa, South West Coast				Yes					Kph					1969	9	4	1969	9	4	2	40	4600		4640					1600	12765	12.5347
1969-9009-SOM	1969	9009		Natural	Climatological	Drought	Drought			Somalia	SOM	Eastern Africa	Africa	East Burao, North Mudugh				Yes					Km2					1969	9		1969														12.5347
1969-0083-SUR	1969	0083		Natural	Hydrological	Flood				Suriname	SUR	South America	Americas					Yes					Km2					1969	8		1969	8				4600		4600					50	399	12.5347
1969-0094-TUN	1969	0094		Natural	Hydrological	Flood				Tunisia	TUN	Northern Africa	Africa	Countrywide				Yes	No	No			Km2					1969	9	24	1969	10		540		271269		271269					100000	797787	12.5347
1969-0095-TWN	1969	0095		Natural	Meteorological	Storm	Tropical cyclone		Elsie & Flossie	Taiwan (Province of China)	TWN	Eastern Asia	Asia	Countrywide				Yes					Kph					1969	9	25	1969	9	25	194	408	40000		40408					88000	702052	12.5347
1969-0153-TWN	1969	0153		Natural	Meteorological	Storm	Tropical cyclone			Taiwan (Province of China)	TWN	Eastern Asia	Asia										Kph					1969	10		1969	10		75											12.5347
1969-0087-USA	1969	0087		Natural	Meteorological	Storm	Tropical cyclone		Camille	United States of America (the)	USA	Northern America	Americas	Mississippi, Louisiana, Virginia					No	No		249	Kph					1969	8	17	1969	8	17	323									1420000	11328574	12.5347
1970-0034-IND	1970	0034		Natural	Hydrological	Flood				India	IND	Southern Asia	Asia	North-East, Western, North				Yes					Km2					1970	7		1970	7		627	1000	10000000	350000	10351000					101200	762825	13.2665
1970-0065-IND	1970	0065		Natural	Meteorological	Storm				India	IND	Southern Asia	Asia	Madras city (Tamil Nadu)									Kph					1970	11	19	1970	11	19				2000	2000							13.2665
1970-0105-IND	1970	0105		Natural	Hydrological	Flood				India	IND	Southern Asia	Asia	Gujarat, Orissa states									Km2					1970	9	2	1970	9	2	400											13.2665
1970-0014-IRN	1970	0014		Natural	Hydrological	Landslide	Landslide			Iran (Islamic Republic of)	IRN	Southern Asia	Asia	North East of Teheran														1970	1	27	1970	1	27	43		100		100							13.2665
1970-0071-ISR	1970	0071		Natural	Hydrological	Landslide	Landslide			Israel	ISR	Western Asia	Asia	Neot Hakikar														1970	12	30	1970	12	30	20		13		13							13.2665
1970-0055-ITA	1970	0055		Natural	Hydrological	Flood	Riverine flood			Italy	ITA	Southern Europe	Europe	Genoa provinces				Yes					Km2					1970	10	7	1970	10	7	37		1300000	1650	1301650					268300	2022390	13.2665
1970-0047-ITA	1970	0047		Natural	Meteorological	Storm	Tropical cyclone			Italy	ITA	Southern Europe	Europe	Venice									Kph					1970	9	11	1970	9	11	35		200		200					3200	24121	13.2665
1970-0036-KOR	1970	0036		Natural	Meteorological	Storm				Korea (the Republic of)	KOR	Eastern Asia	Asia	East, South Esat coast									Kph					1970	7	3	1970	7	3	39		2500		2500					5100	38443	13.2665
1970-0048-KOR	1970	0048		Natural	Hydrological	Flood				Korea (the Republic of)	KOR	Eastern Asia	Asia										Km2					1970	9	15	1970	9	15	28		7000		7000							13.2665
1970-0001-MAR	1970	0001		Natural	Hydrological	Flood				Morocco	MAR	Northern Africa	Africa	Northern regions				Yes					Km2					1970	1	22	1970	1	22	11	3	266441		266444					30000	226134	13.2665
1970-0017-MDG	1970	0017		Natural	Meteorological	Storm	Tropical cyclone		Jane	Madagascar	MDG	Eastern Africa	Africa	Central, South				Yes					Kph					1970	2	23	1970	2	23	70		10000		10000					11400	85931	13.2665
1970-0053-MEX	1970	0053		Natural	Hydrological	Flood				Mexico	MEX	Central America	Americas	Mexico city									Km2					1970	9	30	1970	9	30	35											13.2665
1970-0046-MMR	1970	0046		Natural	Hydrological	Flood	Flash flood			Myanmar	MMR	South-Eastern Asia	Asia	Pyinmana									Km2					1970	9	8	1970	9	8	90											13.2665
1970-0041-MTQ	1970	0041		Natural	Meteorological	Storm	Tropical cyclone		Dorothy	Martinique	MTQ	Caribbean	Americas					Yes	No	No			Kph					1970	8	21	1970	8	21	45		5000		5000					31000	233672	13.2665
1970-0070-MYS	1970	0070		Natural	Hydrological	Flood				Malaysia	MYS	South-Eastern Asia	Asia	West Malaysia, Capital				Yes					Km2					1970	12	26	1970	12	26	61		243000		243000					37000	278898	13.2665
1970-0052-NPL	1970	0052		Natural	Hydrological	Landslide	Landslide			Nepal	NPL	Southern Asia	Asia	Lete														1970	9	27	1970	9	27	21											13.2665
1970-0040-NPL	1970	0040		Natural	Hydrological	Flood				Nepal	NPL	Southern Asia	Asia	South				Yes					Km2					1970	8	15	1970	8	15	350		20000		20000							13.2665
1970-0022-PAN	1970	0022		Natural	Hydrological	Flood				Panama	PAN	Central America	Americas	Chiriqui province				Yes					Km2					1970	4	8	1970	4	8	48	500	3500		4000					15000	113067	13.2665
1970-0081-PAN	1970	0081		Natural	Hydrological	Flood				Panama	PAN	Central America	Americas	Veraguas province				Yes					Km2					1970			1970					40345		40345							13.2665
1970-0002-PER	1970	0002		Natural	Hydrological	Flood				Peru	PER	South America	Americas	(1) Lima, Sierra (2) Loreto department				Yes					Km2					1970	1		1970	1		3	50	131000	5000	136050					5200	39197	13.2665
1970-0043-PHL	1970	0043		Natural	Meteorological	Storm	Tropical cyclone		Fran & Georgia	Philippines (the)	PHL	South-Eastern Asia	Asia	(1) Bulacan, Pampg (Manila) - (2) Aurora (Quezon province)				Yes					Kph					1970	8	31	1970	8	31	137		78000	67200	145200					2353	17736	13.2665
1970-0056-PHL	1970	0056		Natural	Meteorological	Storm	Tropical cyclone		Joan, Kate	Philippines (the)	PHL	South-Eastern Asia	Asia	(1) Bicol area, (2) Mindanao				Yes					Kph					1970	10	13	1970	10	13	1551	985	1214000		1214985					85500	644481	13.2665
1970-0064-PHL	1970	0064		Natural	Meteorological	Storm	Tropical cyclone		Patsy	Philippines (the)	PHL	South-Eastern Asia	Asia	Manila (Quezon province)				Yes					Kph					1970	11	19	1970	11	19	786	2075	430000		432075					97656	736111	13.2665
1970-0076-PHL	1970	0076		Natural	Meteorological	Storm	Tropical cyclone		Oyang	Philippines (the)	PHL	South-Eastern Asia	Asia										Kph					1970	9	4	1970	9	4	42											13.2665
1970-0077-PHL	1970	0077		Natural	Meteorological	Storm	Tropical cyclone		Katy (Pitang)	Philippines (the)	PHL	South-Eastern Asia	Asia										Kph					1970	9	8	1970	9	8			1326		1326					598	4508	13.2665
1970-0078-PHL	1970	0078		Natural	Meteorological	Storm	Tropical cyclone		Sening	Philippines (the)	PHL	South-Eastern Asia	Asia										Kph					1970	9	12	1970	9	12	575	1593			1593					12110	91283	13.2665
1970-0079-PHL	1970	0079		Natural	Meteorological	Storm	Tropical cyclone		Titang	Philippines (the)	PHL	South-Eastern Asia	Asia										Kph					1970	9	16	1970	9	16	631	76			76					47397	357269	13.2665
1970-0080-PHL	1970	0080		Natural	Meteorological	Storm	Tropical cyclone		Yoling	Philippines (the)	PHL	South-Eastern Asia	Asia										Kph					1970	11	17	1970	11	17	80	248	17044		17292					12785	96371	13.2665
1970-0123-PRI	1970	0123		Natural	Hydrological	Flood				Puerto Rico	PRI	Caribbean	Americas										Km2					1970	10		1970	10		60											13.2665
1970-0029-ROU	1970	0029		Natural	Hydrological	Flood				Romania	ROU	Eastern Europe	Europe	East				Yes					Km2					1970	5	11	1970	5	11	215		238755		238755					500000	3768897	13.2665
1970-0030-USA	1970	0030		Natural	Meteorological	Storm	Convective storm	Tornado		United States of America (the)	USA	Northern America	Americas	Lubbock (Texas)									Kph					1970	5	11	1970	5	11	26									147000	1108056	13.2665
1970-0039-USA	1970	0039		Natural	Meteorological	Storm	Tropical cyclone		Celia	United States of America (the)	USA	Northern America	Americas	Texas									Kph					1970	8	3	1970	8	3	11									450000	3392008	13.2665
1970-0045-USA	1970	0045		Natural	Climatological	Wildfire	Land fire (Brush, Bush, Pasture)			United States of America (the)	USA	Northern America	Americas	San Diego									Km2					1970	9		1970	9											100000	753779	13.2665
1971-0037-IND	1971	0037		Natural	Hydrological	Flood				India	IND	Southern Asia	Asia	North									Km2					1971	6		1971	6		1023									530000	3830591	13.836
1971-0052-IND	1971	0052		Natural	Hydrological	Flood				India	IND	Southern Asia	Asia	Uttar Pradesh									Km2					1971	9	9	1971	9	9	300		35000		35000							13.836
1971-0116-IND	1971	0116		Natural	Hydrological	Flood				India	IND	Southern Asia	Asia	Brahmaputra, Dhemaji, North Lakhimpur, Jorhat, Tezpur sub-divisions								2600	Km2					1971	6		1971	6				130000		130000							13.836
1971-0047-JPN	1971	0047		Natural	Meteorological	Storm	Tropical cyclone			Japan	JPN	Eastern Asia	Asia	Kyushu Island									Kph					1971	8	5	1971	8	5	135											13.836
1971-9004-KEN	1971	9004		Natural	Climatological	Drought	Drought			Kenya	KEN	Eastern Africa	Africa	Countrywide									Km2					1971	1		1971					150000		150000					1500	10841	13.836
1971-0043-KOR	1971	0043		Natural	Meteorological	Storm				Korea (the Republic of)	KOR	Eastern Asia	Asia	Seoul									Kph					1971	7	27	1971	7	27	64		50		50							13.836
1971-0128-KOR	1971	0128		Natural	Meteorological	Storm				Korea (the Republic of)	KOR	Eastern Asia	Asia										Kph					1971	7		1971	7		45											13.836
1971-0048-LAO	1971	0048		Natural	Hydrological	Flood				Lao People's Democratic Republic (the)	LAO	South-Eastern Asia	Asia	Vientiane				Yes					Km2					1971	8	17	1971	8	17	14		100000	15000	115000					200	1446	13.836
1971-9005-MAR	1971	9005		Natural	Climatological	Drought	Drought			Morocco	MAR	Northern Africa	Africa					Yes					Km2					1971	1		1971					137000		137000					100	723	13.836
1971-0038-MEX	1971	0038		Natural	Meteorological	Storm	Tropical cyclone			Mexico	MEX	Central America	Americas	Acapulco									Kph					1971	6	16	1971	6	16	17											13.836
1971-0011-MOZ	1971	0011		Natural	Hydrological	Flood	Riverine flood			Mozambique	MOZ	Eastern Africa	Africa										Km2					1971	1	29	1971	1	29	500		500000		500000							13.836
1971-0051-NIC	1971	0051		Natural	Meteorological	Storm	Tropical cyclone		Edith	Nicaragua	NIC	Central America	Americas	Coco River Valley				Yes					Kph					1971	9	9	1971	9	9	35	50	2800	1800	4650					380	2746	13.836
1971-0020-PER	1971	0020		Natural	Hydrological	Landslide	Landslide			Peru	PER	South America	Americas	Chungar														1971	3	18	1971	3	18	600											13.836
1971-0012-PER	1971	0012		Natural	Hydrological	Flood				Peru	PER	South America	Americas					Yes					Km2					1971	2		1971	2		250		330000		330000					600	4337	13.836
1971-0026-PHL	1971	0026		Natural	Meteorological	Storm	Tropical cyclone		Wanda	Philippines (the)	PHL	South-Eastern Asia	Asia	Visayas, Palawan									Kph					1971	4	22	1971	4	22	95									700	5059	13.836
1971-0036-PHL	1971	0036		Natural	Meteorological	Storm	Tropical cyclone		Dinah (Herming)	Philippines (the)	PHL	South-Eastern Asia	Asia	Central									Kph					1971	5	24	1971	5	24	57	3		32500	32503					590	4264	13.836
1971-0054-PHL	1971	0054		Natural	Meteorological	Storm	Tropical cyclone		Elaine	Philippines (the)	PHL	South-Eastern Asia	Asia	Central									Kph					1971	10	2	1971	10	2	37			12000	12000							13.836
1971-0055-PHL	1971	0055		Natural	Meteorological	Storm	Tropical cyclone		Gloria	Philippines (the)	PHL	South-Eastern Asia	Asia	North Luzon									Kph					1971	10	9	1971	10	9	57	8		2000	2008							13.836
1971-0022-PNG	1971	0022		Natural	Hydrological	Landslide	Landslide			Papua New Guinea	PNG	Melanesia	Oceania	Telefumin														1971	3	21	1971	3	21	100											13.836
1971-0007-PRY	1971	0007		Natural	Hydrological	Flood				Paraguay	PRY	South America	Americas	Asuncion, Concepcion				Yes					Km2					1971	1		1971	1				27000		27000					50	361	13.836
1971-9006-TGO	1971	9006		Natural	Climatological	Drought	Drought			Togo	TGO	Western Africa	Africa	Countrywide				Yes	No	No			Km2					1971	1		1971					150000		150000					500	3614	13.836
1972-0058-IND	1972	0058		Natural	Meteorological	Storm				India	IND	Southern Asia	Asia	Srinagar, Kashmir									Kph					1972	10	21	1972	10	21	50		75		75							14.2887
1972-0021-IRN	1972	0021		Natural	Meteorological	Storm	Convective storm	Winter storm/Blizzard		Iran (Islamic Republic of)	IRN	Southern Asia	Asia										Kph					1972	2	10	1972	2	10	60											14.2887
1972-0043-JPN	1972	0043		Natural	Hydrological	Landslide	Landslide			Japan	JPN	Eastern Asia	Asia	Oimawashi														1972	7	5	1972	7	5	80											14.2887
1972-0053-JPN	1972	0053		Natural	Meteorological	Storm	Tropical cyclone		Helen	Japan	JPN	Eastern Asia	Asia	Honshu									Kph					1972	9	16	1972	9	16	50											14.2887
1972-0147-JPN	1972	0147		Natural	Hydrological	Flood				Japan	JPN	Eastern Asia	Asia										Km2					1972	7	3	1972	7	3	458											14.2887
1972-0056-KIR	1972	0056		Natural	Meteorological	Storm	Tropical cyclone		Bebe	Kiribati	KIR	Micronesia	Oceania	Tarawa & Funafuti				Yes					Kph					1972	10	21	1972	10	21	3		700		700							14.2887
1972-0049-KOR	1972	0049		Natural	Hydrological	Flood	Riverine flood			Korea (the Republic of)	KOR	Eastern Asia	Asia	North, Central				Yes					Km2					1972	8	19	1972	8	19	672	785	800000	326000	1126785					72800	509492	14.2887
1972-0052-KOR	1972	0052		Natural	Hydrological	Flood				Korea (the Republic of)	KOR	Eastern Asia	Asia										Km2					1972	9	13	1972	9	13	75	54	1500		1554					634	4437	14.2887
1972-0022-MDG	1972	0022		Natural	Meteorological	Storm	Tropical cyclone		Eugenie	Madagascar	MDG	Eastern Africa	Africa	Central				Yes					Kph					1972	2	14	1972	2	14	91	56	2500000	10000	2510056					12420	86922	14.2887
1972-0031-MEX	1972	0031		Natural	Hydrological	Flood	Flash flood			Mexico	MEX	Central America	Americas	Mexico city									Km2					1972	5	3	1972	5	3	37	70	100000		100070							14.2887
1972-0023-MUS	1972	0023		Natural	Meteorological	Storm	Tropical cyclone		Fabienne	Mauritius	MUS	Eastern Africa	Africa	Rodrigues Isl.				Yes					Kph					1972	2	17	1972	2	17	2	16	25000		25016							14.2887
1972-0036-NCL	1972	0036		Natural	Meteorological	Storm	Tropical cyclone			New Caledonia	NCL	Melanesia	Oceania	Noumea, Poindimie									Kph					1972	6	2	1972	6	2	3											14.2887
1972-0141-NLD	1972	0141		Natural	Meteorological	Storm				Netherlands (the)	NLD	Western Europe	Europe						No	No			Kph					1972	11	12	1972	11	13												14.2887
1972-0047-NPL	1972	0047		Natural	Hydrological	Landslide	Landslide			Nepal	NPL	Southern Asia	Asia															1972	8	7	1972	8	7	105											14.2887
1972-9075-NPL	1972	9075		Natural	Climatological	Drought	Drought			Nepal	NPL	Southern Asia	Asia	Hill area				Yes	No	No			Km2					1972			1973					900000		900000					10000	69985	14.2887
1972-0039-PAN	1972	0039		Natural	Hydrological	Flood				Panama	PAN	Central America	Americas	Capital, San Miguelit				Yes					Km2					1972	6	19	1972	6	19			300		300					50	350	14.2887
1972-0015-PHL	1972	0015		Natural	Meteorological	Storm	Tropical cyclone		Kit (Asiang)	Philippines (the)	PHL	South-Eastern Asia	Asia	Visayan Islands									Kph					1972	1	6	1972	1	6	204	28			28					23000	160966	14.2887
1972-0040-PHL	1972	0040		Natural	Meteorological	Storm	Tropical cyclone		Ora	Philippines (the)	PHL	South-Eastern Asia	Asia	South Luzon									Kph					1972	6	23	1972	6	23	131		385000		385000					15000	104978	14.2887
1972-0064-PHL	1972	0064		Natural	Meteorological	Storm	Tropical cyclone		Therese (Undang)	Philippines (the)	PHL	South-Eastern Asia	Asia	South, Misamis province				Yes					Kph					1972	12	3	1972	12	3	100	650	80000	27000	107650					10000	69985	14.2887
1972-0042-PHL	1972	0042		Natural	Hydrological	Flood				Philippines (the)	PHL	South-Eastern Asia	Asia	Central, NorthLuzon				Yes					Km2					1972	7		1972	7		653		2400000	370647	2770647					220000	1539675	14.2887
1972-0030-PNG	1972	0030		Natural	Meteorological	Storm	Tropical cyclone		Hannah	Papua New Guinea	PNG	Melanesia	Oceania	New Britain, North province									Kph					1972	5		1972	5													14.2887
1972-0020-TUR	1972	0020		Natural	Meteorological	Storm	Convective storm	Winter storm/Blizzard		Turkey	TUR	Western Asia	Asia	Istanbul									Kph					1972	2	4	1972	2	4	30											14.2887
1972-0057-TUV	1972	0057		Natural	Meteorological	Storm	Tropical cyclone		Bebe	Tuvalu	TUV	Polynesia	Oceania	Funafuti									Kph					1972	10	21	1972	10	21	6		700		700							14.2887
1972-0011-USA	1972	0011		Natural	Hydrological	Landslide	Landslide			United States of America (the)	USA	Northern America	Americas	West Virginia														1972			1972			400											14.2887
1972-0035-USA	1972	0035		Natural	Meteorological	Storm	Tropical cyclone		Agnes	United States of America (the)	USA	Northern America	Americas	East								153	Kph					1972	6	18	1972	6	18	122									2100000	14696893	14.2887
1972-0136-USA	1972	0136		Natural	Meteorological	Storm	Tropical cyclone			United States of America (the)	USA	Northern America	Americas										Kph					1972	6		1972	6		134											14.2887
1972-0045-USA	1972	0045		Natural	Meteorological	Extreme temperature	Heat wave			United States of America (the)	USA	Northern America	Americas	New York									°C					1972	7	22	1972	7	22	10											14.2887
1973-9005-SOM	1973	9005		Natural	Climatological	Drought	Drought			Somalia	SOM	Eastern Africa	Africa	North West to Central areas		Famine		Yes					Km2					1974	12		1976			19000		230000		230000							15.1715
1973-0001-ITA	1973	0001		Natural	Meteorological	Storm				Italy	ITA	Southern Europe	Europe	South Sicily									Kph					1973	1	1	1973	1	1	24		5000		5000					360000	2372878	15.1715
1973-0032-ITA	1973	0032		Natural	Meteorological	Storm				Italy	ITA	Southern Europe	Europe	Riviera									Kph					1973	7	14	1973	7	14	14											15.1715
1973-0041-ITA	1973	0041		Natural	Meteorological	Storm				Italy	ITA	Southern Europe	Europe	Palermo									Kph					1973	10		1973	10											120000	790959	15.1715
1973-0045-JAM	1973	0045		Natural	Meteorological	Storm	Tropical cyclone		Gilda	Jamaica	JAM	Caribbean	Americas	Entire Island, Kingston				Yes					Kph					1973	10	17	1973	10	17	6	10	2500		2510					1700	11205	15.1715
1973-0135-JPN	1973	0135		Natural	Meteorological	Storm				Japan	JPN	Eastern Asia	Asia										Kph					1973	11		1973	11		101											15.1715
1973-0031-MEX	1973	0031		Natural	Hydrological	Flood	Flash flood			Mexico	MEX	Central America	Americas	Guadalajara									Km2					1973	7	8	1973	7	8	30	27			27							15.1715
1973-0034-MEX	1973	0034		Natural	Hydrological	Flood				Mexico	MEX	Central America	Americas	Irapuato									Km2					1973	8		1973	8		100		150000		150000					100000	659133	15.1715
1973-0033-PAK	1973	0033		Natural	Hydrological	Flood				Pakistan	PAK	Southern Asia	Asia	Punjab, Sind				Yes					Km2					1973	8		1973	8		474		4800000		4800000					661500	4360163	15.1715
1973-0048-PAN	1973	0048		Natural	Hydrological	Flood				Panama	PAN	Central America	Americas	South Veraguas province				Yes					Km2					1973	11	17	1973	11	17	7		4000		4000							15.1715
1973-0025-PER	1973	0025		Natural	Hydrological	Landslide	Landslide			Peru	PER	South America	Americas	Andes														1973	4	25	1973	4	25	500											15.1715
1973-0042-PHL	1973	0042		Natural	Meteorological	Storm	Tropical cyclone		Nora (Luming)	Philippines (the)	PHL	South-Eastern Asia	Asia	Northern Luzon									Kph					1973	10	4	1973	10	4	26									2000	13183	15.1715
1973-0044-PHL	1973	0044		Natural	Meteorological	Storm	Tropical cyclone		Ruth	Philippines (the)	PHL	South-Eastern Asia	Asia	Central Luzon									Kph					1973	10	14	1973	10	14	50			45000	45000					5000	32957	15.1715
1973-0049-PHL	1973	0049		Natural	Meteorological	Storm	Tropical cyclone		Vera	Philippines (the)	PHL	South-Eastern Asia	Asia	(1) Central, (2) Capiz province				Yes					Kph					1973	11	20	1973	11	20	270	24	3400000		3400024							15.1715
1973-0083-PHL	1973	0083		Natural	Hydrological	Flood				Philippines (the)	PHL	South-Eastern Asia	Asia	Cotabato									Km2					1973	9	7	1973	9	7	3		5000		5000					493	3250	15.1715
1973-0011-PRT	1973	0011		Natural	Meteorological	Storm				Portugal	PRT	Southern Europe	Europe	Atlantic Coast									Kph					1973	1	17	1973	1	17	11											15.1715
1973-0080-TON	1973	0080		Natural	Meteorological	Storm	Tropical cyclone		Juliette	Tonga	TON	Polynesia	Oceania	Ha'api Isl Group									Kph					1973	4	12	1973	4	12	3		700	200	900					500	3296	15.1715
1973-0018-TUN	1973	0018		Natural	Hydrological	Flood				Tunisia	TUN	Northern Africa	Africa	Medjerda river Valley				Yes					Km2					1973	3	21	1973	3	21	52		41000		41000					5000	32957	15.1715
1973-0050-TUN	1973	0050		Natural	Hydrological	Flood				Tunisia	TUN	Northern Africa	Africa	Central plains, Esat region				Yes					Km2					1973	12		1973	12		59		3240		3240							15.1715
1973-0036-USA	1973	0036		Natural	Meteorological	Extreme temperature	Heat wave			United States of America (the)	USA	Northern America	Americas	New York									°C					1973	8	31	1973	8	31	22											15.1715
1974-0129-IND	1974	0129		Natural	Hydrological	Flood				India	IND	Southern Asia	Asia	Tinsukia, Dhemaji, Nowgong, Majuli, Jorhat, Dhubri									Km2					1974	7	2	1974	7	2	260											16.8486
1974-0060-ISL	1974	0060		Natural	Hydrological	Landslide				Iceland	ISL	Northern Europe	Europe	Neskaupstadhur														1974	12	20	1974	12	20	12											16.8486
1974-0021-JPN	1974	0021		Natural	Hydrological	Landslide	Landslide			Japan	JPN	Eastern Asia	Asia	Okuura														1974	4	16	1974	4	16	17											16.8486
1974-0035-JPN	1974	0035		Natural	Meteorological	Storm	Tropical cyclone			Japan	JPN	Eastern Asia	Asia	West, South									Kph					1974	7	6	1974	7	6	33	50			50							16.8486
1974-0162-JPN	1974	0162		Natural	Meteorological	Storm	Tropical cyclone			Japan	JPN	Eastern Asia	Asia	Yui									Kph					1974	5	29	1974	5	29	143											16.8486
1974-0037-JPN	1974	0037		Natural	Meteorological	Storm				Japan	JPN	Eastern Asia	Asia										Kph					1974	7	11	1974	7	11	108									400000	2374080	16.8486
1974-0158-LKA	1974	0158		Natural	Hydrological	Landslide	Landslide			Sri Lanka	LKA	Southern Asia	Asia															1974	7		1974	7		27											16.8486
1974-0030-MEX	1974	0030		Natural	Meteorological	Storm	Tropical cyclone			Mexico	MEX	Central America	Americas	Near Acapulco									Kph					1974	6	17	1974	6	17	13											16.8486
1974-0040-MMR	1974	0040		Natural	Hydrological	Flood	Riverine flood			Myanmar	MMR	South-Eastern Asia	Asia	Myitkyina, Mandalay, Sagaing, Nyaungu, Minbu, Prome, Henzada (Central Burma)				Yes					Km2					1974	7	15	1974	7	15			1400000		1400000							16.8486
1974-0041-NER	1974	0041		Natural	Hydrological	Flood				Niger (the)	NER	Western Africa	Africa	Central region				Yes					Km2					1974	8		1974	8				16000		16000					1000	5935	16.8486
1974-0022-PER	1974	0022		Natural	Hydrological	Landslide	Landslide			Peru	PER	South America	Americas	Mayunmarca				Yes										1974	4	25	1974	4	25	310		12000	1500	13500					21700	128794	16.8486
1974-0029-PHL	1974	0029		Natural	Meteorological	Storm	Tropical cyclone		Dinah (Bising)	Philippines (the)	PHL	South-Eastern Asia	Asia	Luzon									Kph					1974	6	8	1974	6	8	106		1367		1367					1000	5935	16.8486
1974-0038-PHL	1974	0038		Natural	Meteorological	Storm	Tropical cyclone		Ivy (Iliang)	Philippines (the)	PHL	South-Eastern Asia	Asia	Luzon									Kph					1974	7	17	1974	7	17	21	16	2400	140	2556					2000	11870	16.8486
1974-0051-PHL	1974	0051		Natural	Meteorological	Storm	Tropical cyclone		Bess (Susang)	Philippines (the)	PHL	South-Eastern Asia	Asia	North Luzon									Kph					1974	10	10	1974	10	10	26	40	7142		7182					9200	54604	16.8486
1974-0052-PHL	1974	0052		Natural	Meteorological	Storm	Tropical cyclone		Carmen (Tering)	Philippines (the)	PHL	South-Eastern Asia	Asia	Luzon									Kph					1974	10	15	1974	10	15	13	9	7776		7785					11600	68848	16.8486
1974-0054-PHL	1974	0054		Natural	Meteorological	Storm	Tropical cyclone		Elaine (Wening)	Philippines (the)	PHL	South-Eastern Asia	Asia	Luzon									Kph					1974	10	25	1974	10	25	23	50	55575		55625					21000	124639	16.8486
1974-0056-PHL	1974	0056		Natural	Meteorological	Storm	Tropical cyclone		Gloria (Aning)	Philippines (the)	PHL	South-Eastern Asia	Asia	North Luzon									Kph					1974	11	4	1974	11	4	3	2	22835	1301	24138					3200	18993	16.8486
1974-0058-PHL	1974	0058		Natural	Meteorological	Storm	Tropical cyclone		Irma (Bidang)	Philippines (the)	PHL	South-Eastern Asia	Asia	South Luzon									Kph					1974	11	23	1974	11	23	11			5000	5000					7300	43327	16.8486
1974-0039-PHL	1974	0039		Natural	Hydrological	Flood				Philippines (the)	PHL	South-Eastern Asia	Asia	Central Luzon				Yes					Km2					1974	8		1974	8		94		1200000		1200000					17800	105647	16.8486
1974-0079-PHL	1974	0079		Natural	Hydrological	Flood				Philippines (the)	PHL	South-Eastern Asia	Asia	Agusan Del Norte									Km2					1974	2	11	1974	2	11			1823		1823							16.8486
1974-0028-RWA	1974	0028		Natural	Hydrological	Flood				Rwanda	RWA	Eastern Africa	Africa	Countrywide				Yes					Km2					1974	6		1974	6				1900000		1900000							16.8486
1974-0036-SUN	1974	0036		Natural	Hydrological	Landslide	Avalanche			Soviet Union	SUN	Russian Federation	Europe	Pamir Mountains (Tadjikistan?)														1974	7	10	1974	7	10	13											16.8486
1974-0014-SYR	1974	0014		Natural	Hydrological	Flood				Syrian Arab Republic	SYR	Western Asia	Asia	North, Euphrates, Khabour				Yes					Km2					1974	3		1974	3				130000	75000	205000					39000	231473	16.8486
1974-0044-TTO	1974	0044		Natural	Meteorological	Storm	Tropical cyclone		Alma	Trinidad and Tobago	TTO	Caribbean	Americas	Central				Yes					Kph					1974	8	14	1974	8	14	2		50000		50000					5000	29676	16.8486
1974-0057-TUR	1974	0057		Natural	Hydrological	Flood				Turkey	TUR	Western Asia	Asia	Silopi									Km2					1974	11	19	1974	11	19	33											16.8486
1974-0023-TZA	1974	0023		Natural	Hydrological	Flood				Tanzania, United Republic of	TZA	Eastern Africa	Africa	Ulanga district				Yes					Km2					1974	5		1974	5		25		50000	18000	68000					3000	17806	16.8486
1974-0019-USA	1974	0019		Natural	Meteorological	Storm	Convective storm	Tornado		United States of America (the)	USA	Northern America	Americas	Central					No	No			Kph					1974	4	2	1974	4	5	322									1000000	5935201	16.8486
1975-0037-IND	1975	0037		Natural	Hydrological	Flood				India	IND	Southern Asia	Asia	Northwest, Bihar				Yes					Km2					1975	7		1975	7		350		27000000	7000000	34000000					714259	3884137	18.3891
1975-0045-IND	1975	0045		Natural	Meteorological	Storm				India	IND	Southern Asia	Asia	Eastern									Kph					1975	8		1975	8		450									200000	1087599	18.3891
1975-0052-IND	1975	0052		Natural	Meteorological	Storm				India	IND	Southern Asia	Asia	Bulandshar (Uttar Pradesh)									Kph					1975	9		1975	9		30											18.3891
1975-0056-IND	1975	0056		Natural	Meteorological	Storm				India	IND	Southern Asia	Asia	Gujarat									Kph					1975	10	22	1975	10	22	21											18.3891
1975-0030-IRN	1975	0030		Natural	Meteorological	Storm				Iran (Islamic Republic of)	IRN	Southern Asia	Asia	Damaghan									Kph					1975	4	21	1975	4	21	14											18.3891
1975-0025-ITA	1975	0025		Natural	Hydrological	Landslide				Italy	ITA	Southern Europe	Europe	Alps														1975	4		1975	4		12											18.3891
1975-0140-JPN	1975	0140		Natural	Hydrological	Landslide	Landslide			Japan	JPN	Eastern Asia	Asia															1975	8		1975	8		30											18.3891
1975-0049-JPN	1975	0049		Natural	Meteorological	Storm	Tropical cyclone		Phyllis	Japan	JPN	Eastern Asia	Asia	Northern, Shikoku									Kph					1975	8	15	1975	8	15	68	52	123		175					505000	2746188	18.3891
1975-0008-KEN	1975	0008		Natural	Hydrological	Flood				Kenya	KEN	Eastern Africa	Africa										Km2					1975			1975					16000		16000							18.3891
1975-0029-MAR	1975	0029		Natural	Hydrological	Flood				Morocco	MAR	Northern Africa	Africa	Western provinces									Km2					1975	4	21	1975	4	21	10		12000		12000							18.3891
1975-0013-MDG	1975	0013		Natural	Meteorological	Storm	Tropical cyclone		Deborah & Ines	Madagascar	MDG	Eastern Africa	Africa	South (1), Tamatave (2)				Yes					Kph					1975	1		1975	1		7	50	10000		10050							18.3891
1975-0057-MEX	1975	0057		Natural	Meteorological	Storm	Tropical cyclone		Olivia	Mexico	MEX	Central America	Americas	Mazatlan									Kph					1975	10	24	1975	10	24	29											18.3891
1975-0139-MMR	1975	0139		Natural	Meteorological	Storm	Tropical cyclone			Myanmar	MMR	South-Eastern Asia	Asia										Kph					1975	5		1975	5		200											18.3891
1975-0016-MOZ	1975	0016		Natural	Hydrological	Flood				Mozambique	MOZ	Eastern Africa	Africa	Limpolo R. Valley				Yes					Km2					1975	1	25	1975	1	25	1		75000		75000							18.3891
1975-0067-MOZ	1975	0067		Natural	Hydrological	Flood				Mozambique	MOZ	Eastern Africa	Africa	Incomati river									Km2					1975			1975														18.3891
1975-0018-MUS	1975	0018		Natural	Meteorological	Storm	Tropical cyclone		Gervaise	Mauritius	MUS	Eastern Africa	Africa	Entire island				Yes					Kph					1975	2	6	1975	2	6	9	59	826199		826258					200000	1087599	18.3891
1975-0022-NCL	1975	0022		Natural	Meteorological	Storm	Tropical cyclone		Alison	New Caledonia	NCL	Melanesia	Oceania										Kph					1975	3	7	1975	3	7												18.3891
1975-0044-NPL	1975	0044		Natural	Hydrological	Landslide	Landslide			Nepal	NPL	Southern Asia	Asia	Kathmandu				Yes										1975	8		1975	8		125		75000		75000							18.3891
1975-0033-PAK	1975	0033		Natural	Meteorological	Extreme temperature	Heat wave			Pakistan	PAK	Southern Asia	Asia										°C					1975	6		1975	6		14											18.3891
1975-0077-PHL	1975	0077		Natural	Meteorological	Storm	Tropical cyclone		Lola (Auring)	Philippines (the)	PHL	South-Eastern Asia	Asia	Mindanao									Kph					1975	1	22	1975	1	22	39	8	4518	698	5224					2161	11752	18.3891
1975-0080-PHL	1975	0080		Natural	Hydrological	Flood				Philippines (the)	PHL	South-Eastern Asia	Asia	Davao Del Norte									Km2					1975	3	3	1975	3	3			99		99							18.3891
1975-0142-PRI	1975	0142		Natural	Meteorological	Storm	Tropical cyclone			Puerto Rico	PRI	Caribbean	Americas										Kph					1975	9		1975	9		26											18.3891
1975-0035-ROU	1975	0035		Natural	Hydrological	Flood				Romania	ROU	Eastern Europe	Europe	South, North-East, along Danube				Yes	No	No			Km2					1975	7		1975	7		60		1000000		1000000					50000	271900	18.3891
1975-0051-SDN	1975	0051		Natural	Hydrological	Flood				Sudan (the)	SDN	Northern Africa	Africa	Gash River (Central and Esat region)				Yes					Km2					1975	9		1975	9				145000		145000							18.3891
1975-0034-SLE	1975	0034		Natural	Meteorological	Storm				Sierra Leone	SLE	Western Africa	Africa	Atlantic coast				Yes					Kph					1975	6	21	1975	6	21	1		10000		10000					3600	19577	18.3891
1975-0012-THA	1975	0012		Natural	Hydrological	Flood				Thailand	THA	South-Eastern Asia	Asia	South				Yes					Km2					1975	1	3	1975	1	3	239	93	3000000		3000093					45000	244710	18.3891
1975-0055-USA	1975	0055		Natural	Meteorological	Storm	Tropical cyclone		Eloise	United States of America (the)	USA	Northern America	Americas	Florida									Kph					1975	9	16	1975	9	16	21									550000	2990897	18.3891
1976-9196-RWA	1976	9196		Natural	Climatological	Drought	Drought			Rwanda	RWA	Eastern Africa	Africa	Widespread		Famine		Yes					Km2					1976			1977					1700000		1700000							19.4455
1976-0062-JPN	1976	0062		Natural	Meteorological	Storm	Tropical cyclone		Fran	Japan	JPN	Eastern Asia	Asia	Kyushu (Southern)								150	Kph					1976	9	8	1976	9	8	169	107	325000		325107					800000	4114053	19.4455
1976-0045-JPN	1976	0045		Natural	Hydrological	Flood				Japan	JPN	Eastern Asia	Asia	North									Km2					1976	7		1976	7											40000	205703	19.4455
1976-0053-KOR	1976	0053		Natural	Hydrological	Landslide	Landslide			Korea (the Republic of)	KOR	Eastern Asia	Asia	Chonju														1976	8	7	1976	8	7	25									100000	514257	19.4455
1976-0019-MDG	1976	0019		Natural	Meteorological	Storm	Tropical cyclone			Madagascar	MDG	Eastern Africa	Africa	North				Yes					Kph					1976	1	10	1976	1	10	16	26	500000	8850	508876					17000	87424	19.4455
1976-0066-MEX	1976	0066		Natural	Meteorological	Storm	Tropical cyclone		Liza	Mexico	MEX	Central America	Americas	La Paz, Baja Peninsula				Yes					Kph					1976	10	1	1976	10	1	600	1400	175000	100000	276400					100000	514257	19.4455
1976-0048-MEX	1976	0048		Natural	Meteorological	Storm				Mexico	MEX	Central America	Americas	Central, East regions									Kph					1976	7	15	1976	7	15	120		300000		300000							19.4455
1976-9152-MLI	1976	9152		Natural	Climatological	Drought	Drought			Mali	MLI	Western Africa	Africa	Niger River area					No	No			Km2					1978			1978														19.4455
1976-0156-MMR	1976	0156		Natural	Hydrological	Flood				Myanmar	MMR	South-Eastern Asia	Asia	Arakan, Magwe divisions									Km2					1976	6		1976	6					200000	200000							19.4455
1976-9152-MRT	1976	9152		Natural	Climatological	Drought	Drought			Mauritania	MRT	Western Africa	Africa					Yes					Km2					1976			1977					1420000		1420000							19.4455
1976-0022-NCL	1976	0022		Natural	Meteorological	Storm	Tropical cyclone		David	New Caledonia	NCL	Melanesia	Oceania	Ouvea, Grande Terre									Kph					1976	1	16	1976	1	16												19.4455
1976-0044-NIC	1976	0044		Natural	Hydrological	Flood				Nicaragua	NIC	Central America	Americas					Yes					Km2					1976	7		1976	7		16		8000		8000							19.4455
1976-0175-NLD	1976	0175		Natural	Meteorological	Storm			Capella	Netherlands (the)	NLD	Western Europe	Europe						No	No			Kph					1976	1	2	1976	1	4												19.4455
1976-0040-NPL	1976	0040		Natural	Hydrological	Landslide	Landslide			Nepal	NPL	Southern Asia	Asia	Pahire Phedi														1976	6	4	1976	6	4	150											19.4455
1976-0108-NZL	1976	0108		Natural	Hydrological	Flood				New Zealand	NZL	Australia and New Zealand	Oceania	Lower Hutt									Km2					1976	12	20	1976	12	20			129		129							19.4455
1976-0052-PAK	1976	0052		Natural	Hydrological	Flood				Pakistan	PAK	Southern Asia	Asia	Punjab, Sind, North West Frontier									Km2					1976	8	2	1976	8	2	338		5566000		5566000					505000	2596996	19.4455
1976-0091-PHL	1976	0091		Natural	Hydrological	Flood	Flash flood			Philippines (the)	PHL	South-Eastern Asia	Asia	Misamis Oriental									Km2					1976	1	25	1976	1	25	8		1565		1565							19.4455
1976-0095-PHL	1976	0095		Natural	Hydrological	Flood	Flash flood			Philippines (the)	PHL	South-Eastern Asia	Asia	Capz, Aklan									Km2					1976	11	30	1976	11	30	10		14313		14313					1553	7986	19.4455
1976-0038-PHL	1976	0038		Natural	Meteorological	Storm	Tropical cyclone		Olga (Didang)	Philippines (the)	PHL	South-Eastern Asia	Asia	Luzon, Manila				Yes					Kph					1976	5	17	1976	5	17	274		2700000		2700000					85000	437118	19.4455
1976-0086-PHL	1976	0086		Natural	Meteorological	Storm	Tropical cyclone		Ruby (Huaning)	Philippines (the)	PHL	South-Eastern Asia	Asia										Kph					1976	6	22	1976	6	22	3		2702	110	2812					84100	432490	19.4455
1976-0089-PHL	1976	0089		Natural	Meteorological	Storm	Tropical cyclone		Nora (Aring)	Philippines (the)	PHL	South-Eastern Asia	Asia										Kph					1976	12	2	1976	12	2	110	17	1741		1758					9326	47960	19.4455
1976-9152-SEN	1976	9152		Natural	Climatological	Drought	Drought			Senegal	SEN	Western Africa	Africa	Countrywide				Yes	No	No			Km2					1977			1978					3715000		3715000					300000	1542770	19.4455
1976-0176-SWE	1976	0176		Natural	Meteorological	Storm			Capella	Sweden	SWE	Northern Europe	Europe						No	No			Kph					1976	1	2	1976	1	4												19.4455
1976-0170-TUR	1976	0170		Natural	Hydrological	Landslide	Landslide			Turkey	TUR	Western Asia	Asia	Ordu province														1976	9	12	1976	9	12	40											19.4455
1976-0180-TUR	1976	0180		Natural	Hydrological	Landslide	Landslide			Turkey	TUR	Western Asia	Asia															1976	2		1976	2		27											19.4455
1977-0121-IND	1977	0121		Natural	Hydrological	Flood				India	IND	Southern Asia	Asia	Tamil Nadu									Km2					1977	10		1977	10		60		45000		45000							20.7098
1977-0063-ITA	1977	0063		Natural	Hydrological	Flood				Italy	ITA	Southern Europe	Europe	South West Turin									Km2					1977	5		1977	5		7									44000	212459	20.7098
1977-0122-ITA	1977	0122		Natural	Hydrological	Flood				Italy	ITA	Southern Europe	Europe	North (Po plain)									Km2					1977	10		1977	10		16		1000		1000					150000	724294	20.7098
1977-0092-JPN	1977	0092		Natural	Meteorological	Storm	Tropical cyclone		Vera	Japan	JPN	Eastern Asia	Asia	Ryukyus									Kph					1977	7	31	1977	7	31	16		5000		5000							20.7098
1977-0117-JPN	1977	0117		Natural	Meteorological	Storm	Tropical cyclone		Babe	Japan	JPN	Eastern Asia	Asia	Okino-Erabu									Kph					1977	9	12	1977	9	12	16	45		8000	8045							20.7098
1977-9055-JPN	1977	9055		Natural	Climatological	Drought	Drought			Japan	JPN	Eastern Asia	Asia	Okinawa									Km2					1977	4		1977														20.7098
1977-0102-JPN	1977	0102		Natural	Hydrological	Flood				Japan	JPN	Eastern Asia	Asia	Central, Eastern									Km2					1977	8	6	1977	8	6	5									12000	57943	20.7098
1977-0064-KEN	1977	0064		Natural	Hydrological	Flood				Kenya	KEN	Eastern Africa	Africa										Km2					1977	5		1977	5		100		20000		20000					10000	48286	20.7098
1977-0079-KOR	1977	0079		Natural	Hydrological	Flood				Korea (the Republic of)	KOR	Eastern Asia	Asia	Seoul area				Yes					Km2					1977	7	8	1977	7	8	297	1000	73000		74000					20000	96572	20.7098
1977-0104-KOR	1977	0104		Natural	Hydrological	Flood				Korea (the Republic of)	KOR	Eastern Asia	Asia										Km2					1977	8	7	1977	8	7	18		2000		2000					13000	62772	20.7098
1977-9029-LAO	1977	9029		Natural	Climatological	Drought	Drought			Lao People's Democratic Republic (the)	LAO	South-Eastern Asia	Asia	Southern provinces									Km2					1977			1977					3500000		3500000							20.7098
1977-0241-LKA	1977	0241		Natural	Hydrological	Landslide	Landslide			Sri Lanka	LKA	Southern Asia	Asia															1977	10		1977	10		27											20.7098
1977-9021-LKA	1977	9021		Natural	Climatological	Drought	Drought			Sri Lanka	LKA	Southern Asia	Asia										Km2					1977			1977					250000		250000							20.7098
1977-0016-MAR	1977	0016		Natural	Hydrological	Flood				Morocco	MAR	Northern Africa	Africa	Kenitra, Tetsuan province									Km2					1977			1977						38000	38000							20.7098
1977-0042-MDG	1977	0042		Natural	Meteorological	Storm	Tropical cyclone		Emilie	Madagascar	MDG	Eastern Africa	Africa										Kph					1977	2	1	1977	2	1	10		30000		30000					350000	1690018	20.7098
1977-0115-MEX	1977	0115		Natural	Meteorological	Storm	Tropical cyclone		Anita	Mexico	MEX	Central America	Americas										Kph					1977	9	2	1977	9	2	10		50000		50000							20.7098
1977-0111-MMR	1977	0111		Natural	Hydrological	Flood				Myanmar	MMR	South-Eastern Asia	Asia	Central									Km2					1977	9		1977	9		3		3000		3000							20.7098
1977-0126-MOZ	1977	0126		Natural	Meteorological	Storm	Convective storm	Hail		Mozambique	MOZ	Eastern Africa	Africa	Maputo									Kph					1977	10	22	1977	10	22	3	51			51							20.7098
1977-0040-MOZ	1977	0040		Natural	Hydrological	Flood				Mozambique	MOZ	Eastern Africa	Africa	Limpopo River Valley (Gaza province)				Yes					Km2					1977	2		1977	2		300		400000	40000	440000					55500	267989	20.7098
1977-0182-NZL	1977	0182		Natural	Hydrological	Flood				New Zealand	NZL	Australia and New Zealand	Oceania	Greymouth									Km2					1977	1	19	1977	1	19			120		120							20.7098
1977-0066-OMN	1977	0066		Natural	Meteorological	Storm	Tropical cyclone			Oman	OMN	Western Asia	Asia	Masirah Isl., Dhofar, South coast									Kph					1977	5		1977	5		105	48	5000		5048							20.7098
1977-0230-OMN	1977	0230		Natural	Meteorological	Storm				Oman	OMN	Western Asia	Asia	Masirah Island								193	Kph					1977	6	12	1977	6	12	2	48		1500	1548							20.7098
1977-0072-PAK	1977	0072		Natural	Hydrological	Flood				Pakistan	PAK	Southern Asia	Asia	Karachi				Yes	No	No			Km2					1977	6		1977	6		848		777000	245000	1022000							20.7098
1977-0135-PER	1977	0135		Natural	Hydrological	Flood				Peru	PER	South America	Americas	Cuzco city									Km2					1977	11	17	1977	11	17	4		640		640					1000	4829	20.7098
1977-0206-PER	1977	0206		Natural	Hydrological	Flood				Peru	PER	South America	Americas	Amazonas province				Yes					Km2					1977	4	6	1977	4	6	17			300	300							20.7098
1977-0119-PHL	1977	0119		Natural	Meteorological	Storm	Tropical cyclone		Dinah (Openg)	Philippines (the)	PHL	South-Eastern Asia	Asia	Northern									Kph					1977	9	15	1977	9	15	60		5000		5000					800	3863	20.7098
1977-0134-PHL	1977	0134		Natural	Meteorological	Storm	Tropical cyclone		Kim (Unding)	Philippines (the)	PHL	South-Eastern Asia	Asia	North Luzon									Kph					1977	11	14	1977	11	14	40	115	133141	15679	148935					3600	17383	20.7098
1977-0155-PHL	1977	0155		Natural	Meteorological	Storm	Tropical cyclone		(Elang)	Philippines (the)	PHL	South-Eastern Asia	Asia										Kph					1977	7	16	1977	7	16	4	3	860		863							20.7098
1977-0157-PHL	1977	0157		Natural	Meteorological	Storm	Tropical cyclone		(Ibiang)	Philippines (the)	PHL	South-Eastern Asia	Asia										Kph					1977	8	17	1977	8	17			921		921					25	121	20.7098
1977-0086-PHL	1977	0086		Natural	Meteorological	Storm				Philippines (the)	PHL	South-Eastern Asia	Asia	Central, North									Kph					1977	7	18	1977	7	18			2500		2500							20.7098
1977-0096-PHL	1977	0096		Natural	Hydrological	Flood				Philippines (the)	PHL	South-Eastern Asia	Asia	Manila									Km2					1977	8		1977	8		10		4300		4300							20.7098
1977-0097-PHL	1977	0097		Natural	Hydrological	Flood				Philippines (the)	PHL	South-Eastern Asia	Asia	Mindanao									Km2					1977	8		1977	8				1500		1500							20.7098
1977-0161-PHL	1977	0161		Natural	Hydrological	Flood				Philippines (the)	PHL	South-Eastern Asia	Asia	Mindanao									Km2					1977	2	22	1977	2	22	14		1499		1499					1913	9237	20.7098
1977-0101-POL	1977	0101		Natural	Hydrological	Flood				Poland	POL	Eastern Europe	Europe	Southwest									Km2					1977	8	4	1977	8	4			1000		1000							20.7098
1977-0127-SOM	1977	0127		Natural	Hydrological	Flood	Riverine flood			Somalia	SOM	Eastern Africa	Africa										Km2					1977	11		1977	11				40000		40000							20.7098
1977-0068-SWE	1977	0068		Natural	Hydrological	Flood				Sweden	SWE	Northern Europe	Europe										Km2					1977	5		1977	5											170000	820866	20.7098
1977-0139-SWE	1977	0139		Natural	Hydrological	Landslide				Sweden	SWE	Northern Europe	Europe	Goteborg					No	No								1977	11	30	1977	11	30	13	50			50					11000	53115	20.7098
1977-0070-TCD	1977	0070		Natural	Meteorological	Storm				Chad	TCD	Middle Africa	Africa	Moundou region									Kph					1977	5	20	1977	5	20	13	100			100							20.7098
1977-0143-TON	1977	0143		Natural	Meteorological	Storm	Tropical cyclone		Ernie	Tonga	TON	Polynesia	Oceania	Ha'Apai Isl.				Yes					Kph					1977	12	27	1977	12	27		5	10000		10005					1100	5311	20.7098
1977-9024-TUN	1977	9024		Natural	Climatological	Drought	Drought			Tunisia	TUN	Northern Africa	Africa	South, Central regions									Km2					1977			1977					31400		31400							20.7098
1977-0090-TWN	1977	0090		Natural	Meteorological	Storm	Tropical cyclone		Thelma & Vera	Taiwan (Province of China)	TWN	Eastern Asia	Asia	Kaohsiung, North Tapei				Yes					Kph					1977	7	25	1977	7	25	61	528	11000		11528					250000	1207156	20.7098
1977-0076-TWN	1977	0076		Natural	Hydrological	Flood				Taiwan (Province of China)	TWN	Eastern Asia	Asia										Km2					1977	6	10	1977	6	10	18		20000		20000					1000	4829	20.7098
1977-0112-TWN	1977	0112		Natural	Hydrological	Flood				Taiwan (Province of China)	TWN	Eastern Asia	Asia	Tapei									Km2					1977	9		1977	9		27	6000			6000							20.7098
1977-9022-TZA	1977	9022		Natural	Climatological	Drought	Drought			Tanzania, United Republic of	TZA	Eastern Africa	Africa	Tanga									Km2					1977			1977					20000		20000							20.7098
1977-0089-USA	1977	0089		Natural	Hydrological	Flood	Flash flood			United States of America (the)	USA	Northern America	Americas	Johnstown (Pennsylvania)									Km2					1977	7	22	1977	7	22	76		2700		2700					200000	965725	20.7098
1977-0118-USA	1977	0118		Natural	Hydrological	Flood	Flash flood			United States of America (the)	USA	Northern America	Americas	Kansas city (Kansas)									Km2					1977	9	12	1977	9	12	25											20.7098
1977-0031-USA	1977	0031		Natural	Meteorological	Extreme temperature	Cold wave			United States of America (the)	USA	Northern America	Americas	East									°C					1977			1977												2800000	13520148	20.7098
1978-0085-NPL	1978	0085		Natural	Hydrological	Flood				Nepal	NPL	Southern Asia	Asia	Terai area		Broken Dam/Burst bank		Yes					Km2					1978	7		1978	7		130	48	27000	700	27748					513	2301	22.2902
1978-0087-IND	1978	0087		Natural	Hydrological	Flood				India	IND	Southern Asia	Asia	North, Northeast				Yes					Km2					1978	7		1978	7		3800		32000000		32000000					165000	740236	22.2902
1978-0111-IND	1978	0111		Natural	Hydrological	Flood				India	IND	Southern Asia	Asia	West Bengal									Km2					1978	9		1978	9		810									1000	4486	22.2902
1978-0082-ITA	1978	0082		Natural	Meteorological	Storm	Convective storm	Tornado		Italy	ITA	Southern Europe	Europe	Udine									Kph					1978	6	25	1978	6	25	1	19			19					1000	4486	22.2902
1978-0114-JPN	1978	0114		Natural	Meteorological	Storm	Tropical cyclone		Irma	Japan	JPN	Eastern Asia	Asia	Southwestern									Kph					1978	9	15	1978	9	15	6	100		3000	3100							22.2902
1978-0075-JPN	1978	0075		Natural	Hydrological	Flood				Japan	JPN	Eastern Asia	Asia	Niigata									Km2					1978	6		1978	6		8		15000		15000							22.2902
1978-0100-KOR	1978	0100		Natural	Meteorological	Storm	Tropical cyclone		Carmen	Korea (the Republic of)	KOR	Eastern Asia	Asia										Kph					1978	8		1978	8				4000		4000					19000	85239	22.2902
1978-0076-KOR	1978	0076		Natural	Hydrological	Flood				Korea (the Republic of)	KOR	Eastern Asia	Asia										Km2					1978	6		1978	6		27		2000		2000					400	1795	22.2902
1978-0107-LAO	1978	0107		Natural	Hydrological	Flood				Lao People's Democratic Republic (the)	LAO	South-Eastern Asia	Asia	Southern, Central				Yes					Km2					1978	8		1978	8		31		459000		459000							22.2902
1978-0067-LKA	1978	0067		Natural	Hydrological	Flood				Sri Lanka	LKA	Southern Asia	Asia										Km2					1978	5		1978	5		10		1000		1000							22.2902
1978-0129-LKA	1978	0129		Natural	Hydrological	Flood				Sri Lanka	LKA	Southern Asia	Asia	Jaffna Peninsula									Km2					1978	11		1978	11				1000		1000							22.2902
1978-0039-MEX	1978	0039		Natural	Hydrological	Flood				Mexico	MEX	Central America	Americas										Km2					1978	3		1978	3		6		7000		7000					24300	109017	22.2902
1978-0070-MMR	1978	0070		Natural	Meteorological	Storm	Tropical cyclone			Myanmar	MMR	South-Eastern Asia	Asia	Arakan division									Kph					1978	5	17	1978	5	17			78000	54000	132000							22.2902
1978-0040-MOZ	1978	0040		Natural	Hydrological	Flood				Mozambique	MOZ	Eastern Africa	Africa	Zambesi valley					No	No		615	Km2					1978	3		1978	3		40		200000		200000					63000	282635	22.2902
1978-0046-NGA	1978	0046		Natural	Meteorological	Storm				Nigeria	NGA	Western Africa	Africa	Ibadan									Kph					1978	3	22	1978	3	22	100											22.2902
1978-0086-PAK	1978	0086		Natural	Hydrological	Flood				Pakistan	PAK	Southern Asia	Asia					Yes					Km2					1978	7		1978	7		393		2236000	10000	2246000							22.2902
1978-0045-PER	1978	0045		Natural	Hydrological	Flood				Peru	PER	South America	Americas	San Martin				Yes					Km2					1978	3	22	1978	3	22	2		17000	5000	22000					2000	8973	22.2902
1978-0058-PHL	1978	0058		Natural	Meteorological	Storm	Tropical cyclone		Caroline	Philippines (the)	PHL	South-Eastern Asia	Asia	Central									Kph					1978	4	22	1978	4	22			2500		2500							22.2902
1978-0124-PHL	1978	0124		Natural	Meteorological	Storm	Tropical cyclone		Nina	Philippines (the)	PHL	South-Eastern Asia	Asia	Manila									Kph					1978	10	9	1978	10	9	59		50000		50000							22.2902
1978-0126-PHL	1978	0126		Natural	Meteorological	Storm	Tropical cyclone		Rita (Kading)	Philippines (the)	PHL	South-Eastern Asia	Asia	Central Luzon, Manilla					No	No		185	Kph					1978	10	26	1978	10	26	340	749	1500000		1500749					115000	515922	22.2902
1978-0102-PHL	1978	0102		Natural	Hydrological	Flood				Philippines (the)	PHL	South-Eastern Asia	Asia	Northern									Km2					1978	8		1978	8		53		1000		1000							22.2902
1978-0084-SDN	1978	0084		Natural	Hydrological	Flood				Sudan (the)	SDN	Northern Africa	Africa	Gezira province				Yes					Km2					1978	7		1978	7		34		100000		100000					25000	112157	22.2902
1978-0106-THA	1978	0106		Natural	Hydrological	Flood				Thailand	THA	South-Eastern Asia	Asia	North, Central, North East provinces				Yes					Km2					1978	8		1978	8		96	400	1628000		1628400					400000	1794511	22.2902
1978-0041-TZA	1978	0041		Natural	Hydrological	Flood				Tanzania, United Republic of	TZA	Eastern Africa	Africa	Centre									Km2					1978	3		1978	3				9000		9000							22.2902
1978-0033-USA	1978	0033		Natural	Meteorological	Storm	Convective storm	Winter storm/Blizzard		United States of America (the)	USA	Northern America	Americas	East Coast									Kph					1978	2	5	1978	2	5	65									100000	448628	22.2902
1959-0027-USA	1959	0027		Natural	Meteorological	Storm				United States of America (the)	USA	Northern America	Americas										Kph					1959	1		1959	1		71											9.96054
1959-0018-VUT	1959	0018		Natural	Meteorological	Storm	Tropical cyclone		Amanda	Vanuatu	VUT	Melanesia	Oceania	Southern Islands									Kph					1959	12	28	1959	12	28												9.96054
1959-0032-ZAF	1959	0032		Natural	Hydrological	Flood				South Africa	ZAF	Southern Africa	Africa										Km2					1959	5		1959	5		51											9.96054
1961-0045-USA	1961	0045		Natural	Meteorological	Storm				United States of America (the)	USA	Northern America	Americas										Kph					1961	2		1961	2		100											10.214
1962-0004-USA	1962	0004		Natural	Meteorological	Storm				United States of America (the)	USA	Northern America	Americas	East Coast									Kph					1962	3	6	1962	3	6	33									200000	1934908	10.3364
1962-0009-USA	1962	0009		Natural	Meteorological	Storm				United States of America (the)	USA	Northern America	Americas	West Coast									Kph					1962	10	12	1962	10	12	13									150000	1451181	10.3364
1962-0021-USA	1962	0021		Natural	Meteorological	Storm				United States of America (the)	USA	Northern America	Americas										Kph					1962	12		1962	12		112											10.3364
1962-0026-VEN	1962	0026		Natural	Hydrological	Landslide	Landslide			Venezuela (Bolivarian Republic of)	VEN	South America	Americas															1962	5		1962	5		30											10.3364
1963-0057-USA	1963	0057		Natural	Meteorological	Storm				United States of America (the)	USA	Northern America	Americas										Kph					1963	1		1963	1		26											10.4645
1964-0067-USA	1964	0067		Natural	Hydrological	Flood				United States of America (the)	USA	Northern America	Americas	South California, Oregon									Km2					1964	12		1964	12		45									820000	7737034	10.5984
1964-0089-USA	1964	0089		Natural	Meteorological	Storm				United States of America (the)	USA	Northern America	Americas										Kph					1964	1		1964	1		140											10.5984
1964-0092-USA	1964	0092		Natural	Hydrological	Flood				United States of America (the)	USA	Northern America	Americas										Km2					1964	6		1964	6		64											10.5984
1964-0063-VNM	1964	0063		Natural	Meteorological	Storm	Tropical cyclone		Iris	Viet Nam	VNM	South-Eastern Asia	Asia	China sea coast				Yes	No	No			Kph					1964	9		1964	11		7000		700000		700000					50000	471770	10.5984
1964-0102-VNM	1964	0102		Natural	Hydrological	Flood				Viet Nam	VNM	South-Eastern Asia	Asia										Km2					1964	12		1964	12		400											10.5984
1964-0086-WSM	1964	0086		Natural	Meteorological	Storm	Convective storm			Samoa	WSM	Polynesia	Oceania										Kph					1964	6	13	1964	6	13	250											10.5984
1964-0061-YUG	1964	0061		Natural	Hydrological	Flood				Yugoslavia	YUG	Southern Europe	Europe	Croatia, Slovenia				Yes					Km2					1964	10	28	1964	10	28			200000	40000	240000					62600	590657	10.5984
1964-9011-ZAF	1964	9011		Natural	Climatological	Drought	Drought			South Africa	ZAF	Southern Africa	Africa	Ciskei, Transkei									Km2					1964			1964					5000		5000							10.5984
1965-0010-WLF	1965	0010		Natural	Meteorological	Storm	Tropical cyclone			Wallis and Futuna	WLF	Polynesia	Oceania										Kph					1965	2	5	1965	2	5												10.7664
1965-0027-YUG	1965	0027		Natural	Hydrological	Flood	Riverine flood			Yugoslavia	YUG	Southern Europe	Europe	Bosnia, Serbia				Yes					Km2					1965	5	9	1965	5	9	3	15000	80000		95000					347000	3222996	10.7664
1966-0118-USA	1966	0118		Natural	Meteorological	Storm				United States of America (the)	USA	Northern America	Americas										Kph					1966	1		1966	1		166											11.091
1966-0119-USA	1966	0119		Natural	Meteorological	Storm				United States of America (the)	USA	Northern America	Americas										Kph					1966	3		1966	3		61											11.091
1966-0133-USA	1966	0133		Natural	Meteorological	Storm				United States of America (the)	USA	Northern America	Americas										Kph					1966	11		1966	11		37											11.091
1966-0070-VNM	1966	0070		Natural	Hydrological	Flood	Riverine flood			Viet Nam	VNM	South-Eastern Asia	Asia	Near Cambodia border				Yes					Km2					1966	9	20	1966	9	20	31		125541	70361	195902					10000	90163	11.091
1966-0023-WLF	1966	0023		Natural	Meteorological	Storm	Tropical cyclone			Wallis and Futuna	WLF	Polynesia	Oceania										Kph					1966	1	29	1966	1	29												11.091
1966-0108-WSM	1966	0108		Natural	Meteorological	Storm	Tropical cyclone			Samoa	WSM	Polynesia	Oceania	All Isl.				Yes					Kph					1966	1	29	1966	1	29	10		95000		95000					600	5410	11.091
1967-0114-USA	1967	0114		Natural	Meteorological	Storm				United States of America (the)	USA	Northern America	Americas										Kph					1967	1		1967	1		80											11.3985
1967-0115-USA	1967	0115		Natural	Meteorological	Storm				United States of America (the)	USA	Northern America	Americas										Kph					1967	2		1967	2		74											11.3985
1967-0117-USA	1967	0117		Natural	Meteorological	Storm				United States of America (the)	USA	Northern America	Americas										Kph					1967	4		1967	4		56											11.3985
1967-0127-USA	1967	0127		Natural	Meteorological	Storm				United States of America (the)	USA	Northern America	Americas										Kph					1967	12		1967	12		50											11.3985
1967-0058-VCT	1967	0058		Natural	Meteorological	Storm	Tropical cyclone		Beulah	Saint Vincent and the Grenadines	VCT	Caribbean	Americas										Kph					1967	9	8	1967	9	8	2									4500	39479	11.3985
1967-0052-VEN	1967	0052		Natural	Hydrological	Flood				Venezuela (Bolivarian Republic of)	VEN	South America	Americas	Llanos Region									Km2					1967	8		1967	8				23000		23000					4126	36198	11.3985
1968-0014-USA	1968	0014		Natural	Meteorological	Storm				United States of America (the)	USA	Northern America	Americas	Jonesboro (Arkansas)									Kph					1968			1968			34		458		458					8000	67309	11.8854
1968-0121-USA	1968	0121		Natural	Meteorological	Storm				United States of America (the)	USA	Northern America	Americas										Kph					1968	1		1968	1		55											11.8854
1968-0122-USA	1968	0122		Natural	Meteorological	Storm				United States of America (the)	USA	Northern America	Americas										Kph					1968	5		1968	5		70											11.8854
1968-0114-WSM	1968	0114		Natural	Meteorological	Storm	Tropical cyclone			Samoa	WSM	Polynesia	Oceania	All Isl.				Yes					Kph					1968	2	10	1968	2	10		4			4					238	2002	11.8854
1968-0070-ZAF	1968	0070		Natural	Hydrological	Flood				South Africa	ZAF	Southern Africa	Africa	Port Elizabeth					No	No			Km2					1968	9	1	1968	9	1										30000	252410	11.8854
1968-0035-COD	1968	0035		Natural	Hydrological	Landslide	Landslide			Congo (the Democratic Republic of the)	COD	Middle Africa	Africa	Mandwe (Kivu province)				Yes										1968	3	8	1968	3	8	154		600	168	768							11.8854
1969-0044-USA	1969	0044		Natural	Hydrological	Flood				United States of America (the)	USA	Northern America	Americas	Southern California									Km2					1969	1		1969	1		115									400000	3191148	12.5347
1969-0143-USA	1969	0143		Natural	Meteorological	Storm				United States of America (the)	USA	Northern America	Americas										Kph					1969	1		1969	1		100											12.5347
1969-0144-USA	1969	0144		Natural	Meteorological	Storm				United States of America (the)	USA	Northern America	Americas										Kph					1969	1		1969	1		31											12.5347
1969-0145-USA	1969	0145		Natural	Meteorological	Storm				United States of America (the)	USA	Northern America	Americas										Kph					1969	2		1969	2		166											12.5347
1969-0146-USA	1969	0146		Natural	Meteorological	Storm				United States of America (the)	USA	Northern America	Americas										Kph					1969	2		1969	2		54											12.5347
1969-0148-USA	1969	0148		Natural	Meteorological	Storm				United States of America (the)	USA	Northern America	Americas										Kph					1969	7		1969	7		41											12.5347
1969-9069-YMN	1969	9069		Natural	Climatological	Drought	Drought			Yemen Arab Rep	YMN	Western Asia	Asia	Taiz-Torba, Tihama				Yes	No	No			Km2					1969			1971					2000000	20000	2020000					10000	79779	12.5347
1970-0059-VNM	1970	0059		Natural	Hydrological	Flood				Viet Nam	VNM	South-Eastern Asia	Asia	North									Km2					1970	10	26	1970	10	26	237		204000		204000							13.2665
1971-0121-USA	1971	0121		Natural	Meteorological	Storm				United States of America (the)	USA	Northern America	Americas										Kph					1971	1		1971	1		37											13.836
1971-0124-USA	1971	0124		Natural	Meteorological	Storm				United States of America (the)	USA	Northern America	Americas										Kph					1971	2		1971	2		121											13.836
1971-0029-VNM	1971	0029		Natural	Meteorological	Storm	Tropical cyclone		Wanda	Viet Nam	VNM	South-Eastern Asia	Asia	Quang Ngai province									Kph					1971	5	1	1971	5	1	23		50000		50000							13.836
1971-0057-VNM	1971	0057		Natural	Meteorological	Storm	Tropical cyclone			Viet Nam	VNM	South-Eastern Asia	Asia	North									Kph					1971	10	23	1971	10	23	89											13.836
1972-0037-USA	1972	0037		Natural	Hydrological	Flood				United States of America (the)	USA	Northern America	Americas	Rapid city (South Dakota), Buffalo Creek (West Virginia)									Km2					1972	6	9	1972	6	9	237		3000		3000					120000	839822	14.2887
1972-0016-VUT	1972	0016		Natural	Meteorological	Storm	Tropical cyclone		Carlotta	Vanuatu	VUT	Melanesia	Oceania	Efate, Anatom									Kph					1972	1	18	1972	1	18												14.2887
1972-0019-VUT	1972	0019		Natural	Meteorological	Storm	Tropical cyclone		Wendy	Vanuatu	VUT	Melanesia	Oceania	Banks, Santo									Kph					1972	2	2	1972	2	2	4											14.2887
1972-0028-VUT	1972	0028		Natural	Meteorological	Storm	Tropical cyclone		Gail	Vanuatu	VUT	Melanesia	Oceania	Efate, Shepherds									Kph					1972	4	17	1972	4	17												14.2887
1972-0126-YMD	1972	0126		Natural	Hydrological	Flood				Yemen P Dem Rep	YMD	Western Asia	Asia										Km2					1972	12		1972	12													14.2887
1973-0006-USA	1973	0006		Natural	Meteorological	Storm				United States of America (the)	USA	Northern America	Americas	Jonesboro (Arkansas)									Kph					1973			1973			2		246		246					50000	329566	15.1715
1973-0020-USA	1973	0020		Natural	Hydrological	Flood				United States of America (the)	USA	Northern America	Americas	Mississippi, River Basin									Km2					1973	4		1973	4		23									500000	3295663	15.1715
1973-0122-USA	1973	0122		Natural	Hydrological	Flood				United States of America (the)	USA	Northern America	Americas										Km2					1973	3		1973	3		33											15.1715
1973-0127-USA	1973	0127		Natural	Meteorological	Storm				United States of America (the)	USA	Northern America	Americas										Kph					1973	5		1973	5		48											15.1715
1973-0047-VNM	1973	0047		Natural	Meteorological	Storm	Tropical cyclone			Viet Nam	VNM	South-Eastern Asia	Asia	Binh Dinh									Kph					1973	11	10	1973	11	10	100		150000		150000							15.1715
1973-0116-YMN	1973	0116		Natural	Hydrological	Flood				Yemen Arab Rep	YMN	Western Asia	Asia	Hugaryah Area (Taiz province)									Km2					1973	8	4	1973	8	4	60	612		2250	2862							15.1715
1974-0151-USA	1974	0151		Natural	Meteorological	Storm				United States of America (the)	USA	Northern America	Americas										Kph					1974	6		1974	6		30											16.8486
1974-0012-ZAF	1974	0012		Natural	Hydrological	Flood				South Africa	ZAF	Southern Africa	Africa	N. Natal									Km2					1974	2	10	1974	2	10	26											16.8486
1975-0031-USA	1975	0031		Natural	Meteorological	Storm				United States of America (the)	USA	Northern America	Americas	Omaha, Nebraska									Kph					1975	5	6	1975	5	6	3		200		200							18.3891
1975-0135-USA	1975	0135		Natural	Meteorological	Storm				United States of America (the)	USA	Northern America	Americas										Kph					1975	1		1975	1		50											18.3891
1975-0138-USA	1975	0138		Natural	Meteorological	Storm				United States of America (the)	USA	Northern America	Americas										Kph					1975	4		1975	4		28											18.3891
1975-0021-VUT	1975	0021		Natural	Meteorological	Storm			Alison	Vanuatu	VUT	Melanesia	Oceania	Tongoa, Emae									Kph					1975	3	5	1975	3	5												18.3891
1975-9133-YMD	1975	9133		Natural	Climatological	Drought	Drought			Yemen P Dem Rep	YMD	Western Asia	Asia										Km2					1975	1		1975														18.3891
1975-0050-YMN	1975	0050		Natural	Hydrological	Flood				Yemen Arab Rep	YMN	Western Asia	Asia	Sanaa region				Yes					Km2					1975	8	24	1975	8	24	52		50000		50000					12700	69063	18.3891
1975-0061-ZWE	1975	0061		Natural	Meteorological	Storm				Zimbabwe	ZWE	Eastern Africa	Africa										Kph					1975	12	24	1975	12	24	11											18.3891
1976-0051-USA	1976	0051		Natural	Hydrological	Flood				United States of America (the)	USA	Northern America	Americas	Colorado (Big Thompson Canyon)									Km2					1976	7	31	1976	7	31	139									41000	210845	19.4455
1977-0233-USA	1977	0233		Natural	Meteorological	Storm				United States of America (the)	USA	Northern America	Americas										Kph					1977	1		1977	1		51											20.7098
1977-0235-USA	1977	0235		Natural	Meteorological	Storm				United States of America (the)	USA	Northern America	Americas										Kph					1977	4		1977	4		40											20.7098
1977-0245-USA	1977	0245		Natural	Hydrological	Flood				United States of America (the)	USA	Northern America	Americas										Km2					1977	11		1977	11		39											20.7098
1977-0208-VCT	1977	0208		Natural	Hydrological	Flood				Saint Vincent and the Grenadines	VCT	Caribbean	Americas									140	Km2					1977	10	18	1977	10	18												20.7098
1977-0088-VNM	1977	0088		Natural	Meteorological	Storm	Tropical cyclone		Sarah	Viet Nam	VNM	South-Eastern Asia	Asia	Haiphong									Kph					1977	7	22	1977	7	22			1000		1000							20.7098
1977-0039-VUT	1977	0039		Natural	Meteorological	Storm	Tropical cyclone		June	Vanuatu	VUT	Melanesia	Oceania	Efate									Kph					1977	1	20	1977	1	20												20.7098
1977-9026-YMD	1977	9026		Natural	Climatological	Drought	Drought			Yemen P Dem Rep	YMD	Western Asia	Asia										Km2					1977			1977														20.7098
1977-9026-YMN	1977	9026		Natural	Climatological	Drought	Drought			Yemen Arab Rep	YMN	Western Asia	Asia										Km2					1977			1977														20.7098
1977-0017-ZAF	1977	0017		Natural	Hydrological	Flood				South Africa	ZAF	Southern Africa	Africa	Johannesburg									Km2					1977	2		1977	2		4		1000		1000							20.7098
1978-0105-VNM	1978	0105		Natural	Hydrological	Flood	Riverine flood			Viet Nam	VNM	South-Eastern Asia	Asia	Mekong Delta									Km2					1978	8		1978	8		74		4000000	79000	4079000							22.2902
1978-0017-ZAF	1978	0017		Natural	Hydrological	Flood				South Africa	ZAF	Southern Africa	Africa	Transvaal									Km2					1978	1		1978	1		26											22.2902
1978-0028-ZMB	1978	0028		Natural	Hydrological	Flood				Zambia	ZMB	Eastern Africa	Africa	Lusaka				Yes					Km2					1978	2		1978	2		11	900	30000		30900					200	897	22.2902
1978-9200-AUS	1978	9200		Natural	Climatological	Drought	Drought			Australia	AUS	Australia and New Zealand	Oceania	Southern Queensland, New South Wales, Victoria, Northeast Tasmania									Km2					1978			1978														22.2902
1978-0198-AUS	1978	0198		Natural	Hydrological	Flood				Australia	AUS	Australia and New Zealand	Oceania	Sydney, Penrith (New South Wale)									Km2					1978	3		1978	3		6									17258	77424	22.2902
1978-0199-AUS	1978	0199		Natural	Hydrological	Flood				Australia	AUS	Australia and New Zealand	Oceania	Eastern parts of Victoria									Km2					1978	5		1978	5		1									3452	15487	22.2902
1978-0137-BOL	1978	0137		Natural	Hydrological	Flood				Bolivia (Plurinational State of)	BOL	South America	Americas	Countrywide				Yes					Km2					1978	12		1978	12		40		100000	15000	115000							22.2902
1978-9005-BRA	1978	9005		Natural	Climatological	Drought	Drought			Brazil	BRA	South America	Americas	Central and Southern					No	No			Km2					1978			1978												2300000	10318438	22.2902
1978-9008-CHN	1978	9008		Natural	Climatological	Drought	Drought			China	CHN	Eastern Asia	Asia	Anhwei, Kiangsu Province									Km2					1978			1978					6000000		6000000							22.2902
1978-0218-HKG	1978	0218		Natural	Meteorological	Storm	Tropical cyclone		Agnes	Hong Kong	HKG	Eastern Asia	Asia										Kph					1978	7	28	1978	7	28	3	134	1142		1276							22.2902
1978-0220-HKG	1978	0220		Natural	Meteorological	Storm	Tropical cyclone		Elaine	Hong Kong	HKG	Eastern Asia	Asia										Kph					1978	8	23	1978	8	23	1	51	1143		1194							22.2902
1978-0221-HKG	1978	0221		Natural	Meteorological	Storm	Tropical cyclone		Kit	Hong Kong	HKG	Eastern Asia	Asia	Tai Hom, Wong Tai Sin									Kph					1978	9	22	1978	9	22	7		8	418	426							22.2902
1978-0213-HKG	1978	0213		Natural	Hydrological	Flood				Hong Kong	HKG	Eastern Asia	Asia	Shatin,Chaiwan, Taipot									Km2					1978	6	2	1978	6	2			300		300							22.2902
1979-9200-HKG	1979	9200		Natural	Climatological	Drought	Drought			Hong Kong	HKG	Eastern Asia	Asia			Wildfire							Km2					1979	10		1979	12													24.7988
1979-0185-AIA	1979	0185		Natural	Meteorological	Storm	Tropical cyclone		Frederic	Anguilla	AIA	Caribbean	Americas										Kph					1979	9	3	1979	9	3												24.7988
1979-0044-ARG	1979	0044		Natural	Hydrological	Flood				Argentina	ARG	South America	Americas	Formosa, Misiones									Km2					1979	5		1979	5				20000		20000							24.7988
1979-0242-AUS	1979	0242		Natural	Meteorological	Storm	Tropical cyclone		Hazel	Australia	AUS	Australia and New Zealand	Oceania	Western Australia									Kph					1979	3		1979	3		15									31286	126159	24.7988
1979-0048-BGD	1979	0048		Natural	Meteorological	Storm	Tropical cyclone			Bangladesh	BGD	Southern Asia	Asia	Eastern									Kph					1979	5	2	1979	5	2	3	150			150							24.7988
1979-0078-BGD	1979	0078		Natural	Meteorological	Storm	Tropical cyclone			Bangladesh	BGD	Southern Asia	Asia	South coast									Kph					1979	8	17	1979	8	17	50											24.7988
1979-9270-BGD	1979	9270		Natural	Climatological	Drought	Drought			Bangladesh	BGD	Southern Asia	Asia	Chittagong, Rangpur Mymenshingh region									Km2					1979	6		1979			18		2000		2000							24.7988
1979-0109-BLZ	1979	0109		Natural	Hydrological	Flood				Belize	BLZ	Central America	Americas	Belize and Sibun R.				Yes					Km2					1979	12		1979	12				17000		17000							24.7988
1979-9012-BRA	1979	9012		Natural	Climatological	Drought	Drought			Brazil	BRA	South America	Americas	Northeastern									Km2					1979			1979					5000000		5000000							24.7988
1979-0003-BRA	1979	0003		Natural	Hydrological	Flood				Brazil	BRA	South America	Americas	Minas Gerais, Espirito Santo (East-Central)									Km2					1979	1		1979	1		300		1500000		1500000							24.7988
1979-0195-CAN	1979	0195		Natural	Hydrological	Flood				Canada	CAN	Northern America	Americas	Manitoba									Km2					1979	4		1979	4											19000	76616	24.7988
1979-0247-CHL	1979	0247		Natural	Hydrological	Landslide	Landslide			Chile	CHL	South America	Americas	Puerto Monte														1979	10	24	1979	10	24	30											24.7988
1979-9004-CHN	1979	9004		Natural	Climatological	Drought	Drought			China	CHN	Eastern Asia	Asia	Hwei province									Km2					1979			1982														24.7988
1979-0099-COL	1979	0099		Natural	Hydrological	Flood				Colombia	COL	South America	Americas	Playon									Km2					1979	11	20	1979	11	20	62		100000	2000	102000							24.7988
1979-0014-DFR	1979	0014		Natural	Meteorological	Extreme temperature	Cold wave			Germany Fed Rep	DFR	Western Europe	Europe	North									°C					1979	1		1979	1											80000	322596	24.7988
1979-0069-DMA	1979	0069		Natural	Meteorological	Storm	Tropical cyclone		David & Federick	Dominica	DMA	Caribbean	Americas	Countrywide				Yes	No	No			Kph					1979	8	29	1979	9	6	40	2100	70000		72100					44650	180049	24.7988
1979-0070-DOM	1979	0070		Natural	Meteorological	Storm	Tropical cyclone		David & Frederick	Dominican Republic (the)	DOM	Caribbean	Americas	Countrywide				Yes					Kph					1979	8		1979	8		1400	4000	1200000	350000	1554000					150000	604867	24.7988
1979-0042-DOM	1979	0042		Natural	Hydrological	Flood				Dominican Republic (the)	DOM	Caribbean	Americas	North, Northeast									Km2					1979	4	27	1979	4	27	32		1000		1000							24.7988
1979-0111-DZA	1979	0111		Natural	Hydrological	Flood				Algeria	DZA	Northern Africa	Africa	Western									Km2					1979	12		1979	12				30000		30000							24.7988
1979-0050-EGY	1979	0050		Natural	Meteorological	Storm	Convective storm	Sand/Dust storm		Egypt	EGY	Northern Africa	Africa										Kph					1979	5	6	1979	5	6	3		15000		15000							24.7988
1979-0091-EGY	1979	0091		Natural	Hydrological	Flood				Egypt	EGY	Northern Africa	Africa	Upper Egypt				Yes					Km2					1979	10		1979	10		50		66000		66000					14000	56454	24.7988
1979-0260-ESP	1979	0260		Natural	Hydrological	Flood	Flash flood			Spain	ESP	Southern Europe	Europe	Valdepenas									Km2					1979	8	2	1979	8	2	20	50			50							24.7988
1979-0033-FJI	1979	0033		Natural	Meteorological	Storm	Tropical cyclone		Meli	Fiji	FJI	Melanesia	Oceania	East, South Islands + Lau group				Yes					Kph					1979	3	27	1979	3	27	53	300	20600	15000	35900							24.7988
1979-0128-GLP	1979	0128		Natural	Meteorological	Storm	Tropical cyclone		David	Guadeloupe	GLP	Caribbean	Americas										Kph					1979	8		1979	8											100000	403245	24.7988
1979-0105-GRC	1979	0105		Natural	Hydrological	Flood				Greece	GRC	Southern Europe	Europe	North									Km2					1979	11	20	1979	11	20	15											24.7988
1979-0206-HKG	1979	0206		Natural	Hydrological	Landslide	Landslide			Hong Kong	HKG	Eastern Asia	Asia	Wong Tai Sin														1979	6	11	1979	6	11			200		200							24.7988
1979-0074-HKG	1979	0074		Natural	Meteorological	Storm	Tropical cyclone		Hope	Hong Kong	HKG	Eastern Asia	Asia	Tin Sam, Tai Po									Kph					1979	7	28	1979	7	28	12	260	11034	796	12090					10000	40324	24.7988
1979-0210-HKG	1979	0210		Natural	Meteorological	Storm	Tropical cyclone		Mac	Hong Kong	HKG	Eastern Asia	Asia										Kph					1979	9	23	1979	9	23	1	67	133	300	500							24.7988
1980-9114-CIV	1980	9114		Natural	Climatological	Drought	Drought			Côte d’Ivoire	CIV	Western Africa	Africa	Central		Food shortage	Crop failure						Km2					1983			1983														28.1589
1980-9114-GHA	1980	9114		Natural	Climatological	Drought	Drought			Ghana	GHA	Western Africa	Africa	Countrywide		Wildfire		Yes					Km2					1983	10		1985					12500000		12500000							28.1589
1980-9114-BEN	1980	9114		Natural	Climatological	Drought	Drought			Benin	BEN	Western Africa	Africa	Oueme, Zou, Borgou, Atacora provinces		Food shortage			No	No			Km2					1983	1		1985					2100000		2100000					651	2312	28.1589
1980-9114-GMB	1980	9114		Natural	Climatological	Drought	Drought			Gambia (the)	GMB	Western Africa	Africa	Countrywide		Food shortage		Yes					Km2					1980	9		1985					500000		500000							28.1589
1980-0033-AFG	1980	0033		Natural	Hydrological	Flood				Afghanistan	AFG	Southern Asia	Asia	Southern provinces									Km2					1980	3		1980	3				30000		30000							28.1589
1980-0035-ARG	1980	0035		Natural	Hydrological	Flood				Argentina	ARG	South America	Americas	Northwestern									Km2					1980	3	15	1980	3	15	10		4000		4000							28.1589
1980-0042-ARG	1980	0042		Natural	Hydrological	Flood				Argentina	ARG	South America	Americas	Buenos Aires province									Km2					1980	5	1	1980	5	1	31		36000		36000							28.1589
1980-0233-AUT	1980	0233		Natural	Hydrological	Flood				Austria	AUT	Western Europe	Europe	Styria province (South regions)									Km2					1980	10	13	1980	10	13												28.1589
1980-9114-BFA	1980	9114		Natural	Climatological	Drought	Drought			Burkina Faso	BFA	Western Africa	Africa					Yes					Km2					1980	11		1985					1250000		1250000							28.1589
1980-0038-BGD	1980	0038		Natural	Meteorological	Storm	Tropical cyclone			Bangladesh	BGD	Southern Asia	Asia										Kph					1980	4		1980	4		11	50	1000		1050							28.1589
1980-0073-BGD	1980	0073		Natural	Hydrological	Flood				Bangladesh	BGD	Southern Asia	Asia	North Western									Km2					1980	8		1980	8		655		10000000		10000000					150000	532692	28.1589
1980-0004-BOL	1980	0004		Natural	Hydrological	Flood				Bolivia (Plurinational State of)	BOL	South America	Americas	Beni department				Yes					Km2					1980			1980					15000		15000							28.1589
1980-0054-BRA	1980	0054		Natural	Meteorological	Storm	Convective storm	Tornado		Brazil	BRA	South America	Americas	Irati town									Kph					1980	6	25	1980	6	25	15	48			48							28.1589
1980-0008-BRA	1980	0008		Natural	Hydrological	Flood				Brazil	BRA	South America	Americas	Minas Gerais state									Km2					1980	1		1980	1		17		1000		1000							28.1589
1980-0031-BRA	1980	0031		Natural	Hydrological	Flood				Brazil	BRA	South America	Americas	North, Central									Km2					1980	2		1980	2		50		270000		270000							28.1589
1980-0306-BRB	1980	0306		Natural	Meteorological	Storm	Tropical cyclone		Allen	Barbados	BRB	Caribbean	Americas						No	No		270	Kph					1980	7	31	1980	8	11		7		5000	5007					1500	5327	28.1589
1980-0211-CAN	1980	0211		Natural	Climatological	Wildfire	Land fire (Brush, Bush, Pasture)			Canada	CAN	Northern America	Americas	Red Lake, Ontario								436	Km2					1980	6		1980	6				5000		5000							28.1589
1980-0247-CHN	1980	0247		Natural	Hydrological	Flood	Riverine flood			China	CHN	Eastern Asia	Asia	Hubei province, West Shangai								12140	Km2					1980	9	2	1980	9	2												28.1589
1980-0069-CHN	1980	0069		Natural	Meteorological	Storm	Tropical cyclone		Joe	China	CHN	Eastern Asia	Asia	Guandong province									Kph					1980	7	24	1980	7	24	188			100	100							28.1589
1980-0050-CHN	1980	0050		Natural	Hydrological	Flood				China	CHN	Eastern Asia	Asia	Anhui province									Km2					1980	6		1980	6		65											28.1589
1980-0056-CHN	1980	0056		Natural	Hydrological	Flood				China	CHN	Eastern Asia	Asia	Sichuan province									Km2					1980	7		1980	7		38	100	40000		40100							28.1589
1980-0331-CHN	1980	0331		Natural	Hydrological	Flood				China	CHN	Eastern Asia	Asia	Sichuan, Anhui, Hubei									Km2					1980	6		1980	6		6200	27000	40000		67000					160000	568204	28.1589
1980-0094-COL	1980	0094		Natural	Hydrological	Flood				Colombia	COL	South America	Americas	Northern, Western									Km2					1980	10		1980	10		40	50			50							28.1589
1980-9114-CPV	1980	9114		Natural	Climatological	Drought	Drought			Cabo Verde	CPV	Western Africa	Africa										Km2					1982			1985														28.1589
1980-0107-CRI	1980	0107		Natural	Hydrological	Flood				Costa Rica	CRI	Central America	Americas	East coast				Yes					Km2					1980	12	14	1980	12	14	1		1350		1350							28.1589
1980-0229-CUB	1980	0229		Natural	Meteorological	Storm	Tropical cyclone		Allen	Cuba	CUB	Caribbean	Americas						No	No		270	Kph					1980	8	4	1980	8	4	3											28.1589
1980-9005-DJI	1980	9005		Natural	Climatological	Drought	Drought			Djibouti	DJI	Eastern Africa	Africa	Countrywide, especially Tadjourah				Yes					Km2					1980	6		1980					145000		145000							28.1589
1980-0230-DMA	1980	0230		Natural	Meteorological	Storm	Tropical cyclone		Allen	Dominica	DMA	Caribbean	Americas									270	Kph					1980	8	4	1980	8	4												28.1589
1980-0234-DNK	1980	0234		Natural	Meteorological	Storm	Convective storm	Severe storm		Denmark	DNK	Northern Europe	Europe	N-W Jutland									Kph					1980	12	24	1980	12	24												28.1589
1980-0231-DOM	1980	0231		Natural	Meteorological	Storm	Tropical cyclone		Allen	Dominican Republic (the)	DOM	Caribbean	Americas									270	Kph					1980	8	4	1980	8	4	7									47000	166910	28.1589
1980-9359-ESP	1980	9359		Natural	Climatological	Drought	Drought			Spain	ESP	Southern Europe	Europe	Southern region									Km2					1980			1983												1500000	5326915	28.1589
1980-0036-FJI	1980	0036		Natural	Meteorological	Storm	Tropical cyclone		Wally	Fiji	FJI	Melanesia	Oceania	Vanua Levu, Viti Levu				Yes					Kph					1980	3	24	1980	3	24	18	250	28000	7000	35250					2256	8012	28.1589
1980-0237-FRA	1980	0237		Natural	Hydrological	Flood	Riverine flood			France	FRA	Western Europe	Europe	Central Region									Km2					1980	9	21	1980	9	21	6	13	300		313							28.1589
1980-9114-GIN	1980	9114		Natural	Climatological	Drought	Drought			Guinea	GIN	Western Africa	Africa	Upper and Middle region									Km2					1981	2		1983														28.1589
1980-9114-GNB	1980	9114		Natural	Climatological	Drought	Drought			Guinea-Bissau	GNB	Western Africa	Africa										Km2					1982			1985														28.1589
1980-0305-GRD	1980	0305		Natural	Meteorological	Storm	Tropical cyclone		Allen	Grenada	GRD	Caribbean	Americas									270	Kph					1980	8	4	1980	8	4										5300	18822	28.1589
1980-0220-HKG	1980	0220		Natural	Meteorological	Storm	Convective storm	Lightning/Thunderstorms		Hong Kong	HKG	Eastern Asia	Asia	Tsuen Wan, Kwai Chung, Sha Tin									Kph					1980	8	7	1980	8	7			300		300							28.1589
1980-0225-HKG	1980	0225		Natural	Meteorological	Storm	Tropical cyclone		Joe	Hong Kong	HKG	Eastern Asia	Asia										Kph					1980	7	18	1980	7	18	2	59	9		68							28.1589
1981-0068-CAN	1981	0068		Natural	Meteorological	Storm	Convective storm	Hail		Canada	CAN	Northern America	Americas	Calgary, Alberta		Hail			No	No			Kph					1981	7	28	1981	7	28										79000	254273	31.069
1981-9309-AGO	1981	9309		Natural	Climatological	Drought	Drought			Angola	AGO	Middle Africa	Africa	Benguela, Mocamedes, Huila, Cunene, Kuando-Kobango, Bie		Food shortage			No	No			Km2					1981	7		1981					80000		80000							31.069
1981-9121-COM	1981	9121		Natural	Climatological	Drought	Drought			Comoros (the)	COM	Eastern Africa	Africa	Great Comoros Isl.		Food shortage							Km2					1981	8		1981														31.069
1981-0184-AUS	1981	0184		Natural	Hydrological	Flood	Riverine flood			Australia	AUS	Australia and New Zealand	Oceania	Queensland									Km2					1981	1		1981	1		2									11279	36303	31.069
1981-9188-AUS	1981	9188		Natural	Climatological	Drought	Drought			Australia	AUS	Australia and New Zealand	Oceania	Queensland, New South Wales, Victoria States									Km2					1981			1982					80000		80000					6000000	19311839	31.069
1981-0212-AUT	1981	0212		Natural	Meteorological	Storm	Convective storm	Winter storm/Blizzard		Austria	AUT	Western Europe	Europe	Donau regions									Kph					1981	7	19	1981	7	19												31.069
1981-0042-BGD	1981	0042		Natural	Meteorological	Storm	Convective storm	Tornado		Bangladesh	BGD	Southern Asia	Asia	Noakhali district									Kph					1981	4	15	1981	4	15	70	12000			12000							31.069
1981-0108-BGD	1981	0108		Natural	Meteorological	Storm	Tropical cyclone			Bangladesh	BGD	Southern Asia	Asia										Kph					1981	12	11	1981	12	11	1000		2000000		2000000							31.069
1981-0274-BGD	1981	0274		Natural	Meteorological	Storm	Tropical cyclone			Bangladesh	BGD	Southern Asia	Asia	Comilla									Kph					1981	3	6	1981	3	6	15			25000	25000							31.069
1981-0213-BGR	1981	0213		Natural	Meteorological	Storm	Convective storm	Winter storm/Blizzard		Bulgaria	BGR	Eastern Europe	Europe	North-East region									Kph					1981	11	10	1981	11	10												31.069
1981-0041-BRA	1981	0041		Natural	Hydrological	Flood				Brazil	BRA	South America	Americas	NorthEastern									Km2					1981	4		1981	4		30		50000		50000							31.069
1981-0105-BRA	1981	0105		Natural	Hydrological	Flood				Brazil	BRA	South America	Americas	Rio de Janeiro state				Yes					Km2					1981	12	2	1981	12	2	67	300	2000		2300							31.069
1981-9309-BWA	1981	9309		Natural	Climatological	Drought	Drought			Botswana	BWA	Southern Africa	Africa	Nationwide				Yes					Km2					1982	4		1987					1037300		1037300							31.069
1981-0098-CAF	1981	0098		Natural	Meteorological	Storm				Central African Republic	CAF	Middle Africa	Africa	Bimbi				Yes					Kph					1981	11	18	1981	11	18		50	900	900	1850					125	402	31.069
1981-0231-CHN	1981	0231		Natural	Meteorological	Storm	Convective storm	Hail		China	CHN	Eastern Asia	Asia	Hubei province									Kph					1981	4	15	1981	4	15												31.069
1981-0080-CHN	1981	0080		Natural	Hydrological	Flood	Riverine flood			China	CHN	Eastern Asia	Asia	Quinghai province									Km2					1981	9	12	1981	9	12			4000		4000							31.069
1981-0233-CHN	1981	0233		Natural	Climatological	Wildfire	Forest fire			China	CHN	Eastern Asia	Asia	Near Beijing								2	Km2					1981	5	9	1981	5	9												31.069
1981-0066-CHN	1981	0066		Natural	Hydrological	Flood				China	CHN	Eastern Asia	Asia	Sichuan, Central and South China				Yes					Km2					1981	7	14	1981	7	14	1311	28140	1500000		1528140					1100000	3540504	31.069
1981-0071-CHN	1981	0071		Natural	Hydrological	Flood				China	CHN	Eastern Asia	Asia	Shaanxi province	Heavy rain				No	No			Km2					1981	8		1981	8		764	5000	1200000	200000	1405000					1200000	3862368	31.069
1981-0088-CHN	1981	0088		Natural	Hydrological	Flood				China	CHN	Eastern Asia	Asia	Guangdong province									Km2					1981	10		1981	10				150000		150000							31.069
1981-0089-CHN	1981	0089		Natural	Hydrological	Flood				China	CHN	Eastern Asia	Asia	Sichuan province									Km2					1981	10	4	1981	10	4	240		100000		100000							31.069
1981-0032-COK	1981	0032		Natural	Meteorological	Storm	Tropical cyclone		Daman	Cook Islands (the)	COK	Polynesia	Oceania	Aitutaki									Kph					1981	2	21	1981	2	21												31.069
1981-0074-COL	1981	0074		Natural	Hydrological	Flood	Riverine flood			Colombia	COL	South America	Americas	East, Calimina									Km2					1981	8	17	1981	8	17	150									5000	16093	31.069
1981-0043-COL	1981	0043		Natural	Hydrological	Landslide	Landslide			Colombia	COL	South America	Americas	Northern provinces														1981	4		1981	4		65		14000		14000							31.069
1981-0214-CSK	1981	0214		Natural	Meteorological	Storm	Convective storm	Winter storm/Blizzard		Czechoslovakia	CSK	Eastern Europe	Europe										Kph					1981	7	19	1981	7	19			600		600							31.069
1981-0215-CSK	1981	0215		Natural	Meteorological	Extreme temperature	Severe winter conditions			Czechoslovakia	CSK	Eastern Europe	Europe										°C					1981	11	10	1981	11	10												31.069
1981-9307-CUB	1981	9307		Natural	Climatological	Drought	Drought			Cuba	CUB	Caribbean	Americas										Km2					1981			1983														31.069
1981-0040-DJI	1981	0040		Natural	Hydrological	Flood				Djibouti	DJI	Eastern Africa	Africa	Djibouti city				Yes					Km2					1981	3	18	1981	3	18	25		102000		102000							31.069
1981-0095-DNK	1981	0095		Natural	Meteorological	Storm				Denmark	DNK	Northern Europe	Europe						No	No			Kph					1981	11	24	1981	11	25	9									250000	804660	31.069
1981-0047-DOM	1981	0047		Natural	Hydrological	Flood				Dominican Republic (the)	DOM	Caribbean	Americas										Km2					1981	5		1981	5		20		150000		150000							31.069
1981-9118-DZA	1981	9118		Natural	Climatological	Drought	Drought			Algeria	DZA	Northern Africa	Africa										Km2					1981			1983														31.069
1981-0116-DZA	1981	0116		Natural	Hydrological	Flood				Algeria	DZA	Northern Africa	Africa	El Elma									Km2					1981	9	4	1981	9	4	43	50			50							31.069
1981-9130-ESP	1981	9130		Natural	Climatological	Drought	Drought			Spain	ESP	Southern Europe	Europe						No	No			Km2					1981			1981												1460000	4699214	31.069
1981-0117-ETH	1981	0117		Natural	Hydrological	Flood	Flash flood			Ethiopia	ETH	Eastern Africa	Africa	Kalafo				Yes					Km2					1981	5		1981	5				20000		20000							31.069
1981-0024-FJI	1981	0024		Natural	Meteorological	Storm	Tropical cyclone		Arthur	Fiji	FJI	Melanesia	Oceania	Yasawas, Mamanuca				Yes					Kph					1981	1	15	1981	1	15			4700		4700							31.069
1981-0217-FRA	1981	0217		Natural	Hydrological	Flood				France	FRA	Western Europe	Europe	Gironde, Lot-Et-Garonne departments									Km2					1981	12	20	1981	12	20												31.069
1981-0282-GBR	1981	0282		Natural	Meteorological	Storm				United Kingdom of Great Britain and Northern Ireland (the)	GBR	Northern Europe	Europe										Kph					1981	9	21	1981	9	21	12											31.069
1981-0124-GIN	1981	0124		Natural	Hydrological	Flood				Guinea	GIN	Western Africa	Africa	Niany, Tieney, Sirakoro, Balandougoubal, Dougou, Sidikila, Kama, Goinso								25	Km2					1981	9		1981	9				5000		5000							31.069
1981-9194-HKG	1981	9194		Natural	Climatological	Drought	Drought			Hong Kong	HKG	Eastern Asia	Asia										Km2					1981			1981														31.069
1982-9303-FRA	1982	9303		Natural	Climatological	Drought	Drought			France	FRA	Western Europe	Europe	Corsica, Var		Heat wave	Wildfire						Km2					1982	7		1982														32.974
1982-0158-ARG	1982	0158		Natural	Hydrological	Flood	Riverine flood			Argentina	ARG	South America	Americas										Km2					1982	12		1982	12				50000		50000							32.974
1982-0264-AUS	1982	0264		Natural	Meteorological	Storm	Convective storm	Lightning/Thunderstorms		Australia	AUS	Australia and New Zealand	Oceania	Victoria, Melbourne								139	Kph					1982	11	15	1982	11	15										12454	37769	32.974
1982-0266-AUS	1982	0266		Natural	Meteorological	Storm	Convective storm	Lightning/Thunderstorms		Australia	AUS	Australia and New Zealand	Oceania	Southern Queensland									Kph					1982	12	15	1982	12	15										11767	35686	32.974
1982-0255-AUS	1982	0255		Natural	Meteorological	Storm	Tropical cyclone		Dominic	Australia	AUS	Australia and New Zealand	Oceania	North Queensland									Kph					1982	4		1982	4		1									6864	20816	32.974
1982-0299-AUT	1982	0299		Natural	Hydrological	Flood	Riverine flood			Austria	AUT	Western Europe	Europe	Western regions									Km2					1982	5	18	1982	5	18												32.974
1982-0298-AUT	1982	0298		Natural	Hydrological	Landslide	Avalanche			Austria	AUT	Western Europe	Europe	Near Salzburg														1982	2		1982	2		12											32.974
1982-0076-BEN	1982	0076		Natural	Hydrological	Flood				Benin	BEN	Western Africa	Africa	Mono, Oueme provinces									Km2					1982	6	3	1982	6	3			500000	80000	580000							32.974
1982-9350-BGD	1982	9350		Natural	Climatological	Drought	Drought			Bangladesh	BGD	Southern Asia	Asia										Km2					1983	7		1983					20000000		20000000							32.974
1982-0100-BGD	1982	0100		Natural	Hydrological	Flood				Bangladesh	BGD	Southern Asia	Asia	Rajshahi, Kushtia									Km2					1982	9	7	1982	9	7			283000	25000	308000							32.974
1982-0032-BOL	1982	0032		Natural	Hydrological	Flood				Bolivia (Plurinational State of)	BOL	South America	Americas	Beni, Santa Cruz departments				Yes					Km2					1982	3		1982	3				30000		30000					400000	1213077	32.974
1982-0071-BRA	1982	0071		Natural	Meteorological	Storm				Brazil	BRA	South America	Americas	Parana state									Kph					1982	6		1982	6		33	300	4000		4300							32.974
1982-0247-CAN	1982	0247		Natural	Meteorological	Extreme temperature	Cold wave			Canada	CAN	Northern America	Americas	Labrador, Newfoundland								-34	°C					1982	1	19	1982	1	19			200		200							32.974
1982-0084-CHE	1982	0084		Natural	Meteorological	Storm				Switzerland	CHE	Western Europe	Europe	Ticino canton									Kph					1982	7		1982	7											1000	3033	32.974
1982-0082-CHL	1982	0082		Natural	Hydrological	Flood				Chile	CHL	South America	Americas	Mapocho river									Km2					1982	6	22	1982	6	22			8000		8000							32.974
1982-0058-CHN	1982	0058		Natural	Hydrological	Flood	Flash flood			China	CHN	Eastern Asia	Asia	Guangdong province									Km2					1982	5	12	1982	5	12	447	4643	594500	210000	809143							32.974
1982-0069-CHN	1982	0069		Natural	Hydrological	Landslide	Landslide			China	CHN	Eastern Asia	Asia	Jiangxi, Fujian provinces														1982	6		1982	6		75											32.974
1982-0401-CHN	1982	0401		Natural	Hydrological	Landslide	Landslide			China	CHN	Eastern Asia	Asia															1982			1982			19											32.974
1982-0088-CHN	1982	0088		Natural	Hydrological	Flood				China	CHN	Eastern Asia	Asia	Shandong, Henan provinces									Km2					1982	8		1982	8				7000		7000							32.974
1982-0308-CHN	1982	0308		Natural	Hydrological	Flood				China	CHN	Eastern Asia	Asia	Hubei province									Km2					1982			1982														32.974
1982-0310-CHN	1982	0310		Natural	Hydrological	Flood				China	CHN	Eastern Asia	Asia	Hebei province									Km2					1982	4		1982	4													32.974
1982-0383-COL	1982	0383		Natural	Hydrological	Landslide	Landslide			Colombia	COL	South America	Americas															1982	1		1982	1		30											32.974
1982-0022-COL	1982	0022		Natural	Hydrological	Flood				Colombia	COL	South America	Americas	Narino province									Km2					1982	1	4	1982	1	4	90											32.974
1982-0104-CPV	1982	0104		Natural	Meteorological	Storm	Tropical cyclone		Beryl	Cabo Verde	CPV	Western Africa	Africa	Brava Isl.				Yes					Kph					1982	9	29	1982	9	29	3	122	2100		2222					3000	9098	32.974
1982-0300-CSK	1982	0300		Natural	Meteorological	Extreme temperature	Severe winter conditions			Czechoslovakia	CSK	Eastern Europe	Europe										°C					1982	1	15	1982	1	15												32.974
1982-0074-CUB	1982	0074		Natural	Meteorological	Storm	Tropical cyclone		Alberto	Cuba	CUB	Caribbean	Americas	Havana, Pinar Del Rio								270	Kph					1982	6	3	1982	6	3	24		105000	75000	180000					85000	257779	32.974
1982-0121-DZA	1982	0121		Natural	Hydrological	Flood				Algeria	DZA	Northern Africa	Africa	Annaba (North)									Km2					1982	11	10	1982	11	10	37	14	8500		8514							32.974
1982-0116-ECU	1982	0116		Natural	Hydrological	Flood				Ecuador	ECU	South America	Americas	Coast				Yes	No	No			Km2					1982	11		1983	7		307		700000		700000					232100	703888	32.974
1982-0113-ESP	1982	0113		Natural	Hydrological	Flood				Spain	ESP	Southern Europe	Europe	Valencia, Alicante				Yes					Km2					1982	10	19	1982	10	19	43	1600	225000		226600					630000	1910596	32.974
1982-0117-ESP	1982	0117		Natural	Hydrological	Flood				Spain	ESP	Southern Europe	Europe	South									Km2					1982	11		1982	11		34									300000	909808	32.974
1982-0302-FRA	1982	0302		Natural	Hydrological	Landslide	Avalanche			France	FRA	Western Europe	Europe	French Alps														1982	3	15	1982	3	15	13											32.974
1982-0305-FRA	1982	0305		Natural	Hydrological	Landslide	Avalanche			France	FRA	Western Europe	Europe	Val d'Isere														1982	12	5	1982	12	5	3											32.974
1982-0304-FRA	1982	0304		Natural	Climatological	Wildfire	Forest fire			France	FRA	Western Europe	Europe	South-East departments								150	Km2					1982	8	24	1982	8	24	2	18			18							32.974
1982-0119-FRA	1982	0119		Natural	Meteorological	Storm				France	FRA	Western Europe	Europe	Seine, Saone, Charente, Loire departments					No	No			Kph					1982	11	6	1982	11	9	12									350000	1061442	32.974
1982-0336-FRA	1982	0336		Natural	Meteorological	Storm				France	FRA	Western Europe	Europe										Kph					1982	1	15	1982	1	15												32.974
1982-0103-GTM	1982	0103		Natural	Hydrological	Flood				Guatemala	GTM	Central America	Americas	Western coast				Yes					Km2					1982	9	20	1982	9	20	620	256	20000		20256					100000	303269	32.974
1982-0276-HKG	1982	0276		Natural	Hydrological	Landslide	Landslide			Hong Kong	HKG	Eastern Asia	Asia	Kwun Tong, Sai Kung, Yuen Long								10						1982	5	28	1982	5	28	25	115		2800	2915							32.974
1982-0268-HKG	1982	0268		Natural	Climatological	Wildfire	Land fire (Brush, Bush, Pasture)			Hong Kong	HKG	Eastern Asia	Asia	Kwun Tong, Wong Tai Sin, Tsuen Wan, Mong Kok									Km2					1982	1		1982	1					9000	9000							32.974
1982-0277-HKG	1982	0277		Natural	Hydrological	Flood				Hong Kong	HKG	Eastern Asia	Asia	Tsuen Wan, Lantau Isl.									Km2					1982	8		1982	8		1		184		184							32.974
1982-0278-HKG	1982	0278		Natural	Meteorological	Storm			Dot	Hong Kong	HKG	Eastern Asia	Asia	Shantou, Xiamen, Yuen Long, Tsuen Wan									Kph					1982	8	15	1982	8	15	5			900	900							32.974
1983-9060-CAF	1983	9060		Natural	Climatological	Drought	Drought			Central African Republic	CAF	Middle Africa	Africa	all coutry		Wildfire	Famine						Km2					1983	2		1984	11													34.0333
1983-9338-BGR	1983	9338		Natural	Climatological	Drought	Drought			Bulgaria	BGR	Eastern Europe	Europe			Food shortage			No	No			Km2					1983	5		1983														34.0333
1983-9060-COG	1983	9060		Natural	Climatological	Drought	Drought			Congo (the)	COG	Middle Africa	Africa	Northern area		Crop failure							Km2					1983	2		1983														34.0333
1983-0074-ARG	1983	0074		Natural	Hydrological	Flood				Argentina	ARG	South America	Americas	Northeast region				Yes					Km2					1983	5		1983	5				5580000	250000	5830000					1000000	2938302	34.0333
1983-0527-ARG	1983	0527		Natural	Hydrological	Flood				Argentina	ARG	South America	Americas						No	No			Km2					1983	8		1983	10				250000		250000					800000	2350641	34.0333
1983-9139-ATG	1983	9139		Natural	Climatological	Drought	Drought			Antigua and Barbuda	ATG	Caribbean	Americas					Yes					Km2					1983	11		1983					75000		75000							34.0333
1983-0045-AUS	1983	0045		Natural	Climatological	Wildfire	Land fire (Brush, Bush, Pasture)			Australia	AUS	Australia and New Zealand	Oceania	South Australia, Victoria				Yes					Km2					1983	2	16	1983	2	16	75			11000	11000					400000	1175321	34.0333
1983-0336-AUT	1983	0336		Natural	Hydrological	Flood				Austria	AUT	Western Europe	Europe	Southeastern area									Km2					1983	9	22	1983	9	22												34.0333
1983-0072-BGD	1983	0072		Natural	Meteorological	Storm	Convective storm	Tornado		Bangladesh	BGD	Southern Asia	Asia	Kulna									Kph					1983	4	26	1983	4	26	12	200			200							34.0333
1983-0056-BGD	1983	0056		Natural	Meteorological	Storm	Tropical cyclone			Bangladesh	BGD	Southern Asia	Asia	South									Kph					1983	3	21	1983	3	21	6	150			150							34.0333
1983-0133-BGD	1983	0133		Natural	Meteorological	Storm	Tropical cyclone			Bangladesh	BGD	Southern Asia	Asia	Chittagong									Kph					1983	10	15	1983	10	15	600		5000		5000							34.0333
1983-0147-BGD	1983	0147		Natural	Meteorological	Storm	Tropical cyclone			Bangladesh	BGD	Southern Asia	Asia	Chittagong									Kph					1983	11	13	1983	11	13	67											34.0333
1983-0062-BGD	1983	0062		Natural	Hydrological	Flood				Bangladesh	BGD	Southern Asia	Asia	Central, Eastern									Km2					1983	4		1983	4		78		60000		60000							34.0333
1983-0091-BGD	1983	0091		Natural	Hydrological	Flood				Bangladesh	BGD	Southern Asia	Asia										Km2					1983	7		1983	7		12		4000000	100000	4100000							34.0333
1983-0115-BGD	1983	0115		Natural	Hydrological	Flood				Bangladesh	BGD	Southern Asia	Asia										Km2					1983	9		1983	9		114		3000000		3000000							34.0333
1983-0505-BGD	1983	0505		Natural	Hydrological	Flood				Bangladesh	BGD	Southern Asia	Asia										Km2					1983	8		1983	8		41											34.0333
1983-0055-BOL	1983	0055		Natural	Hydrological	Flood	Flash flood			Bolivia (Plurinational State of)	BOL	South America	Americas	Santa Cruz, Beni department				Yes					Km2					1983	3	17	1983	3	17	250		50000		50000					48400	142214	34.0333
1983-9007-BOL	1983	9007		Natural	Climatological	Drought	Drought			Bolivia (Plurinational State of)	BOL	South America	Americas	Altiplano (High Plateaux)				Yes	No	No			Km2					1983	4		1983					1583049		1583049					417200	1225860	34.0333
1983-9535-BOL	1983	9535		Natural	Climatological	Drought	Drought			Bolivia (Plurinational State of)	BOL	South America	Americas					Yes	No	No			Km2					1983	12		1983					1500000		1500000					500000	1469151	34.0333
1983-0204-BRA	1983	0204		Natural	Hydrological	Landslide	Landslide			Brazil	BRA	South America	Americas															1983	12		1983	12		13	40			40							34.0333
1983-9206-BRA	1983	9206		Natural	Climatological	Drought	Drought			Brazil	BRA	South America	Americas	Northeast, Sertao				Yes					Km2					1983	9		1983			20		20000000		20000000							34.0333
1983-0001-BRA	1983	0001		Natural	Hydrological	Flood				Brazil	BRA	South America	Americas	Minas Gerais state				Yes					Km2					1983	1		1983	1		68	300	3000000	8000	3008300					12000	35260	34.0333
1983-0075-BRA	1983	0075		Natural	Hydrological	Flood				Brazil	BRA	South America	Americas	Southern				Yes	No	No			Km2					1983	5		1983	5		75		330000		330000					338000	993146	34.0333
1983-0300-CAN	1983	0300		Natural	Hydrological	Flood	Coastal flood			Canada	CAN	Northern America	Americas	Gaspe & North Shore of St Lawrence River, Quebec									Km2					1983	12	7	1983	12	7										58000	170422	34.0333
1983-0387-CHE	1983	0387		Natural	Meteorological	Storm	Convective storm	Winter storm/Blizzard		Switzerland	CHE	Western Europe	Europe	Grisons, Valais regions									Kph					1983	1	15	1983	1	15			140		140							34.0333
1983-0104-CHE	1983	0104		Natural	Meteorological	Storm				Switzerland	CHE	Western Europe	Europe										Kph					1983	8		1983	8											1000	2938	34.0333
1983-0388-CHE	1983	0388		Natural	Hydrological	Flood				Switzerland	CHE	Western Europe	Europe	Tessin, Locarno, Sopraceneri region									Km2					1983	5	16	1983	5	16												34.0333
1983-0063-CHN	1983	0063		Natural	Meteorological	Storm	Convective storm	Tornado		China	CHN	Eastern Asia	Asia	Hunan province									Kph					1983	4		1983	4		275		11000		11000							34.0333
1983-0069-CHN	1983	0069		Natural	Meteorological	Storm	Convective storm	Tornado		China	CHN	Eastern Asia	Asia	Fujian province									Kph					1983	4	14	1983	4	14	54	163			163							34.0333
1983-0083-CHN	1983	0083		Natural	Hydrological	Flood	Riverine flood			China	CHN	Eastern Asia	Asia										Km2					1983	6		1983	6		100											34.0333
1983-0313-CHN	1983	0313		Natural	Meteorological	Storm	Tropical cyclone			China	CHN	Eastern Asia	Asia	Guangdong, Fujian provinces									Kph					1983	3		1983	3		30	200	10000		10200							34.0333
1983-0485-CHN	1983	0485		Natural	Meteorological	Storm	Tropical cyclone		Ellen	China	CHN	Eastern Asia	Asia										Kph					1983	9	2	1983	9	2	82											34.0333
1983-9019-CHN	1983	9019		Natural	Climatological	Drought	Drought			China	CHN	Eastern Asia	Asia	Tibet									Km2					1983	1		1983	8													34.0333
1983-0491-CHN	1983	0491		Natural	Meteorological	Storm				China	CHN	Eastern Asia	Asia										Kph					1983	11	3	1983	11	3	69											34.0333
1983-0318-COL	1983	0318		Natural	Meteorological	Storm	Convective storm	Tornado		Colombia	COL	South America	Americas	Barranquilla									Kph					1983	6	17	1983	6	17	1	40		500	540							34.0333
1983-0038-COM	1983	0038		Natural	Meteorological	Storm	Tropical cyclone		Elinah	Comoros (the)	COM	Eastern Africa	Africa	Moheli, Anjouan, Grande Comores				Yes					Kph					1983	1	10	1983	1	10	33	52	30000		30052					23000	67581	34.0333
1983-0042-CUB	1983	0042		Natural	Hydrological	Flood				Cuba	CUB	Caribbean	Americas	Santiago de Cuba, Pinar del Rio, Havana									Km2					1983	2		1983	2		15	39	164536		164575					60000	176298	34.0333
1983-0469-CYP	1983	0469		Natural	Meteorological	Storm	Convective storm	Hail		Cyprus	CYP	Western Asia	Asia										Kph					1983	4	23	1983	4	23												34.0333
1983-0350-DFR	1983	0350		Natural	Climatological	Wildfire	Forest fire			Germany Fed Rep	DFR	Western Europe	Europe	Basse-Saxe									Km2					1983	7	25	1983	7	25												34.0333
1983-0349-DFR	1983	0349		Natural	Hydrological	Flood				Germany Fed Rep	DFR	Western Europe	Europe	Cologne, Bonn, Koblenz									Km2					1983	5	31	1983	5	31		12			12							34.0333
1983-9060-DJI	1983	9060		Natural	Climatological	Drought	Drought			Djibouti	DJI	Eastern Africa	Africa					Yes	No	No			Km2					1983			1984					80000		80000							34.0333
1983-0340-DNK	1983	0340		Natural	Meteorological	Storm				Denmark	DNK	Northern Europe	Europe	Copenhagen and surrondings areas + North Jutland									Kph					1983	1	18	1983	1	18	2											34.0333
1983-0044-DOM	1983	0044		Natural	Climatological	Wildfire	Forest fire			Dominican Republic (the)	DOM	Caribbean	Americas	South-East of Constanza				Yes					Km2					1983	2	12	1983	2	12												34.0333
1983-0073-ECU	1983	0073		Natural	Hydrological	Landslide	Landslide			Ecuador	ECU	South America	Americas	Chimborazo														1983	4	27	1983	4	27	100											34.0333
1983-0464-ECU	1983	0464		Natural	Hydrological	Flood				Ecuador	ECU	South America	Americas										Km2					1983	8	4	1983	8	4			200000		200000							34.0333
1983-0111-ESP	1983	0111		Natural	Hydrological	Flood				Spain	ESP	Southern Europe	Europe	Bilbao, Pays Basques, Northeast provinces				Yes					Km2					1983	8	25	1983	8	25	45		500000	6000	506000					3900000	11459377	34.0333
1983-0137-ESP	1983	0137		Natural	Hydrological	Flood				Spain	ESP	Southern Europe	Europe	San Juan Del Puerto				Yes					Km2					1983	11	1	1983	11	1			1600		1600							34.0333
1983-9060-ETH	1983	9060		Natural	Climatological	Drought	Drought			Ethiopia	ETH	Eastern Africa	Africa	Wollo, Gondar, Goe, Eritrea, Tigrai, Shoa, Harerge, Sidamo				Yes					Km2					1983	5		1984			300000		7750000		7750000							34.0333
1983-0047-FJI	1983	0047		Natural	Meteorological	Storm	Tropical cyclone		Oscar	Fiji	FJI	Melanesia	Oceania	Kadavu, Ono, Suva, Viti Levu, Yasawa, Naviti, Vatulele, Bega				Yes				180	Kph					1983	3	1	1983	3	1	9	14	200000		200014					50000	146915	34.0333
1983-0057-FJI	1983	0057		Natural	Meteorological	Storm	Tropical cyclone		Sarah	Fiji	FJI	Melanesia	Oceania	Southern Lau group				Yes					Kph					1983	3	25	1983	3	25			11132		11132					851	2500	34.0333
1983-9018-FJI	1983	9018		Natural	Climatological	Drought	Drought			Fiji	FJI	Melanesia	Oceania	Western division					No	No			Km2					1983			1983					31000		31000					30000	88149	34.0333
1983-0346-FRA	1983	0346		Natural	Meteorological	Storm	Convective storm	Severe storm		France	FRA	Western Europe	Europe	Central, South-West regions									Kph					1983	7	26	1983	7	26	11											34.0333
1983-0343-FRA	1983	0343		Natural	Hydrological	Flood	Riverine flood			France	FRA	Western Europe	Europe	North, East					No	No			Km2					1983	3		1983	5		18	12	200		212					604000	1774734	34.0333
1983-0342-FRA	1983	0342		Natural	Hydrological	Landslide	Avalanche			France	FRA	Western Europe	Europe	Mont Blanc, Pyrenees														1983	2	27	1983	2	27	9	15			15							34.0333
1983-0344-FRA	1983	0344		Natural	Hydrological	Landslide	Avalanche			France	FRA	Western Europe	Europe	Chamonix														1983	7	9	1983	7	9	5	5			5							34.0333
1983-0208-FRA	1983	0208		Natural	Climatological	Wildfire	Forest fire			France	FRA	Western Europe	Europe										Km2					1983	8		1983	8		12											34.0333
1983-0103-FRA	1983	0103		Natural	Hydrological	Flood				France	FRA	Western Europe	Europe	Basque region									Km2					1983	8		1983	8											5500	16161	34.0333
1983-0341-FRA	1983	0341		Natural	Meteorological	Storm				France	FRA	Western Europe	Europe										Kph					1983	2		1983	2													34.0333
1983-0345-FRA	1983	0345		Natural	Hydrological	Flood				France	FRA	Western Europe	Europe	Alsace									Km2					1983	5	28	1983	5	28			3500		3500							34.0333
1983-0407-GBR	1983	0407		Natural	Meteorological	Storm	Convective storm	Severe storm		United Kingdom of Great Britain and Northern Ireland (the)	GBR	Northern Europe	Europe										Kph					1983	2		1983	2		5	12			12							34.0333
1983-0357-GRC	1983	0357		Natural	Climatological	Wildfire	Forest fire			Greece	GRC	Southern Europe	Europe	North									Km2					1983	7	22	1983	7	22	12											34.0333
1983-0121-HKG	1983	0121		Natural	Meteorological	Storm	Tropical cyclone		Ellen	Hong Kong	HKG	Eastern Asia	Asia	Tin Shui Wai, Kam Tin, Ngau Tam Mei									Kph					1983	9	9	1983	9	9	22	338		1607	1945					12544	36858	34.0333
1983-0303-HKG	1983	0303		Natural	Meteorological	Storm	Tropical cyclone		Joe	Hong Kong	HKG	Eastern Asia	Asia										Kph					1983			1983				58		559	617							34.0333
1983-9308-HKG	1983	9308		Natural	Climatological	Drought	Drought			Hong Kong	HKG	Eastern Asia	Asia										Km2					1983	10		1983	12													34.0333
1983-0307-HKG	1983	0307		Natural	Hydrological	Flood				Hong Kong	HKG	Eastern Asia	Asia										Km2					1983	6	17	1983	6	17	1	12		600	612							34.0333
1984-0063-DFR	1984	0063		Natural	Meteorological	Storm	Convective storm	Hail		Germany Fed Rep	DFR	Western Europe	Europe	Münich (Bavaria)		Hail			No	No		144	Kph					1984	7	12	1984	7	12	3	250			250			480000	1352231	950000	2676291	35.4969
1984-0006-ARG	1984	0006		Natural	Hydrological	Landslide	Landslide			Argentina	ARG	South America	Americas	Vescupio, Northeast, Northwestern provinces														1984	1		1984	1		30	14	12000		12014							35.4969
1984-0109-AUS	1984	0109		Natural	Hydrological	Flood	Flash flood			Australia	AUS	Australia and New Zealand	Oceania	Sydney area									Km2					1984	11	9	1984	11	9	36									3000	8451	35.4969
1984-0174-AUT	1984	0174		Natural	Meteorological	Storm	Convective storm	Hail		Austria	AUT	Western Europe	Europe										Kph					1984	7	12	1984	7	12	12											35.4969
1984-0243-AUT	1984	0243		Natural	Hydrological	Landslide	Avalanche			Austria	AUT	Western Europe	Europe	Swiss border														1984	2	9	1984	2	9	30											35.4969
1984-0245-BEL	1984	0245		Natural	Meteorological	Storm	Convective storm	Severe storm		Belgium	BEL	Western Europe	Europe										Kph					1984	11	21	1984	11	21												35.4969
1984-0004-BEN	1984	0004		Natural	Climatological	Wildfire	Land fire (Brush, Bush, Pasture)			Benin	BEN	Western Africa	Africa	North									Km2					1984			1984														35.4969
1984-0091-BFA	1984	0091		Natural	Hydrological	Flood				Burkina Faso	BFA	Western Africa	Africa	Gorom-Gorom (North rgion)									Km2					1984	10		1984	10				1500		1500							35.4969
1984-0041-BGD	1984	0041		Natural	Hydrological	Flood				Bangladesh	BGD	Southern Asia	Asia	Eastern									Km2					1984	5		1984	5		1200		30000000		30000000							35.4969
1984-0007-BOL	1984	0007		Natural	Hydrological	Flood				Bolivia (Plurinational State of)	BOL	South America	Americas	La Paz									Km2					1984	1		1984	1				3000		3000							35.4969
1984-0093-BRA	1984	0093		Natural	Meteorological	Storm	Convective storm	Tornado		Brazil	BRA	South America	Americas	Maravilha									Kph					1984	10	9	1984	10	9	10		200		200							35.4969
1984-0032-BRA	1984	0032		Natural	Hydrological	Flood				Brazil	BRA	South America	Americas	Recife, Salvador									Km2					1984	4		1984	4		30		50000		50000							35.4969
1984-0049-BRA	1984	0049		Natural	Hydrological	Flood				Brazil	BRA	South America	Americas	Rio Grande Do Sul				Yes	No	No			Km2					1984	6		1984	6		17		150000	9600	159600					1000000	2817149	35.4969
1984-0050-BRA	1984	0050		Natural	Hydrological	Flood				Brazil	BRA	South America	Americas	Santa Catarina				Yes					Km2					1984	6		1984	6		10		100000	20400	120400					1000000	2817149	35.4969
1984-0114-BRA	1984	0114		Natural	Hydrological	Flood				Brazil	BRA	South America	Americas	Minas Gerais, Rio de Janeiro, Sao Paulo, Espirito Santo									Km2					1984	12		1984	12		200		60000		60000							35.4969
1984-0168-BRA	1984	0168		Natural	Hydrological	Flood				Brazil	BRA	South America	Americas	Paraiba state									Km2					1984	5		1984	5		6			1500	1500							35.4969
1984-0165-BRB	1984	0165		Natural	Hydrological	Flood				Barbados	BRB	Caribbean	Americas										Km2					1984	10	3	1984	10	3				100	100							35.4969
1984-9211-CAN	1984	9211		Natural	Climatological	Drought	Drought			Canada	CAN	Northern America	Americas	Quebec, Prince Edouard Islands, Alberta, Saskatchewan, Manitoba, Ontario provinces									Km2					1984	1		1985	3				30000		30000					1000000	2817149	35.4969
1984-0065-CHE	1984	0065		Natural	Meteorological	Storm				Switzerland	CHE	Western Europe	Europe										Kph					1984	7	25	1984	7	25										9600	27045	35.4969
1984-0058-CHL	1984	0058		Natural	Meteorological	Storm	Convective storm	Winter storm/Blizzard		Chile	CHL	South America	Americas	Northeast of Santiago									Kph					1984	7		1984	7		85	70	140000	102275	242345							35.4969
1984-0412-CHL	1984	0412		Natural	Meteorological	Storm				Chile	CHL	South America	Americas										Kph					1984	7		1984	7		42	45	63064	17719	80828							35.4969
1984-0048-CHN	1984	0048		Natural	Hydrological	Landslide	Landslide			China	CHN	Eastern Asia	Asia	Dongchuan(Yunnan province)														1984	5	28	1984	5	28	100	40			40							35.4969
1984-0082-CHN	1984	0082		Natural	Meteorological	Storm	Tropical cyclone		Ike	China	CHN	Eastern Asia	Asia	Guangdong, Jianxi, Hunan, Anhui, Jiangsu (South China coast)									Kph					1984	9	9	1984	9	9	13											35.4969
1984-0398-CHN	1984	0398		Natural	Meteorological	Storm	Tropical cyclone			China	CHN	Eastern Asia	Asia										Kph					1984	8		1984	8													35.4969
1984-0076-CHN	1984	0076		Natural	Hydrological	Flood				China	CHN	Eastern Asia	Asia	Tongjiang county									Km2					1984	9	5	1984	9	5			28000		28000							35.4969
1984-0376-CHN	1984	0376		Natural	Hydrological	Flood				China	CHN	Eastern Asia	Asia	North									Km2					1984	6		1984	6		31											35.4969
1984-0099-COL	1984	0099		Natural	Hydrological	Flood				Colombia	COL	South America	Americas	Cauca, Valle, Caldas, Risaralda, Antioquia, Cordoba, Sucre, Bolivar, Cundinamarca, Magdalena, Cesar, Santander, Choco, Quindio departments					Yes	No		1680	Km2					1984	11		1984	11													35.4969
1984-0085-CPV	1984	0085		Natural	Meteorological	Storm	Tropical cyclone		Fran	Cabo Verde	CPV	Western Africa	Africa	Santa Antao, Sao Tiag				Yes					Kph					1984	9	16	1984	9	16	29		5500		5500							35.4969
1984-0252-CSK	1984	0252		Natural	Meteorological	Storm	Convective storm	Severe storm		Czechoslovakia	CSK	Eastern Europe	Europe										Kph					1984	11	22	1984	11	22												35.4969
1984-0259-DDR	1984	0259		Natural	Meteorological	Storm				Germany Dem Rep	DDR	Western Europe	Europe	East Berlin									Kph					1984	1		1984	1													35.4969
1984-0261-DDR	1984	0261		Natural	Meteorological	Storm				Germany Dem Rep	DDR	Western Europe	Europe										Kph					1984	7		1984	7													35.4969
1984-0247-DFR	1984	0247		Natural	Meteorological	Storm	Convective storm	Severe storm		Germany Fed Rep	DFR	Western Europe	Europe										Kph					1984	11	22	1984	11	22												35.4969
1984-0092-DMA	1984	0092		Natural	Meteorological	Storm	Tropical cyclone		Klaus	Dominica	DMA	Caribbean	Americas										Kph					1984	10	9	1984	10	9	2		10000		10000					2000	5634	35.4969
1984-0100-DZA	1984	0100		Natural	Hydrological	Flood				Algeria	DZA	Northern Africa	Africa	Western									Km2					1984	11		1984	11		54			1470	1470							35.4969
1984-0280-ESP	1984	0280		Natural	Meteorological	Storm	Tropical cyclone		Hortense	Spain	ESP	Southern Europe	Europe						No	No		150	Kph					1984	10	4	1984	10	4	6	30	60000		60030					1000000	2817149	35.4969
1984-0278-ESP	1984	0278		Natural	Climatological	Wildfire	Forest fire			Spain	ESP	Southern Europe	Europe	Fires In La Gomera, Canary Island									Km2					1984	8	10	1984	8	10	17											35.4969
1984-0079-ESP	1984	0079		Natural	Meteorological	Storm				Spain	ESP	Southern Europe	Europe	Northern									Kph					1984	9		1984	9		3	30			30					1000	2817	35.4969
1984-0061-FRA	1984	0061		Natural	Meteorological	Storm	Convective storm	Severe storm		France	FRA	Western Europe	Europe						No	No			Kph					1984	7	11	1984	7	11	4											35.4969
1984-0258-FRA	1984	0258		Natural	Meteorological	Storm	Convective storm	Severe storm		France	FRA	Western Europe	Europe										Kph					1984	11	21	1984	11	21												35.4969
1984-0257-FRA	1984	0257		Natural	Meteorological	Storm	Tropical cyclone		Hortense	France	FRA	Western Europe	Europe										Kph					1984	10	5	1984	10	5												35.4969
1984-0254-FRA	1984	0254		Natural	Climatological	Wildfire	Forest fire			France	FRA	Western Europe	Europe	Northwest, Southern									Km2					1984	4	25	1984	4	25												35.4969
1984-0256-FRA	1984	0256		Natural	Climatological	Wildfire	Forest fire			France	FRA	Western Europe	Europe	Southern									Km2					1984	7	12	1984	7	12												35.4969
1984-0300-GBR	1984	0300		Natural	Meteorological	Storm	Convective storm	Winter storm/Blizzard		United Kingdom of Great Britain and Northern Ireland (the)	GBR	Northern Europe	Europe	North region, Scotland								161	Kph					1984	1	24	1984	1	24	22									81500	229598	35.4969
1984-0265-GRC	1984	0265		Natural	Climatological	Wildfire	Forest fire			Greece	GRC	Southern Europe	Europe	North region, Thassos Isl.								37	Km2					1984	7	22	1984	7	22												35.4969
1984-0266-GRC	1984	0266		Natural	Climatological	Wildfire	Land fire (Brush, Bush, Pasture)			Greece	GRC	Southern Europe	Europe	Ayios Apostolos (Varvona region)								30	Km2					1984	8	13	1984	8	13			200		200							35.4969
1985-0063-BGD	1985	0063		Natural	Meteorological	Storm	Tropical cyclone			Bangladesh	BGD	Southern Asia	Asia	Urir, Jabbar, Bata, Darbesh, Clark, Sudharam, Hatia, Sand Wip Islands Patuakhali, Bhola, North Chittagong, Feni, Noakhali districts		Surge	Flood		No	No		257	Kph					1985	5	24	1985	5	28	15000		1300000	510000	1810000					50000	136034	36.7555
1985-9400-AGO	1985	9400		Natural	Climatological	Drought	Drought			Angola	AGO	Middle Africa	Africa						No	No			Km2					1985			1985					500000		500000							36.7555
1985-0241-ALB	1985	0241		Natural	Hydrological	Landslide	Avalanche			Albania	ALB	Southern Europe	Europe	North					No	No								1985	1	11	1985	1	11	57	26			26							36.7555
1985-0244-ALB	1985	0244		Natural	Meteorological	Extreme temperature	Severe winter conditions			Albania	ALB	Southern Europe	Europe										°C					1985	3	6	1985	3	6	68		5745	1340	7085							36.7555
1985-0165-ARG	1985	0165		Natural	Hydrological	Flood	Riverine flood			Argentina	ARG	South America	Americas	Berisso, Moron, Avellaneda, San Martin, La Plata, General Sarmiento, San Isidro, Pilar, 3 de Febrero, General Rodriguez, San Fernando, Escobar, Esteban Etcheverria, Merlo, Quilmes, Berazategui, San Vicente, Lomas de Zamora, Florencio Valencia, Ensenada, Lanus, Almirante Brown								78650	Km2					1985	5	30	1985	5	30	25		1000000		1000000					230000	625757	36.7555
1985-0113-ARG	1985	0113		Natural	Hydrological	Flood				Argentina	ARG	South America	Americas	Buenos Aires				Yes				64000	Km2					1985	10		1985	10		12		150000	56000	206000					1300000	3536889	36.7555
1985-0023-AUS	1985	0023		Natural	Meteorological	Storm	Convective storm	Hail		Australia	AUS	Australia and New Zealand	Oceania	Brisbane, Queensland					No	No			Kph					1985	1	18	1985	1	18	27							68400	186095	122000	331923	36.7555
1985-0004-AUS	1985	0004		Natural	Climatological	Wildfire	Land fire (Brush, Bush, Pasture)			Australia	AUS	Australia and New Zealand	Oceania	Southeastern									Km2					1985	1		1985	1		5	100			100					15000	40810	36.7555
1985-0331-AUS	1985	0331		Natural	Climatological	Wildfire	Land fire (Brush, Bush, Pasture)			Australia	AUS	Australia and New Zealand	Oceania	New South Wales									Km2					1985	2		1985	2		6									18169	49432	36.7555
1985-0245-AUT	1985	0245		Natural	Hydrological	Flood	Riverine flood			Austria	AUT	Western Europe	Europe	Tyrol, Salzburg provinces								15150	Km2					1985	8	7	1985	8	7	12											36.7555
1985-0177-BEL	1985	0177		Natural	Meteorological	Storm	Convective storm	Severe storm		Belgium	BEL	Western Europe	Europe										Kph					1985	8		1985	8													36.7555
1985-0246-BEL	1985	0246		Natural	Meteorological	Extreme temperature	Cold wave			Belgium	BEL	Western Europe	Europe										°C					1985	1		1985	1													36.7555
1985-0116-BEN	1985	0116		Natural	Hydrological	Flood				Benin	BEN	Western Africa	Africa	Mono, Atlantique, Oueme, Zou provinces									Km2					1985	10		1985	10		61		345000	130000	475000					4800	13059	36.7555
1985-0150-BFA	1985	0150		Natural	Hydrological	Flood				Burkina Faso	BFA	Western Africa	Africa	Banfora region									Km2					1985	6	11	1985	6	11				572	572							36.7555
1985-0048-BGD	1985	0048		Natural	Meteorological	Storm	Convective storm	Tornado		Bangladesh	BGD	Southern Asia	Asia	Pabna district					No	No		150	Kph					1985	3	28	1985	3	28	50	2000	18000		20000							36.7555
1985-0012-BGD	1985	0012		Natural	Hydrological	Flood	Riverine flood			Bangladesh	BGD	Southern Asia	Asia	Maulvibazar, Sylhet district								8910	Km2					1985	6		1985	6		7		100000		100000							36.7555
1985-0123-BGD	1985	0123		Natural	Meteorological	Storm				Bangladesh	BGD	Southern Asia	Asia										Kph					1985	10	16	1985	10	16	71	300	1000		1300							36.7555
1985-0299-BGD	1985	0299		Natural	Hydrological	Flood				Bangladesh	BGD	Southern Asia	Asia	Rangpur, Kurigram a Nil district								404	Km2					1985	7	5	1985	7	5	27		400000		400000							36.7555
1985-0225-BMU	1985	0225		Natural	Meteorological	Storm				Bermuda	BMU	Northern America	Americas	South East									Kph					1985	1		1985	1											2000	5441	36.7555
1985-0167-BOL	1985	0167		Natural	Hydrological	Flood	Riverine flood			Bolivia (Plurinational State of)	BOL	South America	Americas	Bermeja (Tarija department)								69710	Km2					1985	2	25	1985	2	25				475	475							36.7555
1985-0112-BRA	1985	0112		Natural	Meteorological	Storm	Convective storm	Hail		Brazil	BRA	South America	Americas	Itabirinha De Mantena, Ipatinga, Teofilo Otoni (Minas Gerais state)									Kph					1985	9	30	1985	9	30	22	1000		2000	3000							36.7555
1985-0050-BRA	1985	0050		Natural	Hydrological	Flood	Riverine flood			Brazil	BRA	South America	Americas	Ceara, Maranhao, Piaui, Rio Grande do Norte, Paraiba, Pernambuco								678500	Km2					1985	4		1985	4		100		600000		600000					200000	544137	36.7555
1985-9011-BRA	1985	9011		Natural	Climatological	Drought	Drought			Brazil	BRA	South America	Americas	Rio Grande Do Sul					No	No			Km2					1985	11		1985												651000	1771165	36.7555
1985-0136-BRA	1985	0136		Natural	Hydrological	Flood				Brazil	BRA	South America	Americas	Bahia state									Km2					1985	12		1985	12		1		10000	2000	12000							36.7555
1985-0201-CAN	1985	0201		Natural	Meteorological	Storm	Convective storm	Tornado		Canada	CAN	Northern America	Americas	Ontario Central					No	No			Kph					1985	5	29	1985	6	1	12	200		800	1000			89500	243501	117000	318320	36.7555
1985-0077-CAN	1985	0077		Natural	Climatological	Wildfire	Forest fire			Canada	CAN	Northern America	Americas	Northeast of Vancouver								2023	Km2					1985	7		1985	7													36.7555
1985-0099-CHE	1985	0099		Natural	Meteorological	Storm	Convective storm	Hail		Switzerland	CHE	Western Europe	Europe	Fribourg									Kph					1985	8	15	1985	8	15										2000	5441	36.7555
1985-0065-CHN	1985	0065		Natural	Hydrological	Flood	Riverine flood			China	CHN	Eastern Asia	Asia	Guangxi, Hunan provinces								458670	Km2					1985	6		1985	6		64		2000		2000							36.7555
1985-0026-CHN	1985	0026		Natural	Hydrological	Landslide	Landslide			China	CHN	Eastern Asia	Asia	Shaanxi province														1985	2		1985	2		60											36.7555
1985-0084-CHN	1985	0084		Natural	Meteorological	Storm	Tropical cyclone			China	CHN	Eastern Asia	Asia	Zhejiang province									Kph					1985	7	30	1985	7	30	177	1400	100000		101400							36.7555
1985-9211-CHN	1985	9211		Natural	Climatological	Drought	Drought			China	CHN	Eastern Asia	Asia	Fujian province								142000	Km2					1985			1986														36.7555
1985-0051-CHN	1985	0051		Natural	Meteorological	Storm				China	CHN	Eastern Asia	Asia	South Guangdong province (near Hong Kong)									Kph					1985	4		1985	4		108											36.7555
1985-0058-CHN	1985	0058		Natural	Hydrological	Flood				China	CHN	Eastern Asia	Asia	Yunnan province									Km2					1985	5		1985	5		283		14000		14000					1400	3809	36.7555
1985-0074-CHN	1985	0074		Natural	Meteorological	Storm				China	CHN	Eastern Asia	Asia	Fujian province									Kph					1985	6	27	1985	6	27	11		100000		100000							36.7555
1985-0088-CHN	1985	0088		Natural	Hydrological	Flood				China	CHN	Eastern Asia	Asia	Ghizhou, Sichuan, Hunan provinces								290680	Km2					1985	8		1985	8		422									350000	952239	36.7555
1985-0091-CHN	1985	0091		Natural	Hydrological	Flood				China	CHN	Eastern Asia	Asia	Near Dandung (Liaoning province)					No	No		10000	Km2					1985	8		1985	8		300			2000	2000					350000	952239	36.7555
1985-0301-CHN	1985	0301		Natural	Hydrological	Flood				China	CHN	Eastern Asia	Asia										Km2					1985	3		1985	3													36.7555
1985-0304-CHN	1985	0304		Natural	Hydrological	Flood				China	CHN	Eastern Asia	Asia	Guchgeng Isl.								300330	Km2					1985	4	21	1985	4	21										1350	3673	36.7555
1985-0310-CHN	1985	0310		Natural	Hydrological	Flood				China	CHN	Eastern Asia	Asia	Hunan provonce									Km2					1985	9		1985	9		147											36.7555
1985-0030-COM	1985	0030		Natural	Meteorological	Storm	Tropical cyclone			Comoros (the)	COM	Eastern Africa	Africa	Anjouan, Grande Comore				Yes					Kph					1985	2	14	1985	2	14	2		35000		35000					5568	15149	36.7555
1985-0248-CSK	1985	0248		Natural	Hydrological	Landslide	Avalanche			Czechoslovakia	CSK	Eastern Europe	Europe	Tatra Mountain (Slovakia)														1985	2	14	1985	2	14	10											36.7555
1985-0247-CSK	1985	0247		Natural	Meteorological	Extreme temperature	Cold wave			Czechoslovakia	CSK	Eastern Europe	Europe										°C					1985	1	15	1985	1	15												36.7555
1985-0134-CUB	1985	0134		Natural	Meteorological	Storm	Tropical cyclone		Hurricane "Kate"	Cuba	CUB	Caribbean	Americas						Yes	No		168	Kph					1985	11	18	1985	11	18	4		476891	22000	498891							36.7555
1985-0231-CUB	1985	0231		Natural	Hydrological	Flood				Cuba	CUB	Caribbean	Americas	South-East									Km2					1985	5	30	1985	5	30			3000		3000							36.7555
1985-0189-DDR	1985	0189		Natural	Meteorological	Storm	Convective storm	Severe storm		Germany Dem Rep	DDR	Western Europe	Europe										Kph					1985	8		1985	8													36.7555
1985-0179-DFR	1985	0179		Natural	Meteorological	Storm	Convective storm	Severe storm		Germany Fed Rep	DFR	Western Europe	Europe										Kph					1985	8		1985	8													36.7555
1985-0176-DNK	1985	0176		Natural	Meteorological	Storm	Convective storm	Severe storm		Denmark	DNK	Northern Europe	Europe										Kph					1985	8		1985	8													36.7555
1985-0014-DOM	1985	0014		Natural	Hydrological	Flood	Riverine flood			Dominican Republic (the)	DOM	Caribbean	Americas									7760	Km2					1985	9	14	1985	9	14	12		895		895							36.7555
1985-0143-DZA	1985	0143		Natural	Hydrological	Flood				Algeria	DZA	Northern Africa	Africa	North-East								92650	Km2					1985	1	9	1985	1	9	26			15000	15000							36.7555
1985-0035-ECU	1985	0035		Natural	Climatological	Wildfire	Land fire (Brush, Bush, Pasture)			Ecuador	ECU	South America	Americas	Isabela IsL, Gualapagos				Yes				300	Km2					1985	2	28	1985	2	28			800		800							36.7555
1985-0269-ESP	1985	0269		Natural	Meteorological	Extreme temperature	Cold wave			Spain	ESP	Southern Europe	Europe										°C					1985	1	9	1985	1	9	40											36.7555
1985-0271-ESP	1985	0271		Natural	Climatological	Wildfire	Forest fire			Spain	ESP	Southern Europe	Europe	Galicia, Andalusia								30	Km2					1985	9	12	1985	9	12												36.7555
1985-0096-ESP	1985	0096		Natural	Climatological	Wildfire	Land fire (Brush, Bush, Pasture)			Spain	ESP	Southern Europe	Europe	Near Castellon De La Plana, Avila, Guadalajara, Madrid provinces									Km2					1985	8	6	1985	8	6			300		300							36.7555
1985-0086-ETH	1985	0086		Natural	Hydrological	Flood	Riverine flood			Ethiopia	ETH	Eastern Africa	Africa	Rift Valley region								92580	Km2					1985	8	17	1985	8	17	9		8000		8000							36.7555
1985-0153-ETH	1985	0153		Natural	Hydrological	Flood				Ethiopia	ETH	Eastern Africa	Africa	Ogaden									Km2					1985	5		1985	5					20000	20000							36.7555
1985-0021-FJI	1985	0021		Natural	Meteorological	Storm	Tropical cyclone		Eric, Nigel, Odette	Fiji	FJI	Melanesia	Oceania	Lautoka area				Yes	No	No		140	Kph					1985	1	17	1985	1	19	28		100000		100000			68400	186095	73000	198610	36.7555
1985-0042-FJI	1985	0042		Natural	Meteorological	Storm	Tropical cyclone		Gavin	Fiji	FJI	Melanesia	Oceania										Kph					1985	3	5	1985	3	5	3		2000		2000							36.7555
1985-0044-FJI	1985	0044		Natural	Meteorological	Storm	Tropical cyclone			Fiji	FJI	Melanesia	Oceania	Western, Central divisions				Yes					Kph					1985	3	17	1985	3	17	1		20000		20000					3000	8162	36.7555
1985-0175-FRA	1985	0175		Natural	Meteorological	Storm	Convective storm	Severe storm		France	FRA	Western Europe	Europe										Kph					1985	8		1985	8													36.7555
1985-0251-FRA	1985	0251		Natural	Meteorological	Extreme temperature	Cold wave			France	FRA	Western Europe	Europe	Countrywide					No	No			°C					1985	1	15	1985	1	30								132300	359946			36.7555
1985-0087-FRA	1985	0087		Natural	Climatological	Wildfire	Forest fire			France	FRA	Western Europe	Europe	South, Corsica								45	Km2					1985	8		1985	8		6	130			130							36.7555
1985-0033-GHA	1985	0033		Natural	Climatological	Wildfire	Land fire (Brush, Bush, Pasture)			Ghana	GHA	Western Africa	Africa	Central									Km2					1985	2	25	1985	2	25	4		1500		1500							36.7555
1985-0257-GRC	1985	0257		Natural	Meteorological	Extreme temperature	Heat wave			Greece	GRC	Southern Europe	Europe	Countrywide									°C					1985	8	5	1985	8	5	20											36.7555
1985-0256-GRC	1985	0256		Natural	Climatological	Wildfire	Forest fire			Greece	GRC	Southern Europe	Europe	Hydra, Evvia									Km2					1985	7	16	1985	7	16	3											36.7555
1985-0222-HKG	1985	0222		Natural	Meteorological	Storm	Tropical cyclone		Tess	Hong Kong	HKG	Eastern Asia	Asia	Sheung Wan									Kph					1985	9	6	1985	9	6	2	12	600		612					42	114	36.7555
1985-0216-HKG	1985	0216		Natural	Hydrological	Flood				Hong Kong	HKG	Eastern Asia	Asia	Lam Tin In Kwun Tong									Km2					1985	6	25	1985	6	25			235		235							36.7555
1985-0220-HKG	1985	0220		Natural	Hydrological	Flood				Hong Kong	HKG	Eastern Asia	Asia	Aberdeen									Km2					1985	8	26	1985	8	26			131		131							36.7555
1986-0137-ARG	1986	0137		Natural	Meteorological	Storm	Convective storm	Tornado		Argentina	ARG	South America	Americas	La Riojaprovince				Yes					Kph					1986	12		1986	12		1		1000		1000							37.4531
1986-0038-ARG	1986	0038		Natural	Hydrological	Flood				Argentina	ARG	South America	Americas	Chaco, Entre Rios, Formosa, Santa Fe provinces					No	No		269500	Km2					1986	4	11	1986	5	6	3		144000	60000	204000							37.4531
1986-0029-AUS	1986	0029		Natural	Meteorological	Storm	Tropical cyclone		Winifred	Australia	AUS	Australia and New Zealand	Oceania	North Queensland									Kph					1986	2		1986	2		3	12		1000	1012					70000	186900	37.4531
1986-0121-AUS	1986	0121		Natural	Meteorological	Storm				Australia	AUS	Australia and New Zealand	Oceania	Sydney, New South Wales									Kph					1986	10	3	1986	10	3								11200	29904	51000	136170	37.4531
1986-0216-AUS	1986	0216		Natural	Meteorological	Storm				Australia	AUS	Australia and New Zealand	Oceania	Sydney, New South Wales									Kph					1986	8		1986	8		4									68055	181707	37.4531
1986-0231-AUS	1986	0231		Natural	Hydrological	Flood				Australia	AUS	Australia and New Zealand	Oceania	Central, South									Km2					1986	8	3	1986	8	3	8									64200	171414	37.4531
1986-0050-BGD	1986	0050		Natural	Meteorological	Storm	Convective storm	Hail		Bangladesh	BGD	Southern Asia	Asia	Gopalganj, Piropjur districts (Mymensingh, Brahmanbaria, Netrokona)									Kph					1986	4	4	1986	4	4	100	3000		10000	13000							37.4531
1986-0096-BGD	1986	0096		Natural	Hydrological	Flood	Riverine flood			Bangladesh	BGD	Southern Asia	Asia	Rajshahi district								196	Km2					1986	8	2	1986	8	2	4		100000		100000							37.4531
1986-0117-BGD	1986	0117		Natural	Meteorological	Storm	Tropical cyclone			Bangladesh	BGD	Southern Asia	Asia	Kuna, Bagerhat, Sathkhira, Pathuakhali, Barguna									Kph					1986	9	26	1986	9	26	40		2600000	100000	2700000							37.4531
1986-0131-BGD	1986	0131		Natural	Meteorological	Storm	Tropical cyclone			Bangladesh	BGD	Southern Asia	Asia	Bengal Bay (South-West)									Kph					1986	11	9	1986	11	9	25	100			100							37.4531
1986-0232-BGD	1986	0232		Natural	Hydrological	Flood				Bangladesh	BGD	Southern Asia	Asia	Chapai									Km2					1986	8	7	1986	8	7	26			300000	300000							37.4531
1986-0284-BGD	1986	0284		Natural	Meteorological	Storm				Bangladesh	BGD	Southern Asia	Asia	Dacca, Manikganj									Kph					1986	3		1986	3		19			10000	10000							37.4531
1986-0018-BMU	1986	0018		Natural	Meteorological	Storm	Convective storm	Tornado		Bermuda	BMU	Northern America	Americas	South East									Kph					1986	1		1986	1											1500	4005	37.4531
1986-0003-BOL	1986	0003		Natural	Hydrological	Flood	Riverine flood			Bolivia (Plurinational State of)	BOL	South America	Americas	Santa Cruz, La Pazn Cochabamba				Yes				80	Km2					1986	1	6	1986	1	6	29		260000	50000	310000					50000	133500	37.4531
1986-0049-BRA	1986	0049		Natural	Hydrological	Flood				Brazil	BRA	South America	Americas	Rio Grande Do Sul									Km2					1986	4		1986	4		28		1835	6500	8335							37.4531
1986-0187-CAN	1986	0187		Natural	Hydrological	Flood	Riverine flood			Canada	CAN	Northern America	Americas	Central Alberta									Km2					1986	7	15	1986	7	15			4500		4500					30000	80100	37.4531
1986-0188-CAN	1986	0188		Natural	Climatological	Wildfire	Forest fire			Canada	CAN	Northern America	Americas	Grand Falls, Newfoundland									Km2					1986	5	15	1986	5	15			1000		1000							37.4531
1986-0242-CAN	1986	0242		Natural	Climatological	Wildfire	Forest fire			Canada	CAN	Northern America	Americas	George Town & Burton, New Brunswick									Km2					1986	5	15	1986	5	15			1000		1000							37.4531
1986-0185-CAN	1986	0185		Natural	Meteorological	Storm				Canada	CAN	Northern America	Americas	Southern Alberta								80	Kph					1986	5	14	1986	5	14			2400		2400							37.4531
1986-0094-CHE	1986	0094		Natural	Meteorological	Storm	Convective storm	Hail		Switzerland	CHE	Western Europe	Europe	Geneva, Lucerne, Berne					No	No			Kph					1986	8		1986	8									82300	219741	105000	280351	37.4531
1986-0149-CHE	1986	0149		Natural	Meteorological	Storm				Switzerland	CHE	Western Europe	Europe									151	Kph					1986	10	20	1986	10	20												37.4531
1986-0067-CHL	1986	0067		Natural	Meteorological	Storm	Convective storm	Severe storm		Chile	CHL	South America	Americas	Central				Yes					Kph					1986	6	15	1986	6	15	16	16	30790		30806							37.4531
1986-0075-CHL	1986	0075		Natural	Hydrological	Flood	Riverine flood			Chile	CHL	South America	Americas	Curico, Santiago, Vitacura, Ora Ges									Km2					1986	6	15	1986	6	15	23		54118		54118					17200	45924	37.4531
1986-0213-CHN	1986	0213		Natural	Meteorological	Storm	Convective storm	Winter storm/Blizzard		China	CHN	Eastern Asia	Asia	Qinghai province									Kph					1986	1		1986	1													37.4531
1986-0081-CHN	1986	0081		Natural	Meteorological	Storm	Tropical cyclone		Peggy	China	CHN	Eastern Asia	Asia	Guangdon province									Kph					1986	7	11	1986	7	11	172	1250	4000000		4001250					380000	1014602	37.4531
1986-0082-CHN	1986	0082		Natural	Meteorological	Storm	Tropical cyclone			China	CHN	Eastern Asia	Asia	Guangxi province								150	Kph					1986	7	21	1986	7	21	43	381			381					54000	144180	37.4531
1986-0268-CHN	1986	0268		Natural	Meteorological	Storm	Tropical cyclone		Vera	China	CHN	Eastern Asia	Asia	Shangai					No	No			Kph					1986	8	27	1986	8	27	8	25		2500	2525					940000	2509805	37.4531
1986-0015-CHN	1986	0015		Natural	Meteorological	Extreme temperature	Cold wave			China	CHN	Eastern Asia	Asia	Northwest									°C					1986			1986			2		30000		30000							37.4531
1986-0047-CHN	1986	0047		Natural	Meteorological	Storm				China	CHN	Eastern Asia	Asia	Jiangxi + Eastern provinces									Kph					1986	4		1986	4		9	900	200000		200900					50000	133500	37.4531
1986-0077-CHN	1986	0077		Natural	Meteorological	Storm				China	CHN	Eastern Asia	Asia	Sichuan province									Kph					1986	7		1986	7		36			7500	7500					3200	8544	37.4531
1986-0086-CHN	1986	0086		Natural	Hydrological	Flood				China	CHN	Eastern Asia	Asia	Liaoning, Jilin, Heilongjiang, Yunnan provinces								10000	Km2					1986	8		1986	8		80		2000000	800000	2800000					1500000	4005008	37.4531
1986-0229-CHN	1986	0229		Natural	Hydrological	Flood				China	CHN	Eastern Asia	Asia	Yunnan									Km2					1986	7		1986	7		233		7000000		7000000					1210	3231	37.4531
1986-0264-CHN	1986	0264		Natural	Meteorological	Storm				China	CHN	Eastern Asia	Asia	Sichuan province									Kph					1986	5	22	1986	5	22	100		403500		403500							37.4531
1986-0247-COL	1986	0247		Natural	Hydrological	Landslide	Landslide			Colombia	COL	South America	Americas															1986	5		1986	5		26											37.4531
1986-0248-COL	1986	0248		Natural	Hydrological	Landslide	Landslide			Colombia	COL	South America	Americas															1986	6		1986	6		35											37.4531
1986-0292-COL	1986	0292		Natural	Hydrological	Landslide	Landslide			Colombia	COL	South America	Americas															1986	6	21	1986	6	21	200											37.4531
1986-0078-COL	1986	0078		Natural	Meteorological	Storm				Colombia	COL	South America	Americas	Arauca, Casanare, Guainiaz, Meta provinces									Kph					1986	7		1986	7		4		28000		28000					2500	6675	37.4531
1986-0120-COL	1986	0120		Natural	Hydrological	Flood				Colombia	COL	South America	Americas	All country									Km2					1986	10		1986	10		13		250000		250000							37.4531
1986-9404-CUB	1986	9404		Natural	Climatological	Drought	Drought			Cuba	CUB	Caribbean	Americas										Km2					1986			1986														37.4531
1986-0402-CUB	1986	0402		Natural	Hydrological	Flood				Cuba	CUB	Caribbean	Americas	Santiago de Cuba, Quantanamo, Granma, Holguin									Km2					1986	6		1986	6				7500		7500							37.4531
1986-0068-DOM	1986	0068		Natural	Meteorological	Storm				Dominican Republic (the)	DOM	Caribbean	Americas										Kph					1986	6		1986	6		12		2000		2000							37.4531
1986-0143-FJI	1986	0143		Natural	Meteorological	Storm	Tropical cyclone		Rajah	Fiji	FJI	Melanesia	Oceania	Vanua Levu, Taveuni, Lau groups				Yes				140	Kph					1986	12	28	1986	12	28	1		3000		3000					20000	53400	37.4531
1986-0052-FJI	1986	0052		Natural	Hydrological	Flood				Fiji	FJI	Melanesia	Oceania	Vanua Levu + northern Isl.				Yes					Km2					1986	4	12	1986	4	12	19		215000		215000					15400	41118	37.4531
1986-0083-FRA	1986	0083		Natural	Climatological	Wildfire	Forest fire			France	FRA	Western Europe	Europe	Languedoc, Roussillon, Provence, Cote d'Azur								40	Km2					1986	7	24	1986	7	24	5		2000		2000							37.4531
1986-0147-GBR	1986	0147		Natural	Meteorological	Storm				United Kingdom of Great Britain and Northern Ireland (the)	GBR	Northern Europe	Europe									151	Kph					1986	10	20	1986	10	20												37.4531
1986-0198-HKG	1986	0198		Natural	Meteorological	Storm	Tropical cyclone		Peggy	Hong Kong	HKG	Eastern Asia	Asia	Aberdeen, New Territories									Kph					1986	7	9	1986	7	9	1	26			26							37.4531
1986-0200-HKG	1986	0200		Natural	Meteorological	Storm	Tropical cyclone		Wayne	Hong Kong	HKG	Eastern Asia	Asia	Sai Kung, Tsuen Wan, Hong Kong, Kowloon									Kph					1986	8	21	1986	8	21	4	15			15							37.4531
1987-0100-CSK	1987	0100		Natural	Hydrological	Flood				Czechoslovakia	CSK	Eastern Europe	Europe	Slovakia		Broken Dam/Burst bank							Km2				Topla River	1987	5	24	1987	5	24										1000	2576	38.8256
1987-0385-AFG	1987	0385		Natural	Hydrological	Landslide	Avalanche			Afghanistan	AFG	Southern Asia	Asia															1987	4	8	1987	4	8	70											38.8256
1987-0002-ARG	1987	0002		Natural	Climatological	Wildfire	Forest fire			Argentina	ARG	South America	Americas	Lanin area (Neuquen province), El Bolson area (Chubut province), Rio Negro province				Yes					Km2					1987	1	22	1987	1	22		2	152000	750	152752					100000	257562	38.8256
1987-0078-ARG	1987	0078		Natural	Hydrological	Flood				Argentina	ARG	South America	Americas	Northwest Buenos Aires province									Km2					1987	4		1987	4				12000		12000							38.8256
1987-0331-ARG	1987	0331		Natural	Meteorological	Storm				Argentina	ARG	South America	Americas										Kph					1987	1		1987	1		1		1000		1000					10000	25756	38.8256
1987-0132-BGD	1987	0132		Natural	Hydrological	Flood	Riverine flood			Bangladesh	BGD	Southern Asia	Asia	Rangpur, Netrokona, Gaibandha, Noagaon, Kurigram, Jamlpur, Cox's Bazar, Chittagong, Noahkali districts				Yes	No	No		18972	Km2					1987	7	22	1987	7	22	2055		29700000		29700000					330000	849955	38.8256
1987-0110-BGD	1987	0110		Natural	Meteorological	Storm	Tropical cyclone			Bangladesh	BGD	Southern Asia	Asia	Hatiya, Swandwip, Patuakhali, Bhola regions									Kph					1987	6	4	1987	6	4	12											38.8256
1987-0319-BGD	1987	0319		Natural	Hydrological	Flood				Bangladesh	BGD	Southern Asia	Asia						No	No			Km2					1987	8		1987	8		225									727500	1873764	38.8256
1987-0164-BMU	1987	0164		Natural	Meteorological	Storm	Tropical cyclone		Emily	Bermuda	BMU	Northern America	Americas					Yes					Kph					1987	9	25	1987	9	25		40			40					50000	128781	38.8256
1987-0053-BOL	1987	0053		Natural	Hydrological	Flood	Riverine flood			Bolivia (Plurinational State of)	BOL	South America	Americas	Villa Fatima, Nueva Esperanza, Tocopilla (Cochabamba department)								500	Km2					1987	2		1987	2		25		20000		20000							38.8256
1987-0052-BRA	1987	0052		Natural	Hydrological	Flood	Riverine flood			Brazil	BRA	South America	Americas	Franco Da Rocha district, Sao Paulo									Km2					1987	1	26	1987	1	26	95		9000		9000					62000	159688	38.8256
1987-9103-BRA	1987	9103		Natural	Climatological	Drought	Drought			Brazil	BRA	South America	Americas	Alagoas, Minas, Bahia, Maranhao, Piaui, Ceara, Rio Grande Do Norte, Paraiba, Pernambuco, Sergipe, Mina Gerais states									Km2					1987	6		1988					750000		750000							38.8256
1987-0233-BRA	1987	0233		Natural	Hydrological	Flood				Brazil	BRA	South America	Americas	Minas Gerais									Km2					1987	12	25	1987	12	25	12		1500		1500							38.8256
1987-0535-BRB	1987	0535		Natural	Meteorological	Storm	Tropical cyclone		Emily	Barbados	BRB	Caribbean	Americas										Kph					1987			1987						230	230					100000	257562	38.8256
1987-0135-CAN	1987	0135		Natural	Meteorological	Storm	Convective storm	Tornado		Canada	CAN	Northern America	Americas	Edmonton, Alberta					No	No			Kph					1987	7	31	1987	7	31	26	250			250			190000	489368	265000	682539	38.8256
1987-0284-CAN	1987	0284		Natural	Hydrological	Flood	Riverine flood			Canada	CAN	Northern America	Americas	Perth-Andover, New Brunswick									Km2					1987	4	2	1987	4	2										11000	28332	38.8256
1987-0317-CAN	1987	0317		Natural	Hydrological	Flood				Canada	CAN	Northern America	Americas	Montreal									Km2					1987	7	14	1987	7	14	1									174000	448158	38.8256
1987-0316-CHE	1987	0316		Natural	Hydrological	Flood				Switzerland	CHE	Western Europe	Europe	Berne, Lucerne, Schwyz, Uri, Thurgovie, Vaud, Neuchâtel, Grisons, Jura					No	No			Km2					1987	7		1987	7									34700	89374			38.8256
1987-0346-CHE	1987	0346		Natural	Meteorological	Storm				Switzerland	CHE	Western Europe	Europe	Grisons, Tessin									Kph					1987	7	6	1987	7	6	1									138900	357754	38.8256
1987-0126-CHL	1987	0126		Natural	Hydrological	Flood	Riverine flood			Chile	CHL	South America	Americas	Santiago, central Chile & outlying regions									Km2					1987	7	17	1987	7	17	73		116364		116364					177000	455885	38.8256
1987-0403-CHL	1987	0403		Natural	Hydrological	Flood	Riverine flood			Chile	CHL	South America	Americas										Km2					1987	8	12	1987	8	12	54			81000	81000							38.8256
1987-0217-CHL	1987	0217		Natural	Hydrological	Landslide	Avalanche			Chile	CHL	South America	Americas	Near Los Maitenes														1987	11	29	1987	11	29	32	30			30							38.8256
1987-0072-CHN	1987	0072		Natural	Meteorological	Storm	Convective storm	Tornado		China	CHN	Eastern Asia	Asia	Anhui province									Kph					1987	3	6	1987	3	6	2	800		400000	400800							38.8256
1987-0136-CHN	1987	0136		Natural	Meteorological	Storm	Convective storm	Tornado		China	CHN	Eastern Asia	Asia	Heilongjiang province									Kph					1987	7	31	1987	7	31	29	442	9000		9442							38.8256
1987-0098-CHN	1987	0098		Natural	Hydrological	Flood	Riverine flood			China	CHN	Eastern Asia	Asia	Guangdong province								3000	Km2					1987	5	21	1987	5	21	92	400	350000		350400							38.8256
1987-0393-CHN	1987	0393		Natural	Hydrological	Flood	Riverine flood			China	CHN	Eastern Asia	Asia	Anhui									Km2					1987	7	5	1987	7	5	56											38.8256
1987-0408-CHN	1987	0408		Natural	Hydrological	Flood	Riverine flood			China	CHN	Eastern Asia	Asia	Jihan (Shandong province)									Km2					1987	8	26	1987	8	26	51											38.8256
1987-0150-CHN	1987	0150		Natural	Hydrological	Landslide	Landslide			China	CHN	Eastern Asia	Asia	Sichuan province														1987	9	1	1987	9	1	65		119		119							38.8256
1987-0114-CHN	1987	0114		Natural	Meteorological	Storm	Tropical cyclone			China	CHN	Eastern Asia	Asia	Guangdong province									Kph					1987	6	19	1987	6	19	132	86	900000		900086							38.8256
1987-0159-CHN	1987	0159		Natural	Meteorological	Storm	Tropical cyclone		Gerald	China	CHN	Eastern Asia	Asia	Fujian, Zhejian provinces									Kph					1987	9	11	1987	9	11	102			25400	25400					120000	309074	38.8256
1987-0344-CHN	1987	0344		Natural	Meteorological	Storm	Tropical cyclone		Ruth	China	CHN	Eastern Asia	Asia	Sichuan, Hubei									Kph					1987	6	9	1987	6	9	40											38.8256
1987-0095-CHN	1987	0095		Natural	Climatological	Wildfire	Forest fire			China	CHN	Eastern Asia	Asia	Mohe county (Heilongjiang province)				Yes	No	No		25000	Km2					1987	5		1987	5		191	221	56092		56313					110000	283318	38.8256
1987-0134-CHN	1987	0134		Natural	Hydrological	Flood				China	CHN	Eastern Asia	Asia	Guangdong province									Km2					1987	7	28	1987	7	28	20	129	590000		590129							38.8256
1987-0147-CHN	1987	0147		Natural	Meteorological	Storm				China	CHN	Eastern Asia	Asia	Dandong, Dalian (Liaonging province)									Kph					1987	8	15	1987	8	15	101	860	50000		50860							38.8256
1987-0048-COK	1987	0048		Natural	Meteorological	Storm	Tropical cyclone		Sally	Cook Islands (the)	COK	Polynesia	Oceania	Rarotonga, Aitutaki, Mangaia				Yes					Kph					1987	1	2	1987	1	2	5		2000		2000					25000	64391	38.8256
1987-0124-COL	1987	0124		Natural	Hydrological	Flood	Riverine flood			Colombia	COL	South America	Americas	Ibague, PastalesTolima department									Km2					1987	7	4	1987	7	4	21	50	800		850							38.8256
1987-0167-COL	1987	0167		Natural	Hydrological	Landslide	Landslide			Colombia	COL	South America	Americas	Villatina (Medellin)														1987	9	27	1987	9	27	640	2436	4000		6436							38.8256
1987-0554-COL	1987	0554		Natural	Hydrological	Landslide	Landslide			Colombia	COL	South America	Americas															1987	3	16	1987	3	16	13											38.8256
1987-0049-COM	1987	0049		Natural	Meteorological	Storm	Tropical cyclone		Jan	Comoros (the)	COM	Eastern Africa	Africa	Anjouan, Grande Comore, Moheli								150	Kph					1987	1	3	1987	1	3	24			50000	50000					9000	23181	38.8256
1987-0350-CSK	1987	0350		Natural	Meteorological	Storm				Czechoslovakia	CSK	Eastern Europe	Europe										Kph					1987	7	8	1987	7	8										15000	38634	38.8256
1987-0138-CUB	1987	0138		Natural	Climatological	Wildfire	Forest fire			Cuba	CUB	Caribbean	Americas	Moa, Holguin									Km2					1987	8		1987	8													38.8256
1987-0161-DOM	1987	0161		Natural	Meteorological	Storm	Tropical cyclone		Emily	Dominican Republic (the)	DOM	Caribbean	Americas	Barahona-Bari, Montecristi areas									Kph					1987	9	22	1987	9	22	3									23700	61042	38.8256
1987-0082-ECU	1987	0082		Natural	Hydrological	Landslide	Mudslide			Ecuador	ECU	South America	Americas	Cochancay														1987	4	3	1987	4	3	100		6000		6000							38.8256
1987-0310-ECU	1987	0310		Natural	Hydrological	Flood				Ecuador	ECU	South America	Americas	Chone									Km2					1987	2		1987	2				10000		10000							38.8256
1987-0359-EGY	1987	0359		Natural	Meteorological	Storm				Egypt	EGY	Northern Africa	Africa	Sinai									Kph					1987	10	17	1987	10	17	30	11			11							38.8256
1987-0148-ESP	1987	0148		Natural	Meteorological	Storm	Convective storm	Hail		Spain	ESP	Southern Europe	Europe	Navarra									Kph					1987	8	24	1987	8	24										8000	20605	38.8256
1987-0207-ESP	1987	0207		Natural	Hydrological	Flood	Riverine flood			Spain	ESP	Southern Europe	Europe	Valencia, Murcia									Km2					1987	11	4	1987	11	4	5		2000		2000					1283000	3304521	38.8256
1987-9014-ETH	1987	9014		Natural	Climatological	Drought	Drought			Ethiopia	ETH	Eastern Africa	Africa	Ogaden, Eritrea, Tigray, Wello, Shewa, Gama, Gofa, Sidamo, Gondar, Bale				Yes	No	No			Km2					1987	6		1987			367		7000000		7000000							38.8256
1987-0332-FJI	1987	0332		Natural	Meteorological	Storm				Fiji	FJI	Melanesia	Oceania										Kph					1987	1		1987	1		1		3369		3369					25000	64391	38.8256
1987-0192-FRA	1987	0192		Natural	Meteorological	Storm				France	FRA	Western Europe	Europe	Bretagne, Normandie								200	Kph					1987	10	16	1987	10	16	4									1700000	4378554	38.8256
1987-0395-FRA	1987	0395		Natural	Hydrological	Flood				France	FRA	Western Europe	Europe	Grand-Bornand									Km2					1987	7	14	1987	7	14	23											38.8256
1987-0590-FSM	1987	0590		Natural	Meteorological	Storm	Tropical cyclone		Nina	Micronesia (Federated States of)	FSM	Micronesia	Oceania									148	Kph					1987	11	21	1987	11	21	5	3		200	203					6000	15454	38.8256
1987-0191-GBR	1987	0191		Natural	Meteorological	Storm				United Kingdom of Great Britain and Northern Ireland (the)	GBR	Northern Europe	Europe	South								177	Kph					1987	10	15	1987	10	15	20							1452000	3739800	1565000	4030846	38.8256
1987-0118-GNB	1987	0118		Natural	Meteorological	Storm	Tropical cyclone			Guinea-Bissau	GNB	Western Africa	Africa	Tombali				Yes					Kph					1987	7	1	1987	7	1	1	3		3700	3703							38.8256
1987-0596-GRC	1987	0596		Natural	Meteorological	Extreme temperature	Heat wave			Greece	GRC	Southern Europe	Europe						No	No		41	°C					1987	7	20	1987	7	31	1000											38.8256
1987-0145-GRC	1987	0145		Natural	Climatological	Wildfire	Forest fire			Greece	GRC	Southern Europe	Europe	Rhodes								160	Km2					1987	8	9	1987	8	9												38.8256
1987-0339-GRC	1987	0339		Natural	Meteorological	Storm				Greece	GRC	Southern Europe	Europe	Athenes					No	No			Kph					1987	3		1987	3		48									350000	901467	38.8256
1987-0088-GTM	1987	0088		Natural	Climatological	Wildfire	Forest fire			Guatemala	GTM	Central America	Americas	Peten								1500	Km2					1987	5		1987	5													38.8256
1987-9588-GTM	1987	9588		Natural	Climatological	Drought	Drought			Guatemala	GTM	Central America	Americas	Chiquimula area									Km2					1987			1988					73000		73000							38.8256
1987-0170-GTM	1987	0170		Natural	Hydrological	Flood				Guatemala	GTM	Central America	Americas	Huehuetenango									Km2					1987	9	30	1987	9	30	84	15	6500		6515							38.8256
1987-0285-GUM	1987	0285		Natural	Meteorological	Storm	Tropical cyclone		Lynn	Guam	GUM	Micronesia	Oceania	North, Central, South									Kph					1987	10		1987	10					502	502					145	373	38.8256
1987-0296-HKG	1987	0296		Natural	Meteorological	Extreme temperature	Cold wave			Hong Kong	HKG	Eastern Asia	Asia										°C					1987	11	28	1987	11	28	10	7			7							38.8256
1987-0293-HKG	1987	0293		Natural	Hydrological	Flood				Hong Kong	HKG	Eastern Asia	Asia	Hong Kong, Kwai Chung									Km2					1987	7	22	1987	7	22			1000		1000							38.8256
1988-0420-GLP	1988	0420		Natural	Hydrological	Flood	Coastal flood			Guadeloupe	GLP	Caribbean	Americas			Slide (land, mud, snow, rock)			No	No			Km2					1988	9	9	1988	9	9												40.4088
1988-9237-CHN	1988	9237		Natural	Climatological	Drought	Drought			China	CHN	Eastern Asia	Asia	Hubei,Jiangsu, Henan, Anhui, Shandong, Zhejiang provinces		Heat wave						113000	Km2					1988	6		1988			1400		49000000		49000000					942887	2333370	40.4088
1988-9009-BFA	1988	9009		Natural	Climatological	Drought	Drought			Burkina Faso	BFA	Western Africa	Africa	North		Crop failure							Km2					1988			1988					200000		200000							40.4088
1988-0235-AFG	1988	0235		Natural	Hydrological	Flood				Afghanistan	AFG	Southern Asia	Asia	Badakhshan, Baghlan, Herat, Kabul, Jouzjan,,Samangan, Takhar provinces					No	No			Km2					1988	6		1988	6				161000		161000					260000	643424	40.4088
1988-0116-ARG	1988	0116		Natural	Hydrological	Flood	Riverine flood			Argentina	ARG	South America	Americas	Buenos Aires province									Km2					1988	3	23	1988	3	23	25		4600000		4600000					490000	1212607	40.4088
1988-0659-AUS	1988	0659		Natural	Hydrological	Flood	Flash flood			Australia	AUS	Australia and New Zealand	Oceania	Alice Springs									Km2					1988	3		1988	3		6											40.4088
1988-0658-AUS	1988	0658		Natural	Meteorological	Storm	Tropical cyclone		Charlie	Australia	AUS	Australia and New Zealand	Oceania	Queensland									Kph					1988	3		1988	3		1									20417	50526	40.4088
1988-0685-AUS	1988	0685		Natural	Hydrological	Flood				Australia	AUS	Australia and New Zealand	Oceania										Km2					1988			1988			10											40.4088
1988-0400-BEN	1988	0400		Natural	Hydrological	Flood	Riverine flood			Benin	BEN	Western Africa	Africa	Borgou, Zou, Atlantique provinces				Yes				300	Km2					1988	9		1988	9				68000	16000	84000							40.4088
1988-0337-BFA	1988	0337		Natural	Hydrological	Flood	Riverine flood			Burkina Faso	BFA	Western Africa	Africa	Comoe, Houet, Soum, Namentenga, Seno, Bam, Yatenga, Oudalan, Oubritenga, Kenedougou, Kadiogo provinces				Yes					Km2					1988	8		1988	8		16		23324	10000	33324							40.4088
1988-0294-BGD	1988	0294		Natural	Hydrological	Flood	Riverine flood			Bangladesh	BGD	Southern Asia	Asia	Sunamganj, Netrokona, Satkhira, Bogra, Moulavibazar, Habaganj, Rangpur								1200	Km2					1988	7		1988	7		61											40.4088
1988-0474-BGD	1988	0474		Natural	Meteorological	Storm	Tropical cyclone			Bangladesh	BGD	Southern Asia	Asia	Patuakhali, Cox's Bazar									Kph					1988	10	19	1988	10	19	31											40.4088
1988-0518-BGD	1988	0518		Natural	Meteorological	Storm	Tropical cyclone		04B	Bangladesh	BGD	Southern Asia	Asia	Bagherhat, Barguna, Bhola, Jessore, Khulna, Patuakahli, Pirozpur, Satkhira, Sundarbans					No	No		150	Kph					1988	11	29	1988	11	29	1000		8568860	2000000	10568860							40.4088
1988-0220-BGD	1988	0220		Natural	Meteorological	Storm				Bangladesh	BGD	Southern Asia	Asia										Kph					1988	5	23	1988	5	23	28											40.4088
1988-0242-BGD	1988	0242		Natural	Hydrological	Flood				Bangladesh	BGD	Southern Asia	Asia					Yes	Yes	No		60000	Km2					1988	6		1988	9		2379		45000000		45000000					2137000	5288451	40.4088
1988-0264-BGD	1988	0264		Natural	Meteorological	Storm				Bangladesh	BGD	Southern Asia	Asia	Kushia district									Kph					1988	6	13	1988	6	13	5	200	5000		5200							40.4088
1988-0249-BHS	1988	0249		Natural	Hydrological	Flood				Bahamas (the)	BHS	Caribbean	Americas										Km2					1988	6		1988	6													40.4088
1988-9449-BOL	1988	9449		Natural	Climatological	Drought	Drought			Bolivia (Plurinational State of)	BOL	South America	Americas	Santa Cruz, La Paz, Chaco area					No	No			Km2					1988	10		1988												48400	119776	40.4088
1988-0071-BRA	1988	0071		Natural	Hydrological	Flood	Riverine flood			Brazil	BRA	South America	Americas	Baixada Fluminense, Petropolis, Rio de Janeiro, Teresopolis cities (Rio De Janeiro state)				Yes					Km2					1988	2	2	1988	2	2	289	734	3000000	20000	3020734					1000000	2474708	40.4088
1988-0285-BRA	1988	0285		Natural	Hydrological	Flood	Riverine flood			Brazil	BRA	South America	Americas	Pilar, Marechal, Deodoro, Murici, Capela, Atalaia, Vicosa (Alagoas, Pernambuco)									Km2					1988	7		1988	7		66		50000		50000					30000	74241	40.4088
1988-0191-BRA	1988	0191		Natural	Meteorological	Extreme temperature	Cold wave			Brazil	BRA	South America	Americas										°C					1988	5		1988	5		77											40.4088
1988-9064-BRA	1988	9064		Natural	Climatological	Drought	Drought			Brazil	BRA	South America	Americas	Rio Grande Do Sul, Santa Catarina									Km2					1988	2		1988														40.4088
1988-0681-BRA	1988	0681		Natural	Hydrological	Flood				Brazil	BRA	South America	Americas										Km2					1988			1988			300	1000			1000							40.4088
1988-0067-BWA	1988	0067		Natural	Hydrological	Flood	Riverine flood			Botswana	BWA	Southern Africa	Africa	Central, South, Kweneng districts									Km2					1988	2		1988	2		8	7	12000		12007							40.4088
1988-9638-CAN	1988	9638		Natural	Climatological	Drought	Drought			Canada	CAN	Northern America	Americas	British Columbia, Ontario									Km2					1988	1		1988												810000	2004514	40.4088
1988-0640-CAN	1988	0640		Natural	Hydrological	Flood				Canada	CAN	Northern America	Americas	Lesser Slave Lake, Alberta									Km2					1988	6		1988	6		2									15000	37121	40.4088
1988-0693-CHE	1988	0693		Natural	Hydrological	Landslide	Avalanche			Switzerland	CHE	Western Europe	Europe															1988			1988					2000		2000							40.4088
1988-0320-CHN	1988	0320		Natural	Hydrological	Flood	Flash flood			China	CHN	Eastern Asia	Asia	Gansu province									Km2					1988	7	23	1988	7	23	54			10000	10000							40.4088
1988-0363-CHN	1988	0363		Natural	Hydrological	Flood	Flash flood			China	CHN	Eastern Asia	Asia	Shanxi province								300	Km2					1988	8	6	1988	8	6	204		30000		30000							40.4088
1988-0215-CHN	1988	0215		Natural	Hydrological	Flood	Riverine flood			China	CHN	Eastern Asia	Asia	Fujian, Jiangxi, Hunan, Guangdong provinces				Yes				3500	Km2					1988	5	20	1988	5	20	158		2880000		2880000					91644	226792	40.4088
1988-0240-CHN	1988	0240		Natural	Hydrological	Flood	Riverine flood			China	CHN	Eastern Asia	Asia	Jiangxi province									Km2					1988	6		1988	6		22		35000		35000					12000	29696	40.4088
1988-0388-CHN	1988	0388		Natural	Hydrological	Flood	Riverine flood			China	CHN	Eastern Asia	Asia	Shandong province									Km2					1988	8	24	1988	8	24			280000		280000							40.4088
1988-0402-CHN	1988	0402		Natural	Hydrological	Flood	Riverine flood			China	CHN	Eastern Asia	Asia	Hunan, Hubei provinces									Km2					1988	9		1988	9		170			110000	110000					540000	1336342	40.4088
1988-0307-CHN	1988	0307		Natural	Hydrological	Landslide	Landslide			China	CHN	Eastern Asia	Asia	Sichuan province														1988	7	10	1988	7	10	35	1000	50000		51000							40.4088
1988-0309-CHN	1988	0309		Natural	Hydrological	Landslide	Landslide			China	CHN	Eastern Asia	Asia	Huashan region (Shaanxi province)														1988	7	15	1988	7	15	17		1000		1000							40.4088
1988-0370-CHN	1988	0370		Natural	Meteorological	Storm	Tropical cyclone		Bill (n°7)	China	CHN	Eastern Asia	Asia	Ninbo, Shaoxin, Hangzhou, Huzhou (Zhejiang province)								300	Kph					1988	8	8	1988	8	8	194	1232	135000		136232							40.4088
1988-0439-CHN	1988	0439		Natural	Meteorological	Storm	Tropical cyclone		Kit	China	CHN	Eastern Asia	Asia	Fujian, Guangdon provinces									Kph					1988	9	21	1988	9	21	6		51000		51000							40.4088
1988-0148-CHN	1988	0148		Natural	Hydrological	Flood				China	CHN	Eastern Asia	Asia	Zhejiang, Heilongjiang provinces				Yes					Km2					1988	4		1988	4		577	200	22000000		22000200					1063564	2632010	40.4088
1988-0251-CHN	1988	0251		Natural	Meteorological	Storm				China	CHN	Eastern Asia	Asia	Sichuan province									Kph					1988	6	29	1988	6	29	65											40.4088
1988-0261-CHN	1988	0261		Natural	Meteorological	Storm				China	CHN	Eastern Asia	Asia	Zhejiang, Jiangxi provinces									Kph					1988	6	11	1988	6	11	70			50000	50000							40.4088
1988-0401-CHN	1988	0401		Natural	Hydrological	Flood				China	CHN	Eastern Asia	Asia	Guangxi & Guizhou								10000	Km2					1988	9		1988	9		58	505	300000		300505					256000	633525	40.4088
1988-0335-CMR	1988	0335		Natural	Hydrological	Flood	Riverine flood			Cameroon	CMR	Middle Africa	Africa										Km2					1988	8		1988	8		2		1000		1000							40.4088
1988-0373-COL	1988	0373		Natural	Hydrological	Flood	Riverine flood			Colombia	COL	South America	Americas	Cordoba, Sucre									Km2					1988	6		1988	6		120	800	130000		130800							40.4088
1988-0468-COL	1988	0468		Natural	Meteorological	Storm	Tropical cyclone		Joan	Colombia	COL	South America	Americas	San Andres, Guajira peninsula and coastal towns									Kph					1988	10	17	1988	10	17	26		100000		100000					50000	123735	40.4088
1988-0001-CRI	1988	0001		Natural	Hydrological	Flood	Riverine flood			Costa Rica	CRI	Central America	Americas	Atlantic Zone, Limon province				Yes				600	Km2					1988	1		1988	1		7		10000	2500	12500					9000	22272	40.4088
1988-0466-CRI	1988	0466		Natural	Meteorological	Storm	Tropical cyclone		Joan	Costa Rica	CRI	Central America	Americas	Puntarenas province				Yes					Kph					1988	10	19	1988	10	19	28	7500	120000		127500					60000	148482	40.4088
1988-0224-CUB	1988	0224		Natural	Hydrological	Flood	Riverine flood			Cuba	CUB	Caribbean	Americas	Sancti Spiritus, Cienfuegos, Ciego de Avila, Camaguey									Km2					1988	5	26	1988	5	26	23	12	90000		90012							40.4088
1988-0705-CUB	1988	0705		Natural	Meteorological	Storm	Tropical cyclone		Gilbert	Cuba	CUB	Caribbean	Americas	Santiago de Cuba, Guantanamo, Granma									Kph					1988	9		1988	9				60000		60000							40.4088
1988-0248-CUB	1988	0248		Natural	Meteorological	Storm				Cuba	CUB	Caribbean	Americas	Monati (Oriente province)									Kph					1988	6		1988	6					1500	1500							40.4088
1988-0139-DFR	1988	0139		Natural	Hydrological	Flood	Riverine flood			Germany Fed Rep	DFR	Western Europe	Europe	Bavaria									Km2					1988	3	26	1988	3	26	6		3500		3500							40.4088
1988-9008-DJI	1988	9008		Natural	Climatological	Drought	Drought			Djibouti	DJI	Eastern Africa	Africa										Km2					1988	3		1988					30000		30000							40.4088
1988-0385-DOM	1988	0385		Natural	Hydrological	Flood				Dominican Republic (the)	DOM	Caribbean	Americas	North, South-East				Yes					Km2					1988	8	24	1988	8	24			1191150		1191150							40.4088
1988-0404-DZA	1988	0404		Natural	Meteorological	Storm				Algeria	DZA	Northern Africa	Africa	Guezzam, Tin Zawaten, Badji Moktar									Kph					1988	9		1988	9				10107		10107							40.4088
1988-0341-ETH	1988	0341		Natural	Hydrological	Flood	Riverine flood			Ethiopia	ETH	Eastern Africa	Africa	Gambella									Km2					1988	8		1988	8				45000		45000							40.4088
1988-0443-ETH	1988	0443		Natural	Hydrological	Flood				Ethiopia	ETH	Eastern Africa	Africa	Sidamo province, /Dollo									Km2					1988	9	25	1988	9	25	45		2240		2240							40.4088
1988-0698-FRA	1988	0698		Natural	Hydrological	Flood	Flash flood			France	FRA	Western Europe	Europe	Nimes (Gard)	Brief torrential rains				No	No		710	Km2					1988	10	3	1988	10	3	10		300		300					500000	1237354	40.4088
1988-0493-GAB	1988	0493		Natural	Hydrological	Flood	Riverine flood			Gabon	GAB	Middle Africa	Africa	Agooue maritime, Haut Ogooue, Ogooue Ivindo provinces				Yes					Km2					1988	11		1988	11				10000		10000							40.4088
1988-0298-GRC	1988	0298		Natural	Meteorological	Extreme temperature	Heat wave			Greece	GRC	Southern Europe	Europe										°C					1988	7	3	1988	7	3	56											40.4088
1988-0418-GTM	1988	0418		Natural	Hydrological	Flood				Guatemala	GTM	Central America	Americas	Playa Grande area (El Quiche province)									Km2					1988	9	8	1988	9	8			6000		6000							40.4088
1988-9026-GUY	1988	9026		Natural	Climatological	Drought	Drought			Guyana	GUY	South America	Americas										Km2					1988			1988														40.4088
1988-0647-HKG	1988	0647		Natural	Meteorological	Storm	Tropical cyclone		Ruby	Hong Kong	HKG	Eastern Asia	Asia	Tai O									Kph					1988	10	21	1988	10	21		4	100		104							40.4088
1989-0016-BGD	1989	0016		Natural	Meteorological	Storm	Convective storm	Tornado		Bangladesh	BGD	Southern Asia	Asia	Manikganj, Dhaka, Tangail districts				Yes	No	No			Kph					1989	4	26	1989	4	26	800	2000	100000		102000					16200	38244	42.3593
1989-0011-DJI	1989	0011		Natural	Hydrological	Flood	Riverine flood			Djibouti	DJI	Eastern Africa	Africa	Djibouti city					No	No			Km2					1989	4	9	1989	4	9	10	300	150000		150300					1100	2597	42.3593
1978-9002-IDN	1978	9002		Natural	Climatological	Drought	Drought			Indonesia	IDN	South-Eastern Asia	Asia	Flores (Tilor Isl.)		Storm		Yes	No	No			Km2					1978	4		1978			63		17220		17220					1200	5384	22.2902
1978-0138-IDN	1978	0138		Natural	Hydrological	Flood				Indonesia	IDN	South-Eastern Asia	Asia	Sumatra									Km2					1978	12		1978	12				200000		200000							22.2902
1978-0142-IDN	1978	0142		Natural	Hydrological	Flood				Indonesia	IDN	South-Eastern Asia	Asia	Aceh				Yes					Km2					1978	12	17	1978	12	17	8		51600	15000	66600							22.2902
1978-0224-IND	1978	0224		Natural	Meteorological	Storm	Tropical cyclone			India	IND	Southern Asia	Asia	Tamil Nadu, Kerala									Kph					1978	11	3	1978	11	3	170											22.2902
1978-0134-IND	1978	0134		Natural	Meteorological	Storm				India	IND	Southern Asia	Asia										Kph					1978	11	25	1978	11	25	15		1000		1000							22.2902
1978-0133-LKA	1978	0133		Natural	Meteorological	Storm	Tropical cyclone			Sri Lanka	LKA	Southern Asia	Asia	East coast				Yes					Kph					1978	11	24	1978	11	24	740	5000	1000000		1005000					100000	448628	22.2902
1978-0145-MDG	1978	0145		Natural	Meteorological	Storm	Tropical cyclone		Angele	Madagascar	MDG	Eastern Africa	Africa	Tulear province									Kph					1978	12	28	1978	12	28	70		18000		18000					29000	130102	22.2902
1978-9016-MEX	1978	9016		Natural	Climatological	Drought	Drought			Mexico	MEX	Central America	Americas	North									Km2					1978			1978														22.2902
1978-0144-MOZ	1978	0144		Natural	Meteorological	Storm	Tropical cyclone		Angele	Mozambique	MOZ	Eastern Africa	Africa	Nampula province									Kph					1978	12	23	1978	12	23	4		80000	25000	105000							22.2902
1978-9126-MRT	1978	9126		Natural	Climatological	Drought	Drought			Mauritania	MRT	Western Africa	Africa	Southern				Yes	No	No			Km2					1978			1979	4				27000		27000					25500	114400	22.2902
1978-0139-MYS	1978	0139		Natural	Hydrological	Flood				Malaysia	MYS	South-Eastern Asia	Asia	Johore Bahru									Km2					1978	12		1978	12				3000		3000							22.2902
1978-0184-NZL	1978	0184		Natural	Hydrological	Flood				New Zealand	NZL	Australia and New Zealand	Oceania	Bruce countu									Km2					1978	10	14	1978	10	14			200		200							22.2902
1978-0185-NZL	1978	0185		Natural	Hydrological	Flood				New Zealand	NZL	Australia and New Zealand	Oceania	Southland county									Km2					1978	10	14	1978	10	14			700		700							22.2902
1978-0186-NZL	1978	0186		Natural	Hydrological	Flood				New Zealand	NZL	Australia and New Zealand	Oceania	Mataura									Km2					1978	10	14	1978	10	14			1826		1826							22.2902
1978-0131-PAN	1978	0131		Natural	Hydrological	Flood				Panama	PAN	Central America	Americas	Panama city									Km2					1978	11	9	1978	11	9	19		2000		2000							22.2902
1978-0169-PHL	1978	0169		Natural	Hydrological	Landslide	Landslide			Philippines (the)	PHL	South-Eastern Asia	Asia	Subic														1978	8	13	1978	8	13	22	7			7							22.2902
1978-0158-PHL	1978	0158		Natural	Meteorological	Storm	Tropical cyclone		(Atang)	Philippines (the)	PHL	South-Eastern Asia	Asia										Kph					1978	4	18	1978	4	18	66	47	64638	17157	81842					33254	149187	22.2902
1978-0159-PHL	1978	0159		Natural	Meteorological	Storm	Tropical cyclone		(Heling)	Philippines (the)	PHL	South-Eastern Asia	Asia	Luzon (including Manila)									Kph					1978	8	9	1978	8	9	49	12	42402		42414					3515	15769	22.2902
1978-0160-PHL	1978	0160		Natural	Meteorological	Storm	Tropical cyclone		Elaine (Miding)	Philippines (the)	PHL	South-Eastern Asia	Asia										Kph					1978	8	20	1978	8	20	47	4	150331	608	150943					11809	52978	22.2902
1978-0161-PHL	1978	0161		Natural	Meteorological	Storm	Tropical cyclone		(Weling)	Philippines (the)	PHL	South-Eastern Asia	Asia										Kph					1978	9	24	1978	9	24	32	20	18735	5146	23901					13989	62759	22.2902
1978-0162-PHL	1978	0162		Natural	Meteorological	Storm	Tropical cyclone		(Yaning)	Philippines (the)	PHL	South-Eastern Asia	Asia										Kph					1978	10	7	1978	10	7	24	2	6182		6184					11893	53355	22.2902
1978-0165-PHL	1978	0165		Natural	Meteorological	Storm	Tropical cyclone		(Garding)	Philippines (the)	PHL	South-Eastern Asia	Asia										Kph					1978	12	14	1978	12	14			381		381					624	2799	22.2902
1978-9167-PHL	1978	9167		Natural	Climatological	Drought	Drought			Philippines (the)	PHL	South-Eastern Asia	Asia	Santos City									Km2					1978	2		1978					3665		3665							22.2902
1978-0168-PHL	1978	0168		Natural	Hydrological	Flood				Philippines (the)	PHL	South-Eastern Asia	Asia	Jipapad (Eastern Samar)									Km2					1978	2	2	1978	2	2			1500		1500							22.2902
1979-9177-KEN	1979	9177		Natural	Climatological	Drought	Drought			Kenya	KEN	Eastern Africa	Africa	Turkana district		Food shortage		Yes					Km2					1979			1980					40000		40000							24.7988
1979-0098-HND	1979	0098		Natural	Hydrological	Flood				Honduras	HND	Central America	Americas	North coastal area				Yes					Km2					1979	11		1979	11		1		40000		40000					13000	52422	24.7988
1979-0083-HTI	1979	0083		Natural	Meteorological	Storm	Tropical cyclone		David	Haiti	HTI	Caribbean	Americas	North, North West, South				Yes					Kph					1979	8	31	1979	8	31	8		1110		1110							24.7988
1979-0262-IDN	1979	0262		Natural	Hydrological	Landslide	Landslide			Indonesia	IDN	South-Eastern Asia	Asia	Ciherang														1979	5	29	1979	5	29	23	6			6							24.7988
1979-0028-IDN	1979	0028		Natural	Hydrological	Flood				Indonesia	IDN	South-Eastern Asia	Asia	Flores Island				Yes					Km2					1979	2	27	1979	2	27	128	350	20000	4000	24350					3200	12904	24.7988
1979-0046-IDN	1979	0046		Natural	Hydrological	Flood				Indonesia	IDN	South-Eastern Asia	Asia	West Java									Km2					1979	5		1979	5		23		4500		4500							24.7988
1979-0057-IDN	1979	0057		Natural	Hydrological	Flood				Indonesia	IDN	South-Eastern Asia	Asia	Borneo									Km2					1979	6		1979	6		13		6000		6000							24.7988
1979-0030-IND	1979	0030		Natural	Hydrological	Landslide	Landslide			India	IND	Southern Asia	Asia	Lahaul, Pangi														1979	3		1979	3		230		5000		5000							24.7988
1979-0079-IND	1979	0079		Natural	Hydrological	Landslide	Landslide			India	IND	Southern Asia	Asia	Uttar Pradesh														1979	8	19	1979	8	19	42	12	100		112							24.7988
1979-0051-IND	1979	0051		Natural	Meteorological	Storm	Tropical cyclone			India	IND	Southern Asia	Asia	Andhra Pradesh				Yes					Kph					1979	5	12	1979	5	12	594		1605772		1605772					12800	51615	24.7988
1979-0045-IND	1979	0045		Natural	Meteorological	Extreme temperature	Heat wave			India	IND	Southern Asia	Asia	Bihar									°C					1979	5		1979	5		300											24.7988
1979-0061-IND	1979	0061		Natural	Meteorological	Extreme temperature	Heat wave			India	IND	Southern Asia	Asia	Rajasthan									°C					1979	7		1979	7		100											24.7988
1979-9005-IND	1979	9005		Natural	Climatological	Drought	Drought			India	IND	Southern Asia	Asia										Km2					1979			1979					10000000		10000000					200000	806489	24.7988
1979-0060-IND	1979	0060		Natural	Hydrological	Flood				India	IND	Southern Asia	Asia	North West, North, North East									Km2					1979	7		1979	7		100		1000000	10000	1010000					100000	403245	24.7988
1979-0093-IND	1979	0093		Natural	Hydrological	Flood				India	IND	Southern Asia	Asia	Assam									Km2					1979	10		1979	10		13		1000000		1000000							24.7988
1979-0100-IND	1979	0100		Natural	Hydrological	Flood				India	IND	Southern Asia	Asia	Tamil Nadu									Km2					1979	11		1979	11		140											24.7988
1979-0225-IND	1979	0225		Natural	Hydrological	Flood				India	IND	Southern Asia	Asia	Uttar Pradesh, Bihar, West Bengal									Km2					1979	8	25	1979	8	25			26000000		26000000							24.7988
1979-0041-JAM	1979	0041		Natural	Hydrological	Flood				Jamaica	JAM	Caribbean	Americas	Western				Yes					Km2					1979	4	25	1979	4	25	4		40000		40000							24.7988
1979-0056-JAM	1979	0056		Natural	Hydrological	Flood				Jamaica	JAM	Caribbean	Americas	Western regions				Yes					Km2					1979	6	12	1979	6	12	40		160000	50000	210000							24.7988
1979-0095-JPN	1979	0095		Natural	Meteorological	Storm	Tropical cyclone		Tip	Japan	JPN	Eastern Asia	Asia	Northern					No	No			Kph					1979	10	20	1979	10	20	71											24.7988
1979-0058-JPN	1979	0058		Natural	Hydrological	Flood				Japan	JPN	Eastern Asia	Asia	Southwestern									Km2					1979	6		1979	6		23	50	28000		28050							24.7988
1979-0081-KOR	1979	0081		Natural	Meteorological	Storm	Tropical cyclone		Judy	Korea (the Republic of)	KOR	Eastern Asia	Asia	Northern									Kph					1979	8	26	1979	8	26	115		35000		35000					40000	161298	24.7988
1979-9238-LKA	1979	9238		Natural	Climatological	Drought	Drought			Sri Lanka	LKA	Southern Asia	Asia										Km2					1979	1		1979														24.7988
1979-0249-MAR	1979	0249		Natural	Hydrological	Flood				Morocco	MAR	Northern Africa	Africa	Ouarzazate									Km2					1979	10	25	1979	10	25	16		5560	732	6292							24.7988
1979-0072-MEX	1979	0072		Natural	Hydrological	Flood				Mexico	MEX	Central America	Americas	Veracruz									Km2					1979	8		1979	8				60000		60000							24.7988
1979-0023-MMR	1979	0023		Natural	Climatological	Wildfire	Forest fire			Myanmar	MMR	South-Eastern Asia	Asia					Yes					Km2					1979	2		1979	2				30000		30000					11000	44357	24.7988
1979-0092-MMR	1979	0092		Natural	Hydrological	Flood				Myanmar	MMR	South-Eastern Asia	Asia	Kachin state									Km2					1979	10		1979	10				10000		10000							24.7988
1979-9118-MOZ	1979	9118		Natural	Climatological	Drought	Drought			Mozambique	MOZ	Eastern Africa	Africa	Nampula (North province), Cabo Delgado, Nampula, Tete, Manica provinces									Km2					1979	1		1982					6000000		6000000							24.7988
1979-0071-MTQ	1979	0071		Natural	Meteorological	Storm	Tropical cyclone		David	Martinique	MTQ	Caribbean	Americas					Yes	No	No			Kph					1979	8		1979	8			3	20000		20003					50000	201622	24.7988
1979-0022-MUS	1979	0022		Natural	Meteorological	Storm	Tropical cyclone		Celine	Mauritius	MUS	Eastern Africa	Africa	Rodrogues Isl.				Yes					Kph					1979	2		1979	2													24.7988
1979-0116-MUS	1979	0116		Natural	Meteorological	Storm	Tropical cyclone		Claudette	Mauritius	MUS	Eastern Africa	Africa					Yes				225	Kph					1979	12	22	1979	12	22	5	257	100000	5000	105257					175000	705678	24.7988
1979-0047-MWI	1979	0047		Natural	Hydrological	Flood				Malawi	MWI	Eastern Africa	Africa	Lake Malawi Shores									Km2					1979	5		1979	5				20000		20000							24.7988
1979-0110-NIC	1979	0110		Natural	Hydrological	Flood				Nicaragua	NIC	Central America	Americas	Northeast				Yes					Km2					1979	12		1979	12				30000		30000							24.7988
1979-9131-NPL	1979	9131		Natural	Climatological	Drought	Drought			Nepal	NPL	Southern Asia	Asia					Yes					Km2					1979			1980					3500000		3500000							24.7988
1979-0181-NZL	1979	0181		Natural	Hydrological	Landslide	Landslide			New Zealand	NZL	Australia and New Zealand	Oceania	Abbortford (Dunedin)														1979	8	6	1979	8	6			600		600					2466	9944	24.7988
1979-0062-PAK	1979	0062		Natural	Meteorological	Extreme temperature	Heat wave			Pakistan	PAK	Southern Asia	Asia	Sind, Punjab									°C					1979	7		1979	7		70											24.7988
1979-0290-PAK	1979	0290		Natural	Hydrological	Flood				Pakistan	PAK	Southern Asia	Asia									12789	Km2					1979			1979			13		3200		3200							24.7988
1979-0138-PHL	1979	0138		Natural	Hydrological	Flood	Flash flood			Philippines (the)	PHL	South-Eastern Asia	Asia	Cotabato									Km2					1979	7	16	1979	7	16			16000		16000					6983	28159	24.7988
1979-0040-PHL	1979	0040		Natural	Meteorological	Storm	Tropical cyclone		Cecil	Philippines (the)	PHL	South-Eastern Asia	Asia	Leyte									Kph					1979	4	15	1979	4	15	18	49	480000	44500	524549					10000	40324	24.7988
1979-0077-PHL	1979	0077		Natural	Meteorological	Storm	Tropical cyclone		Irving	Philippines (the)	PHL	South-Eastern Asia	Asia	Northern									Kph					1979	8	12	1979	8	12	6	1		10000	10001							24.7988
1979-0133-PHL	1979	0133		Natural	Meteorological	Storm	Tropical cyclone		(Mameng)	Philippines (the)	PHL	South-Eastern Asia	Asia										Kph					1979	8	9	1979	8	9	24	5	34098	7035	41138					6100	24598	24.7988
1979-0134-PHL	1979	0134		Natural	Meteorological	Storm	Tropical cyclone		(Pepang)	Philippines (the)	PHL	South-Eastern Asia	Asia										Kph					1979	9	16	1979	9	16	8		3722		3722					9733	39248	24.7988
1979-0137-PHL	1979	0137		Natural	Meteorological	Storm	Tropical cyclone		(Yayang)	Philippines (the)	PHL	South-Eastern Asia	Asia										Kph					1979	11	4	1979	11	4	6	1	6110		6111					617	2488	24.7988
1979-0261-PNG	1979	0261		Natural	Hydrological	Landslide	Landslide			Papua New Guinea	PNG	Melanesia	Oceania	Highlands														1979	11	18	1979	11	18	13											24.7988
1979-0280-PRI	1979	0280		Natural	Meteorological	Storm	Tropical cyclone			Puerto Rico	PRI	Caribbean	Americas										Kph					1979	8		1979	8		3		4500		4500							24.7988
1979-0001-PRT	1979	0001		Natural	Hydrological	Flood				Portugal	PRT	Southern Europe	Europe	Madeira Island				Yes					Km2					1979	1		1979	1		19	220	20000		20220					30000	120973	24.7988
1979-0021-PRT	1979	0021		Natural	Hydrological	Flood				Portugal	PRT	Southern Europe	Europe	North coast, Central				Yes					Km2					1979	2		1979	2		4		15000	10000	25000					2100	8468	24.7988
1979-0043-PRY	1979	0043		Natural	Hydrological	Flood	Riverine flood			Paraguay	PRY	South America	Americas	Northern				Yes					Km2					1979	5		1979	5				120000	70000	190000							24.7988
1980-9005-SDN	1980	9005		Natural	Climatological	Drought	Drought			Sudan (the)	SDN	Northern Africa	Africa			Food shortage	Crop failure						Km2					1980	6		1980														28.1589
1980-0078-HTI	1980	0078		Natural	Meteorological	Storm	Tropical cyclone		Allen	Haiti	HTI	Caribbean	Americas	South-West, Port-Au-Prince		Flood		Yes	No	No		270	Kph					1980	8	5	1980	8	5	220		330000	835000	1165000					400000	1420511	28.1589
1980-9132-HTI	1980	9132		Natural	Climatological	Drought	Drought			Haiti	HTI	Caribbean	Americas	Southwest		Water shortage		Yes					Km2					1980			1983					103000		103000							28.1589
1980-9114-LBR	1980	9114		Natural	Climatological	Drought	Drought			Liberia	LBR	Western Africa	Africa			Food shortage							Km2					1983	2		1983														28.1589
1980-9363-PNG	1980	9363		Natural	Climatological	Drought	Drought			Papua New Guinea	PNG	Melanesia	Oceania	Enga, Western highlands, Southern higlands		Snow/ice							Km2					1980	10		1981					40000		40000							28.1589
1980-0105-IDN	1980	0105		Natural	Hydrological	Landslide	Landslide			Indonesia	IDN	South-Eastern Asia	Asia	Talaga														1980	12		1980	12		100	10		3000	3010							28.1589
1980-0315-IDN	1980	0315		Natural	Meteorological	Storm	Tropical cyclone			Indonesia	IDN	South-Eastern Asia	Asia	West Java									Kph					1980	2	15	1980	2	15				800	800							28.1589
1980-0110-IDN	1980	0110		Natural	Hydrological	Flood				Indonesia	IDN	South-Eastern Asia	Asia	Central Java				Yes					Km2					1980	12	26	1980	12	26	153		2946		2946					3400	12074	28.1589
1980-0044-IND	1980	0044		Natural	Meteorological	Storm	Convective storm	Sand/Dust storm		India	IND	Southern Asia	Asia	Uttar Pradesh									Kph					1980	5	9	1980	5	9	125											28.1589
1980-0055-IND	1980	0055		Natural	Hydrological	Landslide	Landslide			India	IND	Southern Asia	Asia	Uttar Pradesh														1980	6	25	1980	6	25	150											28.1589
1980-0227-IND	1980	0227		Natural	Meteorological	Storm	Tropical cyclone			India	IND	Southern Asia	Asia	Srikakulam, Visakhapatnam, East & West Godavari districts (Andhra Pradesh)									Kph					1980	10	16	1980	10	16	28											28.1589
1980-0012-IND	1980	0012		Natural	Meteorological	Extreme temperature	Cold wave			India	IND	Southern Asia	Asia	Bihar									°C					1980	1		1980	1		79											28.1589
1980-0357-IND	1980	0357		Natural	Meteorological	Extreme temperature	Heat wave			India	IND	Southern Asia	Asia	Bihar, Uttar Pradesh states								40	°C					1980	4	29	1980	4	29	50											28.1589
1980-0057-IND	1980	0057		Natural	Hydrological	Flood				India	IND	Southern Asia	Asia	Assam									Km2					1980	7		1980	7				50000		50000							28.1589
1980-0062-IND	1980	0062		Natural	Hydrological	Flood				India	IND	Southern Asia	Asia	Gujarat									Km2					1980	7		1980	7		11		1000		1000							28.1589
1980-0074-IND	1980	0074		Natural	Hydrological	Flood				India	IND	Southern Asia	Asia	Uttar Pradesh, Bihar, Gujarat, Kerala, Haryana									Km2					1980	8		1980	8		1600	23	30000000		30000023					320000	1136409	28.1589
1980-0085-IND	1980	0085		Natural	Hydrological	Flood				India	IND	Southern Asia	Asia	Orissa									Km2					1980	9		1980	9		200		2000000		2000000							28.1589
1980-0324-IND	1980	0324		Natural	Hydrological	Flood				India	IND	Southern Asia	Asia										Km2					1980	7		1980	7		600											28.1589
1980-0032-IRN	1980	0032		Natural	Hydrological	Flood				Iran (Islamic Republic of)	IRN	Southern Asia	Asia	Khuzestan									Km2					1980	2		1980	2		6		100		100							28.1589
1980-0058-IRN	1980	0058		Natural	Hydrological	Flood				Iran (Islamic Republic of)	IRN	Southern Asia	Asia	Khuzestan									Km2					1980	7		1980	7		250		800000	150000	950000							28.1589
1980-0079-JAM	1980	0079		Natural	Meteorological	Storm	Tropical cyclone		Allen	Jamaica	JAM	Caribbean	Americas	North coast				Yes	No	No		270	Kph					1980	7	31	1980	8	11	6	9	30000		30009					64000	227282	28.1589
1980-0089-JPN	1980	0089		Natural	Meteorological	Storm	Tropical cyclone		Orchid	Japan	JPN	Eastern Asia	Asia	Southern									Kph					1980	9	11	1980	9	11	7	33	15000	2000	17033							28.1589
1980-0296-JPN	1980	0296		Natural	Hydrological	Flood				Japan	JPN	Eastern Asia	Asia	South West									Km2					1980	8	30	1980	8	30	20											28.1589
1980-0059-KOR	1980	0059		Natural	Meteorological	Storm	Tropical cyclone			Korea (the Republic of)	KOR	Eastern Asia	Asia	Central									Kph					1980	7		1980	7		150		20000		20000							28.1589
1980-0091-KOR	1980	0091		Natural	Meteorological	Storm	Tropical cyclone		Orchid	Korea (the Republic of)	KOR	Eastern Asia	Asia	Kyonsan province									Kph					1980	9	15	1980	9	15	15	17			17					7220	25640	28.1589
1980-0076-LCA	1980	0076		Natural	Meteorological	Storm	Tropical cyclone		Allen	Saint Lucia	LCA	Caribbean	Americas					Yes	No	No		270	Kph					1980	7	31	1980	8	11	9		70000	10000	80000					87990	312477	28.1589
1980-9011-LKA	1980	9011		Natural	Climatological	Drought	Drought			Sri Lanka	LKA	Southern Asia	Asia	Central								1500	Km2					1980	3		1980														28.1589
1980-0087-MEX	1980	0087		Natural	Hydrological	Flood	Riverine flood			Mexico	MEX	Central America	Americas	Arandas									Km2					1980	9	3	1980	9	3	100											28.1589
1980-0098-MEX	1980	0098		Natural	Hydrological	Flood				Mexico	MEX	Central America	Americas	Southeastern									Km2					1980	11		1980	11		4		100000		100000					87000	308961	28.1589
1980-9114-MLI	1980	9114		Natural	Climatological	Drought	Drought			Mali	MLI	Western Africa	Africa	Western region				Yes					Km2					1980	1		1985					1500000		1500000							28.1589
1980-9114-MRT	1980	9114		Natural	Climatological	Drought	Drought			Mauritania	MRT	Western Africa	Africa					Yes					Km2					1980	6		1985					1600000		1600000							28.1589
1980-0307-MTQ	1980	0307		Natural	Meteorological	Storm	Tropical cyclone		Allen	Martinique	MTQ	Caribbean	Americas									270	Kph					1980	8	5	1980	8	5										68000	241487	28.1589
1980-9114-NER	1980	9114		Natural	Climatological	Drought	Drought			Niger (the)	NER	Western Africa	Africa										Km2					1980	6		1985					3500000		3500000							28.1589
1980-0093-NIC	1980	0093		Natural	Hydrological	Flood				Nicaragua	NIC	Central America	Americas	North Atlantic coast				Yes					Km2					1980	10		1980	10				40000		40000							28.1589
1980-0187-NZL	1980	0187		Natural	Hydrological	Flood				New Zealand	NZL	Australia and New Zealand	Oceania	Mataura Borough									Km2					1980	1	17	1980	1	17			1500		1500							28.1589
1980-0194-NZL	1980	0194		Natural	Hydrological	Flood				New Zealand	NZL	Australia and New Zealand	Oceania	Silverpeaks county									Km2					1980	6	5	1980	6	5			1400		1400							28.1589
1980-0052-PAK	1980	0052		Natural	Meteorological	Storm	Convective storm	Lightning/Thunderstorms		Pakistan	PAK	Southern Asia	Asia	Northern									Kph					1980	6	13	1980	6	13	18	23			23							28.1589
1980-0354-PAK	1980	0354		Natural	Hydrological	Flood				Pakistan	PAK	Southern Asia	Asia									1927	Km2					1980			1980			75		86200		86200							28.1589
1980-0039-PER	1980	0039		Natural	Hydrological	Flood				Peru	PER	South America	Americas	Cuzco									Km2					1980	4		1980	4		70		36000		36000							28.1589
1980-0010-PHL	1980	0010		Natural	Hydrological	Flood	Flash flood			Philippines (the)	PHL	South-Eastern Asia	Asia	Mindanao									Km2					1980	1		1980	1		2		25980		25980							28.1589
1980-0067-PHL	1980	0067		Natural	Meteorological	Storm	Tropical cyclone		Joe	Philippines (the)	PHL	South-Eastern Asia	Asia	Northern									Kph					1980	7	21	1980	7	21	31		300000	300000	600000					15400	54690	28.1589
1980-0070-PHL	1980	0070		Natural	Meteorological	Storm	Tropical cyclone		Kim	Philippines (the)	PHL	South-Eastern Asia	Asia	Cagayan Valley (Northwestern)									Kph					1980	7	25	1980	7	25	40		190000		190000							28.1589
1980-0099-PHL	1980	0099		Natural	Meteorological	Storm	Tropical cyclone		Betty (Aring)	Philippines (the)	PHL	South-Eastern Asia	Asia	North and Central Luzon									Kph					1980	11	6	1980	11	6	101		775000	229000	1004000					102300	363296	28.1589
1980-0132-PHL	1980	0132		Natural	Meteorological	Storm	Tropical cyclone		(Biring)	Philippines (the)	PHL	South-Eastern Asia	Asia										Kph					1980	3	20	1980	3	20	4		565	100	665					402	1428	28.1589
1980-0133-PHL	1980	0133		Natural	Meteorological	Storm	Tropical cyclone		(Ditang)	Philippines (the)	PHL	South-Eastern Asia	Asia										Kph					1980	5	7	1980	5	7			2535	528	3063					289	1026	28.1589
1980-0136-PHL	1980	0136		Natural	Meteorological	Storm	Tropical cyclone		(Nitang/Osang)	Philippines (the)	PHL	South-Eastern Asia	Asia										Kph					1980	7	19	1980	7	19	36	55	58731	10451	69237							28.1589
1980-9364-PHL	1980	9364		Natural	Climatological	Drought	Drought			Philippines (the)	PHL	South-Eastern Asia	Asia	Mindanao					No	No			Km2					1980	1		1980	7				1002100		1002100							28.1589
1980-0060-POL	1980	0060		Natural	Hydrological	Flood	Riverine flood			Poland	POL	Eastern Europe	Europe										Km2					1980	7		1980	7				4500		4500							28.1589
1980-0029-REU	1980	0029		Natural	Meteorological	Storm	Tropical cyclone		Hyacinthe	Réunion	REU	Eastern Africa	Africa						No	No			Kph					1980	1	27	1980	1	27	25		7000		7000					67000	237936	28.1589
1981-9209-JAM	1981	9209		Natural	Climatological	Drought	Drought			Jamaica	JAM	Caribbean	Americas			Water shortage							Km2					1981	1		1983														31.069
1981-9012-MDG	1981	9012		Natural	Climatological	Drought	Drought			Madagascar	MDG	Eastern Africa	Africa	Toliary, Tolagnaro		Food shortage							Km2					1981			1981					1000000		1000000							31.069
1981-0086-HND	1981	0086		Natural	Hydrological	Flood				Honduras	HND	Central America	Americas	Western				Yes					Km2					1981	10		1981	10													31.069
1981-0113-IDN	1981	0113		Natural	Hydrological	Flood	Flash flood			Indonesia	IDN	South-Eastern Asia	Asia	Jarkarta									Km2					1981	12	25	1981	12	25	9		206000	6000	212000							31.069
1981-0096-IDN	1981	0096		Natural	Hydrological	Landslide	Landslide			Indonesia	IDN	South-Eastern Asia	Asia	Jogjakarta														1981	11	6	1981	11	6			6000		6000							31.069
1981-0051-IDN	1981	0051		Natural	Hydrological	Flood				Indonesia	IDN	South-Eastern Asia	Asia	Mont Semeru									Km2					1981	5	14	1981	5	14	500									2200	7081	31.069
1981-0235-IDN	1981	0235		Natural	Hydrological	Flood				Indonesia	IDN	South-Eastern Asia	Asia	Central Java									Km2					1981	1	22	1981	1	22			140000		140000							31.069
1981-0046-IND	1981	0046		Natural	Meteorological	Storm	Convective storm	Tornado		India	IND	Southern Asia	Asia	Orissa									Kph					1981	4	17	1981	4	17	120		10000		10000							31.069
1981-0107-IND	1981	0107		Natural	Meteorological	Storm	Tropical cyclone			India	IND	Southern Asia	Asia	Orissa, West Bengal				Yes					Kph					1981	12	10	1981	12	10	200		20000		20000							31.069
1981-0206-IND	1981	0206		Natural	Meteorological	Storm	Tropical cyclone			India	IND	Southern Asia	Asia	Puri, Ganjam, Koraput, Kalhandi, Phulbani, Sundergarh districts (Orissa state)									Kph					1981	8	7	1981	8	7	15		101700		101700							31.069
1981-0003-IND	1981	0003		Natural	Meteorological	Extreme temperature	Cold wave			India	IND	Southern Asia	Asia	Northern									°C					1981	1		1981	1		300											31.069
1981-0063-IND	1981	0063		Natural	Hydrological	Flood				India	IND	Southern Asia	Asia										Km2					1981	7	4	1981	7	4	553		16000000		16000000					250000	804660	31.069
1981-0094-IND	1981	0094		Natural	Meteorological	Storm				India	IND	Southern Asia	Asia	Gujarat									Kph					1981	11	1	1981	11	1	470											31.069
1981-0048-IRN	1981	0048		Natural	Hydrological	Flood				Iran (Islamic Republic of)	IRN	Southern Asia	Asia	Korassan									Km2					1981	5	3	1981	5	3	58		100		100							31.069
1981-0092-IRN	1981	0092		Natural	Meteorological	Storm				Iran (Islamic Republic of)	IRN	Southern Asia	Asia	Hormuz									Kph					1981	10	19	1981	10	19	200											31.069
1981-0306-JPN	1981	0306		Natural	Hydrological	Landslide	Landslide			Japan	JPN	Eastern Asia	Asia															1981			1981			40											31.069
1981-0072-JPN	1981	0072		Natural	Meteorological	Storm	Tropical cyclone		Phyllis	Japan	JPN	Eastern Asia	Asia	Hokkaido									Kph					1981	8	6	1981	8	6	7		40000	22500	62500							31.069
1981-0077-JPN	1981	0077		Natural	Meteorological	Storm	Tropical cyclone		Thad	Japan	JPN	Eastern Asia	Asia	Central, Northern									Kph					1981	8	23	1981	8	23	40	100	20000		20100							31.069
1981-0273-JPN	1981	0273		Natural	Meteorological	Storm				Japan	JPN	Eastern Asia	Asia										Kph					1981	1	8	1981	1	8	33											31.069
1981-0289-JPN	1981	0289		Natural	Meteorological	Storm				Japan	JPN	Eastern Asia	Asia										Kph					1981	2		1981	2		83											31.069
1981-0255-KOR	1981	0255		Natural	Hydrological	Landslide	Landslide			Korea (the Republic of)	KOR	Eastern Asia	Asia															1981	7	4	1981	7	4												31.069
1981-0078-KOR	1981	0078		Natural	Meteorological	Storm	Tropical cyclone		Agnes	Korea (the Republic of)	KOR	Eastern Asia	Asia	S.E.W. Coasts/Inland				Yes					Kph					1981	8	31	1981	8	31	113		14253		14253					134000	431298	31.069
1981-0011-LAO	1981	0011		Natural	Hydrological	Flood				Lao People's Democratic Republic (the)	LAO	South-Eastern Asia	Asia										Km2					1981	7		1981	7													31.069
1981-9005-LKA	1981	9005		Natural	Climatological	Drought	Drought			Sri Lanka	LKA	Southern Asia	Asia										Km2					1981			1981														31.069
1981-0106-LKA	1981	0106		Natural	Hydrological	Flood				Sri Lanka	LKA	Southern Asia	Asia	North									Km2					1981	12	7	1981	12	7	7		20000		20000							31.069
1981-0110-MDG	1981	0110		Natural	Meteorological	Storm	Tropical cyclone			Madagascar	MDG	Eastern Africa	Africa	Countrywide (mainly Antananarivo)				Yes					Kph					1981	12	20	1981	12	20	107		118000		118000					250000	804660	31.069
1981-0090-MEX	1981	0090		Natural	Meteorological	Storm	Tropical cyclone		St. Lidia	Mexico	MEX	Central America	Americas	Sinaloa state									Kph					1981	10	7	1981	10	7	100									40000	128746	31.069
1981-0045-MMR	1981	0045		Natural	Climatological	Wildfire	Forest fire			Myanmar	MMR	South-Eastern Asia	Asia	Taungdwingyi, central Burma				Yes					Km2					1981	4	11	1981	4	11	8		28588	20000	48588							31.069
1981-9016-MOZ	1981	9016		Natural	Climatological	Drought	Drought			Mozambique	MOZ	Eastern Africa	Africa	South, Central, Maputo, Gaza, Inhambane, Manica, Sofala, Zambezi				Yes					Km2					1981			1985			100000		4750000		4750000							31.069
1981-0126-MOZ	1981	0126		Natural	Hydrological	Flood				Mozambique	MOZ	Eastern Africa	Africa										Km2					1981	2		1981	2				500000		500000							31.069
1981-9309-NAM	1981	9309		Natural	Climatological	Drought	Drought			Namibia	NAM	Southern Africa	Africa										Km2					1982	4		1984														31.069
1981-0030-NCL	1981	0030		Natural	Meteorological	Storm	Tropical cyclone		Cliff	New Caledonia	NCL	Melanesia	Oceania	Houailou (Grande Terre)									Kph					1981	2	11	1981	2	11	1		2000		2000							31.069
1981-0037-NCL	1981	0037		Natural	Meteorological	Storm	Tropical cyclone		Freda	New Caledonia	NCL	Melanesia	Oceania	Belep									Kph					1981	3	5	1981	3	5												31.069
1981-0111-NCL	1981	0111		Natural	Meteorological	Storm	Tropical cyclone		Gyan	New Caledonia	NCL	Melanesia	Oceania										Kph					1981	12	23	1981	12	23	3									200	644	31.069
1981-9120-NGA	1981	9120		Natural	Climatological	Drought	Drought			Nigeria	NGA	Western Africa	Africa	North, central, south					No	No			Km2					1983	6		1985					3000000		3000000					71103	228855	31.069
1981-0065-NPL	1981	0065		Natural	Hydrological	Flood	Flash flood			Nepal	NPL	Southern Asia	Asia	North									Km2					1981	7	13	1981	7	13	100											31.069
1981-0085-NPL	1981	0085		Natural	Hydrological	Flood	Flash flood			Nepal	NPL	Southern Asia	Asia										Km2					1981	9	29	1981	9	29	650		10000		10000							31.069
1981-0172-NZL	1981	0172		Natural	Hydrological	Flood				New Zealand	NZL	Australia and New Zealand	Oceania	Paeroa Borough, Ohinemuri county									Km2					1981	4	12	1981	4	12			2250		2250							31.069
1981-0276-OMN	1981	0276		Natural	Meteorological	Storm				Oman	OMN	Western Asia	Asia										Kph					1981	5	8	1981	5	8	26											31.069
1981-0244-PAK	1981	0244		Natural	Meteorological	Storm	Convective storm	Tornado		Pakistan	PAK	Southern Asia	Asia	Gujranwala, Sheikhupura districts									Kph					1981	3	10	1981	3	10	56	600			600							31.069
1981-0245-PAK	1981	0245		Natural	Hydrological	Flood	Flash flood			Pakistan	PAK	Southern Asia	Asia	North regions									Km2					1981	7	24	1981	7	24	82											31.069
1981-0115-PER	1981	0115		Natural	Hydrological	Landslide	Landslide			Peru	PER	South America	Americas	Yanacocha														1981	12	31	1981	12	31	70											31.069
1981-0266-PER	1981	0266		Natural	Hydrological	Flood				Peru	PER	South America	Americas	Central mountains									Km2					1981	3	13	1981	3	13	70			5000	5000					6000	19312	31.069
1981-0150-PHL	1981	0150		Natural	Hydrological	Flood	Flash flood			Philippines (the)	PHL	South-Eastern Asia	Asia	Maco, Davao del Norte									Km2					1981	10	9	1981	10	9	125	122			122							31.069
1981-0293-PHL	1981	0293		Natural	Hydrological	Landslide	Landslide			Philippines (the)	PHL	South-Eastern Asia	Asia															1981	10		1981	10		200											31.069
1981-0062-PHL	1981	0062		Natural	Meteorological	Storm	Tropical cyclone			Philippines (the)	PHL	South-Eastern Asia	Asia	Oriental Mindoro									Kph					1981	7	4	1981	7	4			25000	3500	28500							31.069
1981-0083-PHL	1981	0083		Natural	Meteorological	Storm	Tropical cyclone		Clara	Philippines (the)	PHL	South-Eastern Asia	Asia	Northern Luzon									Kph					1981	9	20	1981	9	20	55		18565	3340	21905					6700	21565	31.069
1981-0101-PHL	1981	0101		Natural	Meteorological	Storm	Tropical cyclone		Irma (Anding)	Philippines (the)	PHL	South-Eastern Asia	Asia									200	Kph					1981	11	25	1981	11	25	261	95	840078		840173					35000	112652	31.069
1981-0112-PHL	1981	0112		Natural	Meteorological	Storm	Tropical cyclone		Lee (Dinang)	Philippines (the)	PHL	South-Eastern Asia	Asia	Samar, Mindoro, Luzon									Kph					1981	12	25	1981	12	25	250		180000		180000					26000	83685	31.069
1981-0134-PHL	1981	0134		Natural	Meteorological	Storm	Tropical cyclone		(Daling)	Philippines (the)	PHL	South-Eastern Asia	Asia										Kph					1981	6	28	1981	6	28	210	36	12086	3356	15478					7609	24491	31.069
1981-0136-PHL	1981	0136		Natural	Meteorological	Storm	Tropical cyclone		(Rubing)	Philippines (the)	PHL	South-Eastern Asia	Asia										Kph					1981	8	16	1981	8	16	5		8526	1195	9721					12908	41546	31.069
1981-0138-PHL	1981	0138		Natural	Meteorological	Storm	Tropical cyclone		(Yeyeng)	Philippines (the)	PHL	South-Eastern Asia	Asia										Kph					1981	11	17	1981	11	17	4	6	5663	67	5736					167	538	31.069
1981-0007-PHL	1981	0007		Natural	Hydrological	Flood				Philippines (the)	PHL	South-Eastern Asia	Asia										Km2					1981	1		1981	1		228		300000		300000					27000	86903	31.069
1981-0060-PHL	1981	0060		Natural	Meteorological	Storm				Philippines (the)	PHL	South-Eastern Asia	Asia	Albay province									Kph					1981	7		1981	7		214	32			32					2000	6437	31.069
1981-0097-PHL	1981	0097		Natural	Hydrological	Flood				Philippines (the)	PHL	South-Eastern Asia	Asia	Lucena									Km2					1981	11	7	1981	11	7			7500		7500							31.069
1981-0302-PRI	1981	0302		Natural	Hydrological	Landslide	Landslide			Puerto Rico	PRI	Caribbean	Americas															1981			1981			26											31.069
1981-0114-PRT	1981	0114		Natural	Hydrological	Flood				Portugal	PRT	Southern Europe	Europe	Lisbon				Yes					Km2					1981	12	29	1981	12	29	30		900		900							31.069
1982-9007-IDN	1982	9007		Natural	Climatological	Drought	Drought			Indonesia	IDN	South-Eastern Asia	Asia	Irian Jaya, East Timor	Famine	Epidemic							Km2					1982	1		1982	12		280											32.974
1982-9350-LKA	1982	9350		Natural	Climatological	Drought	Drought			Sri Lanka	LKA	Southern Asia	Asia			Food shortage							Km2					1982	9		1983					2000000		2000000							32.974
1982-0061-HND	1982	0061		Natural	Meteorological	Storm	Tropical cyclone		Alleta	Honduras	HND	Central America	Americas	Choluteca				Yes					Kph					1982	5	24	1982	5	24	130		20000		20000					101000	306302	32.974
1982-0023-IDN	1982	0023		Natural	Hydrological	Landslide	Landslide			Indonesia	IDN	South-Eastern Asia	Asia	North Sumatra														1982	1	10	1982	1	10	50											32.974
1982-0067-IDN	1982	0067		Natural	Hydrological	Landslide	Landslide			Indonesia	IDN	South-Eastern Asia	Asia	South Sumatra														1982	6		1982	6		225		3000		3000							32.974
1982-0242-IDN	1982	0242		Natural	Meteorological	Storm	Tropical cyclone			Indonesia	IDN	South-Eastern Asia	Asia	Slemen (Central Java)									Kph					1982	1		1982	1		2	123			123							32.974
1982-0033-IDN	1982	0033		Natural	Hydrological	Flood				Indonesia	IDN	South-Eastern Asia	Asia	South Borneo									Km2					1982	3		1982	3				25000		25000							32.974
1982-0062-IDN	1982	0062		Natural	Hydrological	Flood				Indonesia	IDN	South-Eastern Asia	Asia	Irian Jaya									Km2					1982	5	28	1982	5	28			12500		12500							32.974
1982-0134-IDN	1982	0134		Natural	Hydrological	Flood				Indonesia	IDN	South-Eastern Asia	Asia	Central Sumatra									Km2					1982	12	26	1982	12	26	3		1500		1500							32.974
1982-0120-IND	1982	0120		Natural	Meteorological	Storm	Tropical cyclone			India	IND	Southern Asia	Asia	Gujarat, Maharashtra				Yes					Kph					1982	11	9	1982	11	9	500		5000000		5000000					625420	1896707	32.974
1982-0313-IND	1982	0313		Natural	Meteorological	Storm	Tropical cyclone			India	IND	Southern Asia	Asia	Orissa state					No	No		220	Kph					1982	6	3	1982	6	3	244	493	300000		300493					120000	363923	32.974
1982-0129-IND	1982	0129		Natural	Meteorological	Extreme temperature	Cold wave			India	IND	Southern Asia	Asia	Northern									°C					1982	12		1982	12		400											32.974
1982-9350-IND	1982	9350		Natural	Climatological	Drought	Drought			India	IND	Southern Asia	Asia	districts of Bhiwani, Gurgaon, Hisar, Mahendargarh, and Rohtak, Kerala, Tami Nadu, Rajasthan									Km2					1982	6		1983					100000000		100000000							32.974
1982-0087-IND	1982	0087		Natural	Hydrological	Flood				India	IND	Southern Asia	Asia	Northeast				Yes					Km2					1982	8		1982	8		932		33500000		33500000					700000	2122885	32.974
1982-0314-IND	1982	0314		Natural	Hydrological	Flood				India	IND	Southern Asia	Asia	North-East region									Km2					1982	6		1982	6													32.974
1982-0132-ITA	1982	0132		Natural	Hydrological	Landslide				Italy	ITA	Southern Europe	Europe	Ancona														1982	12	14	1982	12	14			4000		4000					700000	2122885	32.974
1982-0090-JPN	1982	0090		Natural	Meteorological	Storm	Tropical cyclone		Bess	Japan	JPN	Eastern Asia	Asia	Honshu									Kph					1982	8	2	1982	8	2	80	150	3000		3150					137000	415479	32.974
1982-0092-JPN	1982	0092		Natural	Meteorological	Storm	Tropical cyclone		Ellis	Japan	JPN	Eastern Asia	Asia	Kyushu									Kph					1982	8	25	1982	8	25	12			5000	5000					18000	54588	32.974
1982-0099-JPN	1982	0099		Natural	Meteorological	Storm	Tropical cyclone		Judy	Japan	JPN	Eastern Asia	Asia	Central									Kph					1982	9	2	1982	9	2	26	102			102					57000	172863	32.974
1982-0086-JPN	1982	0086		Natural	Hydrological	Flood				Japan	JPN	Eastern Asia	Asia	Nagasaki									Km2					1982	7	23	1982	7	23	345	347	27000		27347					32000	97046	32.974
1982-0365-JPN	1982	0365		Natural	Meteorological	Storm				Japan	JPN	Eastern Asia	Asia	Nagasaki									Kph					1982	7	3	1982	7	3	100			140000	140000							32.974
1982-0107-KEN	1982	0107		Natural	Hydrological	Flood	Flash flood			Kenya	KEN	Eastern Africa	Africa	Near Lake Victoria									Km2					1982	10		1982	10		75		3000		3000							32.974
1982-0091-KOR	1982	0091		Natural	Meteorological	Storm	Tropical cyclone		Cecil	Korea (the Republic of)	KOR	Eastern Asia	Asia	Southwest coast									Kph					1982	8	14	1982	8	14	63	42			42					30000	90981	32.974
1982-0095-KOR	1982	0095		Natural	Meteorological	Storm	Tropical cyclone		Ellis	Korea (the Republic of)	KOR	Eastern Asia	Asia										Kph					1982	8	27	1982	8	27	5		5000		5000							32.974
1982-0056-LKA	1982	0056		Natural	Hydrological	Flood				Sri Lanka	LKA	Southern Asia	Asia	South				Yes					Km2					1982	5		1982	5		20		100000		100000					1000	3033	32.974
1982-0130-LKA	1982	0130		Natural	Hydrological	Flood				Sri Lanka	LKA	Southern Asia	Asia	Matale (Central regions)									Km2					1982	12	12	1982	12	12	34		30000		30000							32.974
1982-0045-MAR	1982	0045		Natural	Hydrological	Landslide	Landslide		Cliff	Morocco	MAR	Northern Africa	Africa	Fez														1982	4		1982	4		1		10000	2216	12216							32.974
1982-0147-MDG	1982	0147		Natural	Meteorological	Storm	Tropical cyclone		Benedic, Electre, Frida, Justine	Madagascar	MDG	Eastern Africa	Africa	Sambava, Antalaha, Tulear, Morondova, Miandrivazo, Morombe					No	No		200	Kph					1982	1	28	1982	3	25	92			70000	70000					250000	758173	32.974
1982-0096-MEX	1982	0096		Natural	Hydrological	Flood	Flash flood			Mexico	MEX	Central America	Americas	Pueblo state									Km2					1982	9		1982	9		4	200			200							32.974
1982-0105-MEX	1982	0105		Natural	Meteorological	Storm	Tropical cyclone		Paul	Mexico	MEX	Central America	Americas	North Pacific coast									Kph					1982	9	30	1982	9	30	225		50000		50000					82400	249894	32.974
1982-0125-MEX	1982	0125		Natural	Hydrological	Flood				Mexico	MEX	Central America	Americas										Km2					1982	11	26	1982	11	26	21		5000		5000					114600	347547	32.974
1982-0057-MMR	1982	0057		Natural	Meteorological	Storm	Tropical cyclone			Myanmar	MMR	South-Eastern Asia	Asia	South West									Kph					1982	5	4	1982	5	4	11		36000		36000							32.974
1982-0403-MNG	1982	0403		Natural	Hydrological	Flood				Mongolia	MNG	Eastern Asia	Asia	North					No	No			Km2					1982			1982														32.974
1982-0024-MUS	1982	0024		Natural	Meteorological	Storm	Tropical cyclone		Damia	Mauritius	MUS	Eastern Africa	Africa	Rodrigues Isl.				Yes					Kph					1982	1	16	1982	1	16			32000		32000					650	1971	32.974
1982-0139-MUS	1982	0139		Natural	Meteorological	Storm	Tropical cyclone		Frida	Mauritius	MUS	Eastern Africa	Africa	Rodriguez Isl.									Kph					1982	2		1982	2				500		500					323	980	32.974
1982-0402-MWI	1982	0402		Natural	Hydrological	Flood				Malawi	MWI	Eastern Africa	Africa	Upland district									Km2					1982			1982					6000		6000							32.974
1982-0060-NIC	1982	0060		Natural	Meteorological	Storm	Tropical cyclone		Alleta	Nicaragua	NIC	Central America	Americas	Pacific coast				Yes					Kph					1982	5	23	1982	5	23	71		52000		52000					356000	1079639	32.974
1982-0354-NPL	1982	0354		Natural	Hydrological	Flood				Nepal	NPL	Southern Asia	Asia										Km2					1982	7	3	1982	7	3	92											32.974
1982-0089-PAK	1982	0089		Natural	Hydrological	Flood				Pakistan	PAK	Southern Asia	Asia										Km2					1982	8		1982	8		68		10000		10000							32.974
1982-0025-PER	1982	0025		Natural	Hydrological	Flood	Flash flood			Peru	PER	South America	Americas	Huallaga, Cuzco									Km2					1982	1	25	1982	1	25	332		20000	5000	25000							32.974
1982-0040-PER	1982	0040		Natural	Hydrological	Landslide	Landslide			Peru	PER	South America	Americas	Cuzco														1982	3	28	1982	3	28	200		30000		30000							32.974
1982-0050-PER	1982	0050		Natural	Hydrological	Flood				Peru	PER	South America	Americas	Ucayali river									Km2					1982	4	13	1982	4	13			30000		30000							32.974
1982-0195-PHL	1982	0195		Natural	Hydrological	Flood	Coastal flood			Philippines (the)	PHL	South-Eastern Asia	Asia	Davao Del Norte, Sur & Oriental									Km2					1982	6	23	1982	6	23			818		818					60	182	32.974
1982-0180-PHL	1982	0180		Natural	Hydrological	Flood	Flash flood			Philippines (the)	PHL	South-Eastern Asia	Asia	Region X									Km2					1982	1	22	1982	1	22	18		35		35							32.974
1982-0037-PHL	1982	0037		Natural	Meteorological	Storm	Tropical cyclone		Mamie	Philippines (the)	PHL	South-Eastern Asia	Asia	S.E./N. Mindanao									Kph					1982	3	22	1982	3	22	117		16000		16000							32.974
1982-0038-PHL	1982	0038		Natural	Meteorological	Storm	Tropical cyclone		Nelson (Bising)	Philippines (the)	PHL	South-Eastern Asia	Asia	Central province									Kph					1982	3	23	1982	3	23	151	31	485000	304000	789031					69000	209256	32.974
1982-0093-PHL	1982	0093		Natural	Meteorological	Storm	Tropical cyclone		Faye	Philippines (the)	PHL	South-Eastern Asia	Asia	West									Kph					1982	8	25	1982	8	25	70	67	25900		25967					6500	19713	32.974
1982-0101-PHL	1982	0101		Natural	Meteorological	Storm	Tropical cyclone		(Ruping)	Philippines (the)	PHL	South-Eastern Asia	Asia	C./S. Luzon									Kph					1982	9	5	1982	9	5	65	26	44383	5599	50008							32.974
1982-0111-PHL	1982	0111		Natural	Meteorological	Storm	Tropical cyclone		Nancy (Weling)	Philippines (the)	PHL	South-Eastern Asia	Asia	North Luzon									Kph					1982	10	12	1982	10	12	96	183	51532	12464	64179					32000	97046	32.974
1982-0173-PHL	1982	0173		Natural	Meteorological	Storm	Tropical cyclone		(Akang)	Philippines (the)	PHL	South-Eastern Asia	Asia										Kph					1982	3	18	1982	3	18	25	8	23911	1180	25099					2400	7278	32.974
1982-0174-PHL	1982	0174		Natural	Meteorological	Storm	Tropical cyclone		(Emang)	Philippines (the)	PHL	South-Eastern Asia	Asia										Kph					1982	7	12	1982	7	12	10	5	11883	431	12319					4500	13647	32.974
1982-0175-PHL	1982	0175		Natural	Meteorological	Storm	Tropical cyclone		(Norming)	Philippines (the)	PHL	South-Eastern Asia	Asia										Kph					1982	8	20	1982	8	20	29	40	31522	5365	36927					4200	12737	32.974
1982-0176-PHL	1982	0176		Natural	Meteorological	Storm	Tropical cyclone		(Aning)	Philippines (the)	PHL	South-Eastern Asia	Asia	Visayan Sea region									Kph					1982	12	2	1982	12	2			41	44	85					5	15	32.974
1982-0029-PHL	1982	0029		Natural	Hydrological	Flood				Philippines (the)	PHL	South-Eastern Asia	Asia	South									Km2					1982	2		1982	2		13		200000		200000							32.974
1982-0193-PHL	1982	0193		Natural	Hydrological	Flood				Philippines (the)	PHL	South-Eastern Asia	Asia	Maguindanao, Sultan Kudarat									Km2					1982	6		1982	6		2	232			232							32.974
1982-0003-POL	1982	0003		Natural	Hydrological	Flood	Riverine flood			Poland	POL	Eastern Europe	Europe	Plock									Km2					1982	1		1982	1				15000	1824	16824					53000	160733	32.974
1982-0066-PRY	1982	0066		Natural	Hydrological	Flood	Riverine flood			Paraguay	PRY	South America	Americas	Parana & Paraguay river areas				Yes					Km2					1982	6		1982	6				85000		85000							32.974
1982-0334-SAU	1982	0334		Natural	Meteorological	Storm	Convective storm	Severe storm		Saudi Arabia	SAU	Western Asia	Asia	South regions									Kph					1982	2		1982	2													32.974
1983-0536-JPN	1983	0536		Natural	Meteorological	Storm				Japan	JPN	Eastern Asia	Asia			Cold wave			No	No			Kph					1983	12		1984	1		131											34.0333
1983-9331-PAN	1983	9331		Natural	Climatological	Drought	Drought			Panama	PAN	Central America	Americas	Panama city		Water shortage							Km2					1983	5		1983					81000		81000							34.0333
1983-9060-KEN	1983	9060		Natural	Climatological	Drought	Drought			Kenya	KEN	Eastern Africa	Africa			Food shortage							Km2					1984			1984					600000		600000							34.0333
1983-9182-LSO	1983	9182		Natural	Climatological	Drought	Drought			Lesotho	LSO	Southern Africa	Africa			Food shortage							Km2					1983	2		1984					500000		500000							34.0333
1983-0524-IDN	1983	0524		Natural	Hydrological	Landslide	Landslide			Indonesia	IDN	South-Eastern Asia	Asia															1983			1983			21											34.0333
1983-0090-IDN	1983	0090		Natural	Hydrological	Flood				Indonesia	IDN	South-Eastern Asia	Asia	Banggai									Km2					1983	7		1983	7		11		2000		2000							34.0333
1983-0126-IDN	1983	0126		Natural	Hydrological	Flood				Indonesia	IDN	South-Eastern Asia	Asia	Aceh, Sumatra									Km2					1983	10		1983	10		2		5000		5000							34.0333
1983-0154-IDN	1983	0154		Natural	Hydrological	Flood				Indonesia	IDN	South-Eastern Asia	Asia	Java, Yogyakarta									Km2					1983	12		1983	12		7	17	410480		410497					7007	20589	34.0333
1983-0117-IND	1983	0117		Natural	Hydrological	Landslide	Landslide			India	IND	Southern Asia	Asia	Sikkim														1983	9		1983	9		67											34.0333
1983-0061-IND	1983	0061		Natural	Meteorological	Storm	Tropical cyclone			India	IND	Southern Asia	Asia	West Bengal									Kph					1983	4		1983	4		76	1500	6000		7500							34.0333
1983-0087-IND	1983	0087		Natural	Meteorological	Storm	Tropical cyclone			India	IND	Southern Asia	Asia	Saurashtra coast (N-W. Gujarat)				Yes					Kph					1983	6	19	1983	6	19	551		800000		800000					56000	164545	34.0333
1983-0129-IND	1983	0129		Natural	Meteorological	Storm	Tropical cyclone			India	IND	Southern Asia	Asia	Andhra Pradesh, Orissa				Yes					Kph					1983	10	3	1983	10	3	100		700000	14000	714000					510000	1498534	34.0333
1983-0068-IND	1983	0068		Natural	Meteorological	Storm				India	IND	Southern Asia	Asia	West Bengal									Kph					1983	4	13	1983	4	13	24	300	35000		35300							34.0333
1983-0076-IND	1983	0076		Natural	Meteorological	Storm				India	IND	Southern Asia	Asia	Himachal Pradesh, Punjab									Kph					1983	5		1983	5		31									25000	73458	34.0333
1983-0089-IND	1983	0089		Natural	Hydrological	Flood				India	IND	Southern Asia	Asia	Upper Assama, Central Sikkim									Km2					1983	7		1983	7		197		250000		250000							34.0333
1983-0102-IND	1983	0102		Natural	Hydrological	Flood				India	IND	Southern Asia	Asia	Central - Western									Km2					1983	8		1983	8		130											34.0333
1983-0153-IND	1983	0153		Natural	Hydrological	Flood				India	IND	Southern Asia	Asia	Tamil Nadu									Km2					1983	12		1983	12		58											34.0333
1983-0507-IND	1983	0507		Natural	Hydrological	Flood				India	IND	Southern Asia	Asia										Km2					1983	9		1983	9		400											34.0333
1983-0362-IRL	1983	0362		Natural	Meteorological	Storm				Ireland	IRL	Northern Europe	Europe										Kph					1983	1	13	1983	1	13	10											34.0333
1983-0360-ISL	1983	0360		Natural	Hydrological	Landslide	Avalanche			Iceland	ISL	Northern Europe	Europe															1983	1	25	1983	1	25	4											34.0333
1983-0365-ISR	1983	0365		Natural	Climatological	Wildfire	Forest fire			Israel	ISR	Western Asia	Asia	Jerusalem									Km2					1983	11	3	1983	11	3												34.0333
1983-0099-ITA	1983	0099		Natural	Climatological	Wildfire	Forest fire			Italy	ITA	Southern Europe	Europe	Sardinia, Calabria				Yes				1000	Km2					1983	7	25	1983	7	25	7	20			20							34.0333
1983-0368-ITA	1983	0368		Natural	Hydrological	Landslide				Italy	ITA	Southern Europe	Europe	Lombardy province					No	No								1983	5	22	1983	5	22												34.0333
1983-0525-JPN	1983	0525		Natural	Hydrological	Landslide	Landslide			Japan	JPN	Eastern Asia	Asia															1983			1983			70											34.0333
1983-0123-JPN	1983	0123		Natural	Meteorological	Storm	Tropical cyclone		Forest	Japan	JPN	Eastern Asia	Asia	Western Japan									Kph					1983	9	28	1983	9	28	44	78			78							34.0333
1983-0098-JPN	1983	0098		Natural	Hydrological	Landslide	Mudslide			Japan	JPN	Eastern Asia	Asia	Western Honshu														1983	7	24	1983	7	24	117	88	25000		25088							34.0333
1983-0118-LCA	1983	0118		Natural	Meteorological	Storm				Saint Lucia	LCA	Caribbean	Americas										Kph					1983	9		1983	9				3000		3000					1290	3790	34.0333
1983-0151-LKA	1983	0151		Natural	Hydrological	Flood				Sri Lanka	LKA	Southern Asia	Asia	North, North Central, Eastern provinces				Yes					Km2					1983	12		1983	12		3		1000000	250000	1250000							34.0333
1983-0375-LUX	1983	0375		Natural	Hydrological	Flood				Luxembourg	LUX	Western Europe	Europe	Moselle Valley									Km2					1983	4	13	1983	4	13												34.0333
1983-9186-MAR	1983	9186		Natural	Climatological	Drought	Drought			Morocco	MAR	Northern Africa	Africa										Km2					1983	2		1983														34.0333
1983-0157-MDG	1983	0157		Natural	Meteorological	Storm	Tropical cyclone			Madagascar	MDG	Eastern Africa	Africa	Countrywide				Yes					Kph					1983	12	10	1983	12	10	42		13560		13560					25000	73458	34.0333
1983-0329-MEX	1983	0329		Natural	Meteorological	Storm	Convective storm	Winter storm/Blizzard		Mexico	MEX	Central America	Americas										Kph					1983	12		1983	12		140		250000	7500	257500							34.0333
1983-0107-MEX	1983	0107		Natural	Hydrological	Landslide	Landslide			Mexico	MEX	Central America	Americas	Xicola														1983	8	11	1983	8	11	50											34.0333
1983-0134-MEX	1983	0134		Natural	Meteorological	Storm	Tropical cyclone		Tico	Mexico	MEX	Central America	Americas	Mazatlan								241	Kph					1983	10	20	1983	10	20	135			25000	25000							34.0333
1983-0156-MUS	1983	0156		Natural	Meteorological	Storm	Tropical cyclone		Andy	Mauritius	MUS	Eastern Africa	Africa	Agalega Islands				Yes					Kph					1983	12	8	1983	12	8	1	1	350		351							34.0333
1983-0152-MYS	1983	0152		Natural	Hydrological	Flood				Malaysia	MYS	South-Eastern Asia	Asia	East coast									Km2					1983	12		1983	12		10		15000		15000							34.0333
1983-0526-NPL	1983	0526		Natural	Hydrological	Landslide	Landslide			Nepal	NPL	Southern Asia	Asia															1983			1983			21											34.0333
1983-0114-NPL	1983	0114		Natural	Hydrological	Flood				Nepal	NPL	Southern Asia	Asia	Bardia, Kailali, Kanchampur, Dandeldhura, Doti, Accham, Bajura, Bajhang, Darchula districts									Km2					1983	9		1983	9		186	50	200000		200050					10000	29383	34.0333
1983-0286-NZL	1983	0286		Natural	Hydrological	Flood				New Zealand	NZL	Australia and New Zealand	Oceania	Golden Bay									Km2					1983	7	10	1983	7	10			140		140							34.0333
1983-0053-PAK	1983	0053		Natural	Hydrological	Landslide	Avalanche			Pakistan	PAK	Southern Asia	Asia	Phuban (Astor Valley)														1983	3	11	1983	3	11	95	100			100							34.0333
1983-0439-PAK	1983	0439		Natural	Hydrological	Landslide	Mudslide			Pakistan	PAK	Southern Asia	Asia	Central and North regions														1983	4	18	1983	4	18												34.0333
1983-0440-PAK	1983	0440		Natural	Hydrological	Flood				Pakistan	PAK	Southern Asia	Asia	Punjab province									Km2					1983	8	6	1983	8	6	39		64300		64300							34.0333
1983-0005-PER	1983	0005		Natural	Hydrological	Landslide	Landslide			Peru	PER	South America	Americas	Piura, Tumbes				Yes										1983	1		1983	1		364		700000		700000					988800	2905393	34.0333
1983-0333-PER	1983	0333		Natural	Hydrological	Landslide	Landslide			Peru	PER	South America	Americas															1983	3		1983	3		232											34.0333
1983-0011-PER	1983	0011		Natural	Meteorological	Extreme temperature	Heat wave			Peru	PER	South America	Americas	Lima									°C					1983	1		1983	1		17		2700		2700							34.0333
1983-9007-PER	1983	9007		Natural	Climatological	Drought	Drought			Peru	PER	South America	Americas	Puno department (Andean)				Yes	No	No			Km2					1983	1		1983														34.0333
1983-0254-PHL	1983	0254		Natural	Meteorological	Storm	Convective storm	Tornado		Philippines (the)	PHL	South-Eastern Asia	Asia	Bohol									Kph					1983	9	16	1983	9	16	2		100		100							34.0333
1983-0096-PHL	1983	0096		Natural	Meteorological	Storm	Tropical cyclone		Vera (Bebeng)	Philippines (the)	PHL	South-Eastern Asia	Asia	Southeast Luzon								120	Kph					1983	7	14	1983	7	14	115	27	120811	29054	149892					1640	4819	34.0333
1983-0219-PHL	1983	0219		Natural	Meteorological	Storm	Tropical cyclone		Ellen (Herming)	Philippines (the)	PHL	South-Eastern Asia	Asia										Kph					1983	9	3	1983	9	3	3		1489	195	1684					430	1263	34.0333
1983-0220-PHL	1983	0220		Natural	Meteorological	Storm	Tropical cyclone		Orchid (Warling)	Philippines (the)	PHL	South-Eastern Asia	Asia										Kph					1983	11	17	1983	11	17	8	1	18242	611	18854					2250	6611	34.0333
1983-9016-PHL	1983	9016		Natural	Climatological	Drought	Drought			Philippines (the)	PHL	South-Eastern Asia	Asia	Misamis Oriental									Km2					1983			1983					1691060		1691060							34.0333
1983-0255-PHL	1983	0255		Natural	Hydrological	Flood				Philippines (the)	PHL	South-Eastern Asia	Asia	Lanao del Sur									Km2					1983	9	23	1983	9	23	11		1835		1835					3	9	34.0333
1983-0116-PNG	1983	0116		Natural	Hydrological	Flood				Papua New Guinea	PNG	Melanesia	Oceania	Lae (Morobe province)									Km2					1983	9		1983	9		11		13000		13000					11900	34966	34.0333
1983-0441-PNG	1983	0441		Natural	Hydrological	Flood				Papua New Guinea	PNG	Melanesia	Oceania	Jimi River region (West Highlands)									Km2					1983	3	6	1983	3	6	45											34.0333
1983-0012-POL	1983	0012		Natural	Meteorological	Storm	Convective storm	Severe storm		Poland	POL	Eastern Europe	Europe	Baltic coastline									Kph					1983	1		1983	1				900		900					2000	5877	34.0333
1983-0377-POL	1983	0377		Natural	Climatological	Wildfire	Forest fire			Poland	POL	Eastern Europe	Europe										Km2					1983	8	3	1983	8	3												34.0333
1983-0379-PRT	1983	0379		Natural	Climatological	Wildfire	Forest fire			Portugal	PRT	Southern Europe	Europe	Central region									Km2					1983	9	24	1983	9	24												34.0333
1983-9378-PRT	1983	9378		Natural	Climatological	Drought	Drought			Portugal	PRT	Southern Europe	Europe	Beja region									Km2					1983	4		1983												95000	279139	34.0333
1983-0148-PRT	1983	0148		Natural	Hydrological	Flood				Portugal	PRT	Southern Europe	Europe	Lisbon, Louros, Cascais regions				Yes					Km2					1983	11	18	1983	11	18	19		2000		2000					95000	279139	34.0333
1983-9332-PRY	1983	9332		Natural	Climatological	Drought	Drought			Paraguay	PRY	South America	Americas		El Nino								Km2					1983	6		1983														34.0333
1983-0040-PRY	1983	0040		Natural	Hydrological	Flood				Paraguay	PRY	South America	Americas	Eastern region				Yes					Km2					1983	2		1983	2		76		100000		100000					82000	240941	34.0333
1983-0043-PYF	1983	0043		Natural	Meteorological	Storm	Tropical cyclone		Orama	French Polynesia	PYF	Polynesia	Oceania	Tuomoto									Kph					1983	2		1983	2		6									16000	47013	34.0333
1983-0071-PYF	1983	0071		Natural	Meteorological	Storm	Tropical cyclone		Veena	French Polynesia	PYF	Polynesia	Oceania	Moorea/Tetisura									Kph					1983	4	14	1983	4	14	1	50	5000		5050					21000	61704	34.0333
1983-9381-ROU	1983	9381		Natural	Climatological	Drought	Drought			Romania	ROU	Eastern Europe	Europe										Km2					1983	5		1983														34.0333
1983-0128-SDN	1983	0128		Natural	Hydrological	Flood	Flash flood			Sudan (the)	SDN	Northern Africa	Africa	Mundri district									Km2					1983	10		1983	10				2000		2000							34.0333
1983-9060-SDN	1983	9060		Natural	Climatological	Drought	Drought			Sudan (the)	SDN	Northern Africa	Africa	Northern Regions, Maban, Upper Nile Province (south east), Countrywide				Yes					Km2					1983	4		1985			150000		8400000		8400000							34.0333
1983-0108-SDN	1983	0108		Natural	Hydrological	Flood				Sudan (the)	SDN	Northern Africa	Africa	Kassala				Yes					Km2					1983	8	15	1983	8	15			100000	30000	130000							34.0333
1984-9151-RWA	1984	9151		Natural	Climatological	Drought	Drought			Rwanda	RWA	Eastern Africa	Africa			Food shortage							Km2					1984	10		1984					420000		420000							35.4969
1984-0238-HND	1984	0238		Natural	Hydrological	Flood				Honduras	HND	Central America	Americas										Km2					1984	10		1984	10													35.4969
1984-0268-HUN	1984	0268		Natural	Meteorological	Storm				Hungary	HUN	Eastern Europe	Europe										Kph					1984	2	13	1984	2	13	4											35.4969
1984-9013-IDN	1984	9013		Natural	Climatological	Drought	Drought			Indonesia	IDN	South-Eastern Asia	Asia	Kyrim, Irian Jaya									Km2					1984			1984			230		2000		2000							35.4969
1984-0037-IDN	1984	0037		Natural	Hydrological	Flood				Indonesia	IDN	South-Eastern Asia	Asia	West Java									Km2					1984	4	27	1984	4	27			2700		2700					1500	4226	35.4969
1984-0121-IDN	1984	0121		Natural	Hydrological	Flood				Indonesia	IDN	South-Eastern Asia	Asia	Bandung Region (West Java)									Km2					1984	12	3	1984	12	3			37500		37500							35.4969
1984-0327-IDN	1984	0327		Natural	Hydrological	Flood				Indonesia	IDN	South-Eastern Asia	Asia	Central, East, West Java, Jogyakarta, North Sumatar									Km2					1984	2	3	1984	2	3	26		300000	20000	320000							35.4969
1984-0322-IND	1984	0322		Natural	Hydrological	Flood	Flash flood			India	IND	Southern Asia	Asia	Ladakh area									Km2					1984	8	16	1984	8	16	14											35.4969
1984-0110-IND	1984	0110		Natural	Meteorological	Storm	Tropical cyclone			India	IND	Southern Asia	Asia	Tamil Nadu state + Chittoor, Nellore districts (Andhra Pradesh state)									Kph					1984	11	14	1984	11	14	524		1300000		1300000					35000	98600	35.4969
1984-0228-IND	1984	0228		Natural	Meteorological	Storm	Tropical cyclone			India	IND	Southern Asia	Asia	Ravalaseema, Kerala, Tamil Nadu									Kph					1984	11	30	1984	11	30			35000		35000							35.4969
1984-0115-IND	1984	0115		Natural	Meteorological	Extreme temperature	Cold wave			India	IND	Southern Asia	Asia	Northeast									°C					1984	12		1984	12		290											35.4969
1984-0044-IND	1984	0044		Natural	Climatological	Wildfire	Forest fire			India	IND	Southern Asia	Asia	Jammu region									Km2					1984	5		1984	5											2000	5634	35.4969
1984-0040-IND	1984	0040		Natural	Hydrological	Flood				India	IND	Southern Asia	Asia	North-East states									Km2					1984	5		1984	5		245		16000000		16000000					90000	253543	35.4969
1984-0318-IND	1984	0318		Natural	Hydrological	Flood				India	IND	Southern Asia	Asia	West Bengal, Uttar Pradesh, Assam, Bihar									Km2					1984	6	25	1984	6	25	200		3000000		3000000							35.4969
1984-0323-IND	1984	0323		Natural	Hydrological	Flood				India	IND	Southern Asia	Asia	W Bengal, Uttar Pradesh & Orissa									Km2					1984	8		1984	8		245											35.4969
1984-0325-IND	1984	0325		Natural	Hydrological	Flood				India	IND	Southern Asia	Asia	North-East region									Km2					1984	9		1984	9		36											35.4969
1984-0410-JPN	1984	0410		Natural	Hydrological	Landslide	Landslide			Japan	JPN	Eastern Asia	Asia															1984			1984			14											35.4969
1984-0242-KNA	1984	0242		Natural	Meteorological	Storm	Tropical cyclone		Klaus	Saint Kitts and Nevis	KNA	Caribbean	Americas										Kph					1984	11		1984	11													35.4969
1984-0059-KOR	1984	0059		Natural	Hydrological	Landslide	Landslide			Korea (the Republic of)	KOR	Eastern Asia	Asia															1984	7	7	1984	7	7	47		4000		4000					40000	112686	35.4969
1984-0074-KOR	1984	0074		Natural	Hydrological	Flood				Korea (the Republic of)	KOR	Eastern Asia	Asia	Kyunggido, Kangwondo, Chungchongdo, Kyongsangdo, Chollado				Yes				819	Km2					1984	8	31	1984	8	31	166	187	350984		351171					165000	464830	35.4969
1984-0077-LAO	1984	0077		Natural	Hydrological	Flood				Lao People's Democratic Republic (the)	LAO	South-Eastern Asia	Asia										Km2					1984	9		1984	9		14		2000		2000							35.4969
1984-0350-LKA	1984	0350		Natural	Hydrological	Flood	Riverine flood			Sri Lanka	LKA	Southern Asia	Asia	North and Eastern regions									Km2					1984	1	7	1984	1	7	3		100000	250000	350000							35.4969
1984-0043-LKA	1984	0043		Natural	Hydrological	Flood				Sri Lanka	LKA	Southern Asia	Asia	Kalutara district + Southwestern districts								20234	Km2					1984	5	24	1984	5	24	45		85000	70000	155000							35.4969
1984-0101-LKA	1984	0101		Natural	Hydrological	Flood				Sri Lanka	LKA	Southern Asia	Asia										Km2					1984	11		1984	11											2000	5634	35.4969
1984-0418-LKA	1984	0418		Natural	Hydrological	Flood				Sri Lanka	LKA	Southern Asia	Asia	Ratnapura, Kegalce, Gampaka, Colombo									Km2					1984	7		1984	7		3			70000	70000							35.4969
1984-9145-MAR	1984	9145		Natural	Climatological	Drought	Drought			Morocco	MAR	Northern Africa	Africa	South									Km2					1984	2		1984														35.4969
1984-0034-MDG	1984	0034		Natural	Meteorological	Storm	Tropical cyclone		Kamisy	Madagascar	MDG	Eastern Africa	Africa	North				Yes				213	Kph					1984	4	9	1984	4	9	68	215	100000		100215					250000	704287	35.4969
1984-0117-MEX	1984	0117		Natural	Hydrological	Flood	Riverine flood			Mexico	MEX	Central America	Americas	Sonora									Km2					1984	12		1984	12				20000		20000							35.4969
1984-0078-MEX	1984	0078		Natural	Meteorological	Storm	Tropical cyclone			Mexico	MEX	Central America	Americas	West Coast									Kph					1984	9		1984	9		4		10000		10000							35.4969
1984-0018-MOZ	1984	0018		Natural	Meteorological	Storm	Tropical cyclone		Domoina	Mozambique	MOZ	Eastern Africa	Africa	Maputo, Gaza				Yes	No	No			Kph					1984	1	28	1984	2	4	109		350000		350000					75000	211286	35.4969
1984-0089-MRT	1984	0089		Natural	Hydrological	Flood				Mauritania	MRT	Western Africa	Africa	Adrar region, Atar village				Yes					Km2					1984	9	21	1984	9	21			3000		3000							35.4969
1984-0246-NLD	1984	0246		Natural	Meteorological	Storm	Convective storm	Severe storm		Netherlands (the)	NLD	Western Europe	Europe										Kph					1984	11	21	1984	11	21												35.4969
1984-0075-NPL	1984	0075		Natural	Hydrological	Flood				Nepal	NPL	Southern Asia	Asia	South									Km2					1984	9		1984	9		200											35.4969
1984-0197-NZL	1984	0197		Natural	Hydrological	Flood				New Zealand	NZL	Australia and New Zealand	Oceania	Invercargil				Yes	No	No			Km2					1984	1	27	1984	1	29			6805		6805					20000	56343	35.4969
1984-0067-PAK	1984	0067		Natural	Hydrological	Flood				Pakistan	PAK	Southern Asia	Asia	Karachi									Km2					1984	8		1984	8		39			2000	2000							35.4969
1984-0098-PAN	1984	0098		Natural	Hydrological	Flood				Panama	PAN	Central America	Americas	Panama City area				Yes					Km2					1984	10	30	1984	10	30	1		1000		1000							35.4969
1984-0026-PER	1984	0026		Natural	Hydrological	Landslide	Mudslide			Peru	PER	South America	Americas	Lima														1984	3		1984	3		7									3000	8451	35.4969
1984-0073-PHL	1984	0073		Natural	Meteorological	Storm	Tropical cyclone		June (Maring)	Philippines (the)	PHL	South-Eastern Asia	Asia	Northern Luzon, Pangasinan province				Yes					Kph					1984	8	27	1984	8	27	138	103	475899	7745	483747					23000	64794	35.4969
1984-0105-PHL	1984	0105		Natural	Meteorological	Storm	Tropical cyclone		Agnes (Undang)	Philippines (the)	PHL	South-Eastern Asia	Asia	Capiz, Ilailo, Aklau, Antique, Leyte, Eastern Samar, Roxas, Tacloban				Yes				230	Kph					1984	11	3	1984	11	3	1079	197	1495738	765965	2261900					96600	272137	35.4969
1984-0185-PHL	1984	0185		Natural	Meteorological	Storm	Tropical cyclone		Ike (Nitang) and Maring	Philippines (the)	PHL	South-Eastern Asia	Asia	Surigao del Norte, Bohol Isl, Mindanao, Negros Occidental, Cebu provinces								275	Kph					1984	9	1	1984	9	1	1399	2565	1237224	547076	1786865					216700	610476	35.4969
1984-0186-PHL	1984	0186		Natural	Meteorological	Storm	Tropical cyclone		Warren (Reming)	Philippines (the)	PHL	South-Eastern Asia	Asia										Kph					1984	10	23	1984	10	23	63		1954	740	2694					190	535	35.4969
1984-0150-REU	1984	0150		Natural	Meteorological	Storm	Tropical cyclone		Kamisy	Réunion	REU	Eastern Africa	Africa										Kph					1984	4		1984	4													35.4969
1984-0276-ROU	1984	0276		Natural	Hydrological	Flood				Romania	ROU	Eastern Europe	Europe	South regions									Km2					1984	3	13	1984	3	13			2000		2000							35.4969
1985-0081-ITA	1985	0081		Natural	Hydrological	Flood	Flash flood			Italy	ITA	Southern Europe	Europe	Cavalese-Stava (Dolomites)		Broken Dam/Burst bank			No	No			Km2					1985	7	19	1985	7	19	329	30			30					15000	40810	36.7555
1985-0075-IDN	1985	0075		Natural	Hydrological	Flood	Coastal flood			Indonesia	IDN	South-Eastern Asia	Asia	West coast of Sumatra									Km2					1985	6	30	1985	6	30	11		2000		2000							36.7555
1985-0009-IDN	1985	0009		Natural	Hydrological	Flood	Flash flood			Indonesia	IDN	South-Eastern Asia	Asia	Northern Sulawesi								16540	Km2					1985	2	4	1985	2	4	21		300		300							36.7555
1985-0062-IDN	1985	0062		Natural	Hydrological	Flood	Riverine flood			Indonesia	IDN	South-Eastern Asia	Asia	Central and East Java, Eastern Isl.								77090	Km2					1985	2	19	1985	2	19	10		2000		2000							36.7555
1985-0025-IDN	1985	0025		Natural	Meteorological	Storm				Indonesia	IDN	South-Eastern Asia	Asia	Bandung region									Kph					1985	2		1985	2				10000		10000							36.7555
1985-0317-IND	1985	0317		Natural	Hydrological	Flood	Riverine flood			India	IND	Southern Asia	Asia	Uttar Pradesh, Bihar								90000	Km2					1985	9		1985	9		557		152000		152000					308000	837971	36.7555
1985-0343-IND	1985	0343		Natural	Hydrological	Flood	Riverine flood			India	IND	Southern Asia	Asia	Kerala, Assam, Bombay, Karnataka, Goa states								254240	Km2					1985	6	23	1985	6	23	95		25000		25000							36.7555
1985-0121-IND	1985	0121		Natural	Meteorological	Storm	Tropical cyclone			India	IND	Southern Asia	Asia	Andhra Pradesh									Kph					1985	10	10	1985	10	10	78		5000		5000							36.7555
1985-0141-IND	1985	0141		Natural	Meteorological	Extreme temperature	Cold wave			India	IND	Southern Asia	Asia	Bihar, Uttar Pradesh, Jammu and Kashmir, Gujarat									°C					1985	12	26	1985	12	26	225									144000	391778	36.7555
1985-0069-IND	1985	0069		Natural	Meteorological	Extreme temperature	Heat wave			India	IND	Southern Asia	Asia	Bihar								46	°C					1985	6	6	1985	6	6	103											36.7555
1985-0067-IND	1985	0067		Natural	Hydrological	Flood				India	IND	Southern Asia	Asia	Punjab (Western)								117440	Km2					1985	6		1985	6		133			25000	25000							36.7555
1985-0068-IND	1985	0068		Natural	Hydrological	Flood				India	IND	Southern Asia	Asia	Uttar Pradesh, West Bengal, Punjab (North, North-West, East India)								404	Km2					1985	6		1985	6		741		10200000	25000	10225000					500000	1360342	36.7555
1985-0131-IND	1985	0131		Natural	Hydrological	Flood				India	IND	Southern Asia	Asia	Tamil Nadu				Yes					Km2					1985	11	12	1985	11	12	130		500000	400000	900000							36.7555
1985-0380-IND	1985	0380		Natural	Meteorological	Storm			Orilla	India	IND	Southern Asia	Asia										Kph					1985	10	17	1985	10	17	100		100000		100000							36.7555
1985-0133-JAM	1985	0133		Natural	Meteorological	Storm	Tropical cyclone		Kate	Jamaica	JAM	Caribbean	Americas	Southern, Central (Clareon, Manchester, St, Elizabeth)									Kph					1985	11	18	1985	11	18	7			300	300					5200	14148	36.7555
1985-0079-JPN	1985	0079		Natural	Meteorological	Storm	Tropical cyclone		Typhoon Irma	Japan	JPN	Eastern Asia	Asia	Central					No	No			Kph					1985	6	15	1985	7	1	19		30000		30000							36.7555
1985-0375-JPN	1985	0375		Natural	Meteorological	Storm	Tropical cyclone		Pat	Japan	JPN	Eastern Asia	Asia	Kyushu, Hokkaiso Isl.									Kph					1985	9	1	1985	9	1	30	200			200					99500	270708	36.7555
1985-0118-KOR	1985	0118		Natural	Meteorological	Storm	Tropical cyclone		Brenda	Korea (the Republic of)	KOR	Eastern Asia	Asia	Cheju, coastal areas, West and North Pusan									Kph					1985	10	5	1985	10	5	57	20			20					14000	38090	36.7555
1985-0128-LKA	1985	0128		Natural	Meteorological	Storm				Sri Lanka	LKA	Southern Asia	Asia										Kph					1985	11		1985	11				8000		8000							36.7555
1985-0029-LSO	1985	0029		Natural	Hydrological	Flood	Riverine flood			Lesotho	LSO	Southern Africa	Africa	Mokhotlong district				Yes					Km2					1985	2	9	1985	2	9			80000		80000							36.7555
1985-0028-MOZ	1985	0028		Natural	Hydrological	Flood	Riverine flood			Mozambique	MOZ	Eastern Africa	Africa	Maputo province				Yes					Km2					1985	2		1985	2		8		500000		500000					500	1360	36.7555
1985-0047-MOZ	1985	0047		Natural	Meteorological	Storm				Mozambique	MOZ	Eastern Africa	Africa	Maputo province				Yes				100	Kph					1985	3	26	1985	3	26												36.7555
1985-0394-MRT	1985	0394		Natural	Hydrological	Flood				Mauritania	MRT	Western Africa	Africa	Tintane, M'bout, Bassiknou, Boutilimit									Km2					1985	7		1985	7				6000	900	6900							36.7555
1985-0015-NGA	1985	0015		Natural	Hydrological	Flood	Riverine flood			Nigeria	NGA	Western Africa	Africa	Central								74620	Km2					1985	9	23	1985	9	23			6000		6000					8000	21765	36.7555
1985-0178-NLD	1985	0178		Natural	Meteorological	Storm	Convective storm	Severe storm		Netherlands (the)	NLD	Western Europe	Europe										Kph					1985	8		1985	8													36.7555
1985-0092-NPL	1985	0092		Natural	Hydrological	Flood				Nepal	NPL	Southern Asia	Asia	Dolakha, Accham, Dhading, Solokhumbo, Bajhang districts									Km2					1985	8		1985	8		46	57	60500	2000	62557							36.7555
1985-0392-NZL	1985	0392		Natural	Hydrological	Flood	Riverine flood			New Zealand	NZL	Australia and New Zealand	Oceania	Thames Borough, Thames Valley regions								7870	Km2					1985	2	17	1985	2	17	4		170		170							36.7555
1985-0393-NZL	1985	0393		Natural	Hydrological	Flood				New Zealand	NZL	Australia and New Zealand	Oceania	Poverty Bay									Km2					1985	7	26	1985	7	26			100		100							36.7555
1985-0239-PER	1985	0239		Natural	Hydrological	Landslide	Landslide			Peru	PER	South America	Americas	Colcabamba department				Yes	No	No								1985	4	7	1985	4	7	150			4000	4000							36.7555
1985-0237-PER	1985	0237		Natural	Hydrological	Landslide	Mudslide			Peru	PER	South America	Americas	Esat of Lima														1985	2		1985	2													36.7555
1985-0342-PHL	1985	0342		Natural	Hydrological	Flood	Riverine flood			Philippines (the)	PHL	South-Eastern Asia	Asia	Tanjay, Pamplona					No	No		12850	Km2					1985	1	26	1985	1	26	54		444		444							36.7555
1985-0124-PHL	1985	0124		Natural	Meteorological	Storm	Tropical cyclone		Dot (Saling)	Philippines (the)	PHL	South-Eastern Asia	Asia	Aurora, Nueva Ecija, Tarlac, Bur Lacan provinces (Central Luzon)								240	Kph					1985	10	15	1985	10	15	81	24	1183602		1183626					62373	169697	36.7555
1985-0190-PHL	1985	0190		Natural	Meteorological	Storm	Tropical cyclone		Hal (Kuring) and Irma (Daling)	Philippines (the)	PHL	South-Eastern Asia	Asia	Luzon, Ilocos Sur, Ilocos Norte, Benguet, Nueva Ecija, Bataan, Zambales, Vigan, Bantay, San Esteban, Laoag, Bagio city, Pampanga									Kph					1985	6	20	1985	6	20	100		420000	200	420200					20000	54414	36.7555
1985-0192-PHL	1985	0192		Natural	Meteorological	Storm	Tropical cyclone		Tess (Miling)	Philippines (the)	PHL	South-Eastern Asia	Asia										Kph					1985	9	1	1985	9	1	5	7	85	56	148					660	1796	36.7555
1985-0117-PHL	1985	0117		Natural	Hydrological	Flood				Philippines (the)	PHL	South-Eastern Asia	Asia	Southern									Km2					1985	10		1985	10		25		5000		5000							36.7555
1985-0354-PRI	1985	0354		Natural	Hydrological	Landslide	Landslide			Puerto Rico	PRI	Caribbean	Americas															1985	10		1985	10		100											36.7555
1985-0345-PRI	1985	0345		Natural	Hydrological	Flood				Puerto Rico	PRI	Caribbean	Americas										Km2					1985	10	7	1985	10	7	500											36.7555
1985-0267-PRT	1985	0267		Natural	Climatological	Wildfire	Forest fire			Portugal	PRT	Southern Europe	Europe	Lamego region									Km2					1985	9	9	1985	9	9	14									95000	258465	36.7555
1985-0346-SAU	1985	0346		Natural	Hydrological	Flood				Saudi Arabia	SAU	Western Asia	Asia	North West									Km2					1985	12	24	1985	12	24	32			5000	5000					450000	1224308	36.7555
1986-0093-HND	1986	0093		Natural	Hydrological	Flood				Honduras	HND	Central America	Americas	Northeast Honduras/Mosquitia									Km2					1986	8		1986	8				30000		30000							37.4531
1986-0125-HTI	1986	0125		Natural	Hydrological	Flood	Riverine flood			Haiti	HTI	Caribbean	Americas	La Gonave Isl./				Yes					Km2					1986	10	23	1986	10	23	69		45000		45000							37.4531
1986-0070-HTI	1986	0070		Natural	Hydrological	Flood				Haiti	HTI	Caribbean	Americas	Les Cayes Area				Yes					Km2					1986	6	1	1986	6	1	79	660	85000	13200	98860							37.4531
1986-9405-HUN	1986	9405		Natural	Climatological	Drought	Drought			Hungary	HUN	Eastern Europe	Europe	Entire country					No	No			Km2					1986	6		1986	9											500000	1335003	37.4531
1986-0126-IDN	1986	0126		Natural	Hydrological	Flood	Riverine flood			Indonesia	IDN	South-Eastern Asia	Asia	Bengkulu, Lampung provinces (South Sumatra)									Km2					1986	10	24	1986	10	24	96		20000		20000							37.4531
1986-9128-IDN	1986	9128		Natural	Climatological	Drought	Drought			Indonesia	IDN	South-Eastern Asia	Asia	Kurima (Irian Jaya)									Km2					1986			1986			84		1000		1000							37.4531
1986-0053-IDN	1986	0053		Natural	Hydrological	Flood				Indonesia	IDN	South-Eastern Asia	Asia	West Java									Km2					1986	4	15	1986	4	15	2		38000		38000							37.4531
1986-0222-IDN	1986	0222		Natural	Hydrological	Flood				Indonesia	IDN	South-Eastern Asia	Asia	Timor province (Java)								10	Km2					1986	1	16	1986	1	16	77		19000		19000							37.4531
1986-0223-IDN	1986	0223		Natural	Hydrological	Flood				Indonesia	IDN	South-Eastern Asia	Asia										Km2					1986	3	6	1986	3	6				50000	50000							37.4531
1986-0256-IND	1986	0256		Natural	Meteorological	Storm	Convective storm	Winter storm/Blizzard		India	IND	Southern Asia	Asia	Cashmire									Kph					1986	11	16	1986	11	16	65											37.4531
1986-0085-IND	1986	0085		Natural	Hydrological	Flood	Riverine flood			India	IND	Southern Asia	Asia	Andhra Pradesh				Yes				2400	Km2					1986	8		1986	8		187		245000		245000					100000	267001	37.4531
1986-0134-IND	1986	0134		Natural	Hydrological	Landslide	Avalanche			India	IND	Southern Asia	Asia	Jammu and Kashmir State														1986	11	16	1986	11	16	65		200		200							37.4531
1986-0294-IND	1986	0294		Natural	Hydrological	Landslide	Landslide			India	IND	Southern Asia	Asia	Uttar Pradesh, Himachal Pradesh														1986	7		1986	7		88			2500000	2500000							37.4531
1986-0062-IND	1986	0062		Natural	Meteorological	Storm	Tropical cyclone			India	IND	Southern Asia	Asia	Rajasthan state									Kph					1986	5	16	1986	5	16	11	100			100							37.4531
1986-0116-IND	1986	0116		Natural	Meteorological	Storm	Tropical cyclone			India	IND	Southern Asia	Asia	Calcutta, Midnapore district (West bengal)									Kph					1986	9	25	1986	9	25	13		3100000	200000	3300000					272943	728759	37.4531
1986-0084-IND	1986	0084		Natural	Meteorological	Storm				India	IND	Southern Asia	Asia	Uttar Pradesh									Kph					1986	7	31	1986	7	31	71											37.4531
1986-0239-IND	1986	0239		Natural	Hydrological	Flood				India	IND	Southern Asia	Asia						No	No			Km2					1986	10	10	1986	10	10	50									276100	737188	37.4531
1986-0385-IND	1986	0385		Natural	Hydrological	Flood				India	IND	Southern Asia	Asia										Km2					1986			1986			14			150000	150000							37.4531
1986-0386-IND	1986	0386		Natural	Meteorological	Storm				India	IND	Southern Asia	Asia										Kph					1986			1986			230											37.4531
1986-0103-IRL	1986	0103		Natural	Meteorological	Storm	Tropical cyclone		Charlie	Ireland	IRL	Northern Europe	Europe	East and South regions									Kph					1986	8	25	1986	8	25	11											37.4531
1986-0129-IRN	1986	0129		Natural	Hydrological	Flood	Riverine flood			Iran (Islamic Republic of)	IRN	Southern Asia	Asia	Fars, Busher, Shiraz, Khuzestan, Buir Ahmad provinces	Heavy rains				No	No		155900	Km2					1986	11	30	1986	12	11	200		40000		40000			400	1068	1561000	4167878	37.4531
1986-0225-IRN	1986	0225		Natural	Hydrological	Flood				Iran (Islamic Republic of)	IRN	Southern Asia	Asia										Km2					1986	4	28	1986	4	28	65									30000	80100	37.4531
1986-0031-ITA	1986	0031		Natural	Hydrological	Flood				Italy	ITA	Southern Europe	Europe	Venice									Km2					1986	2	2	1986	2	2	2									20000	53400	37.4531
1986-0060-JAM	1986	0060		Natural	Hydrological	Flood				Jamaica	JAM	Caribbean	Americas	Entire Island, especillay the Praishes of Westmoreland, Clarendon and Ste. Catherine				Yes				160	Km2					1986	5	15	1986	5	15	54		40000		40000					76000	202920	37.4531
1986-0048-JPN	1986	0048		Natural	Meteorological	Storm	Convective storm	Winter storm/Blizzard		Japan	JPN	Eastern Asia	Asia										Kph					1986	4		1986	4			294			294							37.4531
1986-0395-JPN	1986	0395		Natural	Hydrological	Landslide	Avalanche			Japan	JPN	Eastern Asia	Asia	Maseguchi														1986	1	26	1986	1	26	13											37.4531
1986-0293-JPN	1986	0293		Natural	Hydrological	Landslide	Landslide			Japan	JPN	Eastern Asia	Asia															1986	7	10	1986	7	10	20											37.4531
1986-0097-JPN	1986	0097		Natural	Meteorological	Storm	Tropical cyclone		Sarah	Japan	JPN	Eastern Asia	Asia	Northern, Central					No	No			Kph					1986	8	4	1986	8	4	17	64	2000		2064			102200	272875	2200000	5874011	37.4531
1986-0391-JPN	1986	0391		Natural	Hydrological	Flood				Japan	JPN	Eastern Asia	Asia										Km2					1986			1986			14		162000		162000							37.4531
1986-0105-KOR	1986	0105		Natural	Meteorological	Storm	Tropical cyclone		Vera	Korea (the Republic of)	KOR	Eastern Asia	Asia										Kph					1986	8	30	1986	8	30	33	73	6623		6696					10900	29103	37.4531
1986-0112-LCA	1986	0112		Natural	Meteorological	Storm	Tropical cyclone		Danielle	Saint Lucia	LCA	Caribbean	Americas										Kph					1986	9	8	1986	9	8												37.4531
1986-0178-LKA	1986	0178		Natural	Hydrological	Flood				Sri Lanka	LKA	Southern Asia	Asia	Badulla, Nuwara-Eliya districts (Eastern and central provinces)				Yes					Km2					1986	1		1986	1		43		64485		64485					934	2494	37.4531
1986-0042-MDG	1986	0042		Natural	Meteorological	Storm	Tropical cyclone		Honorinina	Madagascar	MDG	Eastern Africa	Africa	Toamasina, Fenerive east, Sante Marie, Ambatondrazaka, Brickaville, Moramanga, Fianarantsoa				Yes	Yes	No		300	Kph					1986	3	15	1986	3	15	99	424	83885		84309					150000	400501	37.4531
1986-0144-MDG	1986	0144		Natural	Hydrological	Flood				Madagascar	MDG	Eastern Africa	Africa	Antananarivo area									Km2					1986	12	29	1986	12	29			28223		28223							37.4531
1986-0233-MEX	1986	0233		Natural	Hydrological	Flood	Riverine flood			Mexico	MEX	Central America	Americas	Monterrey									Km2					1986	9		1986	9		20											37.4531
1986-0045-MNG	1986	0045		Natural	Climatological	Wildfire	Land fire (Brush, Bush, Pasture)			Mongolia	MNG	Eastern Asia	Asia	East Gobi, Khentei Aimaks									Km2					1986	4		1986	4													37.4531
1986-0136-MYS	1986	0136		Natural	Hydrological	Flood				Malaysia	MYS	South-Eastern Asia	Asia	East Coast States of Trengganu and Kelantan									Km2					1986	11	28	1986	11	28	11		25000		25000					11500	30705	37.4531
1986-0148-NLD	1986	0148		Natural	Meteorological	Storm				Netherlands (the)	NLD	Western Europe	Europe									151	Kph					1986	10	20	1986	10	20												37.4531
1986-0210-NPL	1986	0210		Natural	Meteorological	Storm				Nepal	NPL	Southern Asia	Asia	Kathmandu Valley									Kph					1986	3	20	1986	3	20	1											37.4531
1986-0224-NPL	1986	0224		Natural	Hydrological	Flood				Nepal	NPL	Southern Asia	Asia	Helpa, Marauco, Palpa, Morang, Sunsari									Km2					1986	4	6	1986	4	6	22											37.4531
1986-0172-NZL	1986	0172		Natural	Hydrological	Flood				New Zealand	NZL	Australia and New Zealand	Oceania	Aorangi, Strathallan county, Waimate Borough, Temuka Borough, Timaru									Km2					1986	3	13	1986	3	13	1		1360		1360					19800	52866	37.4531
1986-0175-NZL	1986	0175		Natural	Hydrological	Flood				New Zealand	NZL	Australia and New Zealand	Oceania	Rangiora, Kaiapoi Boroughs									Km2					1986	8	11	1986	8	11			320		320							37.4531
1986-0396-NZL	1986	0396		Natural	Hydrological	Flood				New Zealand	NZL	Australia and New Zealand	Oceania	Nelson Bay region									Km2					1986	1	25	1986	1	25			150		150							37.4531
1986-0069-PAK	1986	0069		Natural	Meteorological	Storm	Convective storm	Sand/Dust storm		Pakistan	PAK	Southern Asia	Asia	Karachi									Kph					1986	5	31	1986	5	31	11	250			250							37.4531
1986-0119-PAN	1986	0119		Natural	Hydrological	Flood				Panama	PAN	Central America	Americas	Panama city, Los Santo province, Chiriqui province				Yes					Km2					1986	10		1986	10		2		3500	2500	6000					350	935	37.4531
1986-0027-PER	1986	0027		Natural	Hydrological	Flood	Riverine flood			Peru	PER	South America	Americas	Puno, Huanuco, Uacyali				Yes				850	Km2					1986	2		1986	2		62		200000		200000					1200	3204	37.4531
1986-0041-PER	1986	0041		Natural	Hydrological	Landslide	Landslide			Peru	PER	South America	Americas	North Peru														1986	3	9	1986	3	9	40			366	366							37.4531
1986-0080-PHL	1986	0080		Natural	Meteorological	Storm	Tropical cyclone		Peggy (Gading)	Philippines (the)	PHL	South-Eastern Asia	Asia	Ilocos, centra Luzon, Southern Tagalos, Metro Manilla				Yes				220	Kph					1986	7	9	1986	7	9	109	16	644608	2689	647313					30710	81996	37.4531
1986-0104-PHL	1986	0104		Natural	Meteorological	Storm	Tropical cyclone		Wayne (Miding)	Philippines (the)	PHL	South-Eastern Asia	Asia	Pangasinan, Bataan, Bulacan, Pampanga, Benguet, Abra, Zambales, Metro Manila				Yes					Kph					1986	9	2	1986	9	2	23	4	482700		482704					13150	35111	37.4531
1986-0122-PHL	1986	0122		Natural	Meteorological	Storm	Tropical cyclone		Dom (Oyang)	Philippines (the)	PHL	South-Eastern Asia	Asia	Muntinlupa, Metro Manila, Bulacan									Kph					1986	10	6	1986	10	6	22	26	82529		82555					1200	3204	37.4531
1986-0151-PHL	1986	0151		Natural	Meteorological	Storm	Tropical cyclone		Ellen (Daling)	Philippines (the)	PHL	South-Eastern Asia	Asia										Kph					1986	10	10	1986	10	10	4		3082	52	3134					1400	3738	37.4531
1986-0152-PHL	1986	0152		Natural	Meteorological	Storm	Tropical cyclone		Georgia (Ruping)	Philippines (the)	PHL	South-Eastern Asia	Asia										Kph					1986	10	17	1986	10	17	2		259	49	308					36000	96120	37.4531
1986-0153-PHL	1986	0153		Natural	Meteorological	Storm	Tropical cyclone		Narge (Aning)	Philippines (the)	PHL	South-Eastern Asia	Asia										Kph					1986	12	20	1986	12	20	16	108	22771	3843	26722					4000	10680	37.4531
1986-0155-PHL	1986	0155		Natural	Hydrological	Flood				Philippines (the)	PHL	South-Eastern Asia	Asia	Davao Oriental									Km2					1986	6	28	1986	6	28	3	3	612		615					56	150	37.4531
1986-0071-PRT	1986	0071		Natural	Climatological	Wildfire	Forest fire			Portugal	PRT	Southern Europe	Europe	Coimbra region (Central Portugal)								375	Km2					1986	6	15	1986	6	15	15	50			50							37.4531
1987-9033-MWI	1987	9033		Natural	Climatological	Drought	Drought			Malawi	MWI	Eastern Africa	Africa	South		Food shortage	Famine						Km2					1987			1988					1429267		1429267							38.8256
1987-0320-NPL	1987	0320		Natural	Hydrological	Flood				Nepal	NPL	Southern Asia	Asia	Sinhulpalhowk, Nuwakot, Dolakha, Gorkha districts, eastern Terai, Jhapa, Morang, Sunsaro, Saptari, Udayapur		Slide (land, mud, snow, rock)			No	No			Km2				Sunkoshi Basin, Sapta Koshi Basin	1987	8		1987	8		188		351000		351000					95490	245946	38.8256
1987-9027-IDN	1987	9027		Natural	Climatological	Drought	Drought			Indonesia	IDN	South-Eastern Asia	Asia	Java, Bali, Nusa Tenggara Timor, S. Sumtra, E. Kalimatan		Wildfire							Km2					1987			1987														38.8256
1987-0127-HTI	1987	0127		Natural	Hydrological	Flood				Haiti	HTI	Caribbean	Americas	Port-au-Prince									Km2					1987	7	10	1987	7	10	33	150	5000		5150							38.8256
1987-0222-HTI	1987	0222		Natural	Hydrological	Flood				Haiti	HTI	Caribbean	Americas	Southern									Km2					1987	12		1987	12				3000		3000							38.8256
1987-0256-HTI	1987	0256		Natural	Hydrological	Flood				Haiti	HTI	Caribbean	Americas	Port-De-Paix									Km2					1987	4	27	1987	4	27			655		655							38.8256
1987-0257-HTI	1987	0257		Natural	Hydrological	Flood				Haiti	HTI	Caribbean	Americas	Delmas, Caradeux, Port-au-Prince									Km2					1987	5	8	1987	5	8			105		105							38.8256
1987-0063-IDN	1987	0063		Natural	Hydrological	Flood	Riverine flood			Indonesia	IDN	South-Eastern Asia	Asia	Esatern Java									Km2					1987	2	23	1987	2	23	3		26000		26000					1700	4379	38.8256
1987-0087-IDN	1987	0087		Natural	Hydrological	Flood				Indonesia	IDN	South-Eastern Asia	Asia	Bengkulu (South Sumatra)									Km2					1987	5		1987	5		37									4000	10302	38.8256
1987-0228-IDN	1987	0228		Natural	Hydrological	Flood				Indonesia	IDN	South-Eastern Asia	Asia	West Sumatra									Km2					1987	12	14	1987	12	14	38	84		800	884							38.8256
1987-0232-IDN	1987	0232		Natural	Hydrological	Flood				Indonesia	IDN	South-Eastern Asia	Asia	Esp. Polmas, Pinrang (Sulawesi)									Km2					1987	12	25	1987	12	25	119									60000	154537	38.8256
1987-0589-IDN	1987	0589		Natural	Hydrological	Flood				Indonesia	IDN	South-Eastern Asia	Asia	Aceh province (North Sumatra)									Km2					1987	11		1987	11		4		2000		2000							38.8256
1987-0137-IND	1987	0137		Natural	Hydrological	Flood	Riverine flood			India	IND	Southern Asia	Asia	Assam, Bihar, West Bengal								40000	Km2					1987	8		1987	8		1200		18000000		18000000					545000	1403713	38.8256
1987-0206-IND	1987	0206		Natural	Meteorological	Storm	Tropical cyclone			India	IND	Southern Asia	Asia	Andhra Pradesh, Tami Nadu								800	Kph					1987	11	2	1987	11	2	38		50000		50000							38.8256
1987-0280-IND	1987	0280		Natural	Meteorological	Storm	Tropical cyclone			India	IND	Southern Asia	Asia	Guntur, Prakasam district (Andhra Pradesh)									Kph					1987	11	14	1987	11	14	25		30000		30000							38.8256
1987-0104-IND	1987	0104		Natural	Meteorological	Extreme temperature	Heat wave			India	IND	Southern Asia	Asia	Rajasthan									°C					1987	6		1987	6		100											38.8256
1987-9024-IND	1987	9024		Natural	Climatological	Drought	Drought			India	IND	Southern Asia	Asia	Gujarat, Rajasthan, Orissa, Madhya Pradesh, Andhra Pradesh, Maharashtra					No	No			Km2					1987	5		1987	8		300		300000000		300000000							38.8256
1987-0341-IND	1987	0341		Natural	Meteorological	Storm				India	IND	Southern Asia	Asia	Bihar, Uttar Pradesh									Kph					1987	5		1987	5		63											38.8256
[truncated: 10,569 more rows]

## Sheet: Urbanpop
Data Source	World Development Indicators
Last Updated Date	2023-03-01
Country Name	Country Code	Indicator Name	Indicator Code	1960	1961	1962	1963	1964	1965	1966	1967	1968	1969	1970	1971	1972	1973	1974	1975	1976	1977	1978	1979	1980	1981	1982	1983	1984	1985	1986	1987	1988	1989	1990	1991	1992	1993	1994	1995	1996	1997	1998	1999	2000	2001	2002	2003	2004	2005
Aruba	ABW	Urban population (% of total population)	SP.URB.TOTL.IN.ZS	50.776	50.761	50.746	50.73	50.715	50.7	50.685	50.67	50.654	50.639	50.624	50.609	50.593	50.578	50.563	50.548	50.532	50.517	50.502	50.487	50.472	50.456	50.441	50.426	50.411	50.395	50.38	50.365	50.35	50.335	50.319	50.304	49.998	49.588	49.177	48.767	48.356	47.946	47.536	47.127	46.717	46.339	45.972	45.606	45.24	44.875
Africa Eastern and Southern	AFE	Urban population (% of total population)	SP.URB.TOTL.IN.ZS	14.5638	14.8114	15.0692	15.348	15.6402	15.9413	16.2552	16.5743	16.8996	17.2345	17.552	17.8753	18.2205	18.5623	18.8789	19.2012	19.5241	19.8604	20.2151	20.555	20.8761	21.1657	21.4451	21.7871	22.1925	22.6451	23.1481	23.6596	24.1735	24.6829	25.2028	25.6451	26.0739	26.5098	26.9487	27.3353	27.6249	27.9111	28.2034	28.4899	28.7728	29.0716	29.3862	29.6984	30.0141	30.3499
Afghanistan	AFG	Urban population (% of total population)	SP.URB.TOTL.IN.ZS	8.401	8.684	8.976	9.276	9.586	9.904	10.233	10.57	10.918	11.275	11.643	12.021	12.41	12.809	13.219	13.641	14.074	14.517	14.973	15.442	15.995	16.562	17.147	17.747	18.365	18.997	19.647	20.314	20.998	21.088	21.177	21.266	21.355	21.444	21.534	21.624	21.714	21.805	21.895	21.986	22.078	22.169	22.261	22.353	22.5	22.703
Africa Western and Central	AFW	Urban population (% of total population)	SP.URB.TOTL.IN.ZS	14.7054	15.0901	15.4841	15.8976	16.3292	16.7786	17.208	17.6525	18.111	18.582	19.0527	19.5934	20.1498	20.7163	21.2949	21.8831	22.4877	23.054	23.6208	24.1003	24.5851	25.1926	25.7978	26.4084	27.0493	27.7311	28.405	29.0706	29.7255	30.3655	30.9705	31.4103	31.8375	32.2591	32.6663	33.0673	33.4741	33.9278	34.3933	34.8635	35.337	35.9449	36.5549	37.1733	37.799	38.4345
Angola	AGO	Urban population (% of total population)	SP.URB.TOTL.IN.ZS	10.435	10.798	11.204	11.624	12.058	12.504	12.965	13.441	13.932	14.436	14.957	15.632	16.455	17.31	18.202	19.128	20.092	21.088	22.122	23.192	24.298	25.437	26.612	27.821	29.065	30.338	31.643	32.978	34.343	35.731	37.144	38.58	40.039	41.511	43	44.169	45.346	46.525	47.71	48.897	50.087	51.274	52.461	53.645	54.827	56
Albania	ALB	Urban population (% of total population)	SP.URB.TOTL.IN.ZS	30.705	30.943	31.015	31.086	31.158	31.23	31.302	31.374	31.446	31.548	31.74	31.933	32.127	32.321	32.516	32.712	32.908	33.105	33.302	33.5	33.762	34.024	34.287	34.552	34.817	35.083	35.35	35.619	35.888	36.158	36.428	36.7	37.249	37.799	38.354	38.911	39.473	40.035	40.601	41.169	41.741	42.435	43.501	44.573	45.651	46.731
Andorra	AND	Urban population (% of total population)	SP.URB.TOTL.IN.ZS	58.45	60.983	63.462	65.872	68.205	70.445	72.593	74.641	76.588	78.424	80.155	81.78	83.301	84.716	86.032	87.252	88.382	89.42	90.378	91.257	92.064	92.8	93.474	94.089	94.649	95.159	95.325	95.178	95.027	94.872	94.712	94.53	94.324	94.111	93.89	93.661	93.425	93.18	92.927	92.666	92.395	92.056	91.641	91.207	90.751	90.285
Arab World	ARB	Urban population (% of total population)	SP.URB.TOTL.IN.ZS	31.0222	31.7547	32.4948	33.2615	34.0538	34.883	35.6733	36.3576	37.057	37.7671	38.4815	39.169	39.8711	40.5662	41.1977	41.7988	42.4445	43.0661	43.5418	43.9718	44.4838	45.0343	45.5712	46.1388	46.7765	47.3897	48.0053	48.5752	49.0998	49.5951	50.0744	50.4712	51.019	51.4348	51.7024	51.8985	52.0919	52.3162	52.562	52.8105	53.056	53.3118	53.5664	53.8302	54.0955	54.4352
United Arab Emirates	ARE	Urban population (% of total population)	SP.URB.TOTL.IN.ZS	73.5	74.383	75.248	76.093	76.919	77.723	78.508	79.272	79.8	79.8	79.8	79.8	79.8	79.8	79.8	79.8	79.903	80.106	80.309	80.51	80.71	80.683	80.466	80.247	80.026	79.804	79.624	79.482	79.339	79.196	79.051	78.906	78.76	78.614	78.467	78.319	78.493	78.938	79.378	79.81	80.236	80.655	81.067	81.472	81.871	82.262
Argentina	ARG	Urban population (% of total population)	SP.URB.TOTL.IN.ZS	73.611	74.217	74.767	75.309	75.844	76.369	76.888	77.398	77.901	78.394	78.88	79.321	79.743	80.158	80.567	80.969	81.366	81.755	82.139	82.516	82.887	83.313	83.759	84.194	84.621	85.038	85.445	85.843	86.233	86.613	86.984	87.328	87.542	87.752	87.96	88.164	88.366	88.564	88.759	88.952	89.142	89.329	89.51	89.686	89.86	90.031
Armenia	ARM	Urban population (% of total population)	SP.URB.TOTL.IN.ZS	51.275	52.147	53.019	53.889	54.758	55.622	56.483	57.341	58.195	59.042	59.864	60.657	61.445	62.225	63	63.611	64.219	64.821	65.419	65.839	66.05	66.259	66.467	66.675	66.883	67.09	67.296	67.501	67.706	67.69	67.421	67.15	66.878	66.606	66.332	66.057	65.781	65.504	65.226	64.947	64.666	64.385	64.236	64.137	64.038	63.938
American Samoa	ASM	Urban population (% of total population)	SP.URB.TOTL.IN.ZS	66.211	66.641	67.068	67.493	67.916	68.334	68.75	69.163	69.574	69.98	70.384	70.784	71.182	71.576	71.967	72.354	72.739	73.12	73.497	73.871	74.33	75.043	75.743	76.429	77.103	77.762	78.408	79.04	79.659	80.263	80.948	81.886	82.789	83.654	84.485	85.28	86.043	86.771	87.467	88.131	88.587	88.491	88.394	88.297	88.198	88.1
Antigua and Barbuda	ATG	Urban population (% of total population)	SP.URB.TOTL.IN.ZS	39.656	39.04	38.427	37.817	37.211	36.61	36.012	35.418	34.829	34.245	33.819	33.898	33.978	34.057	34.137	34.217	34.297	34.377	34.457	34.538	34.618	34.698	34.779	34.86	34.94	35.021	35.102	35.183	35.264	35.345	35.426	35.465	35.085	34.709	34.334	33.961	33.59	33.221	32.855	32.49	32.127	31.74	31.098	30.464	29.837	29.218
Australia	AUS	Urban population (% of total population)	SP.URB.TOTL.IN.ZS	81.529	81.941	82.228	82.511	82.792	83.068	83.34	83.507	83.672	83.836	83.999	84.16	84.32	84.478	84.636	84.792	84.947	85.1	85.252	85.403	85.552	85.7	85.67	85.641	85.611	85.582	85.552	85.522	85.493	85.463	85.433	85.403	85.285	85.157	85.028	84.898	84.767	84.636	84.503	84.37	84.235	84.1	84.222	84.343	84.463	84.582
Austria	AUT	Urban population (% of total population)	SP.URB.TOTL.IN.ZS	64.72	64.814	64.863	64.913	64.962	65.011	65.061	65.11	65.159	65.208	65.258	65.301	65.311	65.321	65.331	65.341	65.351	65.361	65.371	65.381	65.391	65.364	65.1	64.836	64.57	64.305	64.037	63.769	63.5	63.231	62.96	62.689	62.417	62.144	61.87	61.596	61.32	61.045	60.768	60.491	60.213	59.934	59.655	59.375	59.094	58.813
Azerbaijan	AZE	Urban population (% of total population)	SP.URB.TOTL.IN.ZS	52.663	52.364	52.064	51.764	51.464	51.164	50.864	50.564	50.263	49.963	50.008	50.462	50.917	51.371	51.698	51.897	52.096	52.294	52.492	52.655	52.777	52.897	53.018	53.139	53.299	53.498	53.697	53.895	54.094	54.057	53.749	53.441	53.132	52.824	52.515	52.206	51.896	51.588	51.278	51.185	51.386	51.587	51.787	51.988	52.189	52.389
Burundi	BDI	Urban population (% of total population)	SP.URB.TOTL.IN.ZS	2.077	2.115	2.154	2.193	2.233	2.294	2.395	2.501	2.611	2.726	2.845	2.97	3.101	3.236	3.377	3.525	3.678	3.838	4.005	4.178	4.339	4.503	4.674	4.85	5.033	5.221	5.417	5.62	5.83	6.047	6.271	6.455	6.637	6.823	7.014	7.211	7.412	7.618	7.83	8.036	8.246	8.461	8.682	8.908	9.139	9.375
Belgium	BEL	Urban population (% of total population)	SP.URB.TOTL.IN.ZS	92.46	92.554	92.679	92.835	92.988	93.137	93.284	93.428	93.569	93.707	93.843	93.976	94.106	94.233	94.358	94.48	94.6	94.806	95.005	95.196	95.381	95.535	95.637	95.737	95.835	95.93	96.023	96.115	96.204	96.292	96.377	96.461	96.542	96.622	96.7	96.777	96.851	96.924	96.996	97.065	97.129	97.186	97.241	97.296	97.35	97.403
Benin	BEN	Urban population (% of total population)	SP.URB.TOTL.IN.ZS	9.275	9.856	10.47	11.118	11.801	12.519	13.275	14.069	14.903	15.776	16.691	17.647	18.648	19.689	20.775	21.904	23.079	24.293	25.552	26.676	27.339	28.01	28.692	29.384	30.086	30.796	31.517	32.246	32.985	33.73	34.485	35.247	35.827	36.136	36.447	36.758	37.071	37.385	37.699	38.015	38.333	38.65	39.036	39.536	40.039	40.543
Burkina Faso	BFA	Urban population (% of total population)	SP.URB.TOTL.IN.ZS	4.7	4.796	4.893	4.993	5.095	5.198	5.303	5.411	5.52	5.632	5.746	5.861	5.98	6.1	6.222	6.347	6.668	7.151	7.668	8.218	8.805	9.428	10.091	10.796	11.544	12.334	12.832	13.072	13.316	13.563	13.815	14.07	14.33	14.593	14.86	15.131	15.407	15.875	16.51	17.166	17.844	18.54	19.258	19.996	20.757	21.537
Bangladesh	BGD	Urban population (% of total population)	SP.URB.TOTL.IN.ZS	5.135	5.278	5.498	5.727	5.964	6.211	6.467	6.733	7.009	7.296	7.593	7.901	8.221	8.553	9.034	9.836	10.701	11.63	12.629	13.701	14.851	15.801	16.212	16.631	17.06	17.496	17.941	18.395	18.859	19.33	19.811	20.257	20.61	20.966	21.328	21.693	22.064	22.438	22.818	23.202	23.59	24.096	24.756	25.429	26.114	26.809
Bulgaria	BGR	Urban population (% of total population)	SP.URB.TOTL.IN.ZS	37.1	38.782	40.494	42.23	43.987	45.755	47.233	48.499	49.768	51.034	52.3	53.36	54.419	55.471	56.519	57.562	58.526	59.428	60.326	61.216	62.1	62.603	63.104	63.603	64.099	64.59	64.999	65.346	65.692	66.035	66.377	66.717	67.056	67.33	67.557	67.782	68.007	68.231	68.454	68.677	68.899	69.166	69.524	69.879	70.233	70.584
Bahrain	BHR	Urban population (% of total population)	SP.URB.TOTL.IN.ZS	82.32	82.337	82.355	82.372	82.389	82.5	82.761	83.019	83.275	83.526	83.775	84.021	84.265	84.504	84.741	84.975	85.206	85.434	85.659	85.882	86.101	86.317	86.531	86.742	86.95	87.155	87.357	87.557	87.754	87.949	88.14	88.329	88.398	88.395	88.392	88.388	88.385	88.382	88.379	88.376	88.372	88.369	88.373	88.383	88.399	88.422
Bahamas, The	BHS	Urban population (% of total population)	SP.URB.TOTL.IN.ZS	59.712	60.454	61.193	61.926	62.642	63.343	64.04	64.73	65.416	66.093	66.764	67.429	68.088	68.738	69.381	70.017	70.647	71.266	71.879	72.484	73.102	73.843	74.571	75.285	75.987	76.674	77.347	78.007	78.654	79.284	79.838	80.067	80.293	80.518	80.74	80.961	81.18	81.396	81.611	81.824	82.007	82.049	82.092	82.134	82.176	82.218
Bosnia and Herzegovina	BIH	Urban population (% of total population)	SP.URB.TOTL.IN.ZS	19.04	19.686	20.437	21.209	22.004	22.817	23.652	24.509	25.387	26.283	27.201	28.094	28.875	29.666	30.471	31.288	32.118	32.957	33.808	34.67	35.543	36.282	36.607	36.933	37.261	37.589	37.919	38.25	38.583	38.915	39.249	39.578	39.887	40.196	40.506	40.817	41.13	41.442	41.755	42.069	42.384	42.698	43.014	43.33	43.648	43.965
Belarus	BLR	Urban population (% of total population)	SP.URB.TOTL.IN.ZS	32.401	33.522	34.663	35.822	37	38.127	39.269	40.422	41.588	42.76	44.01	45.349	46.697	48.046	49.4	50.614	51.829	53.039	54.247	55.402	56.498	57.584	58.664	59.736	60.8	61.833	62.857	63.87	64.872	65.585	65.981	66.374	66.766	67.155	67.541	67.926	68.308	68.687	69.064	69.482	69.973	70.458	70.939	71.415	71.887	72.354
Belize	BLZ	Urban population (% of total population)	SP.URB.TOTL.IN.ZS	54.028	53.72	53.41	53.101	52.79	52.481	52.17	51.86	51.549	51.238	50.963	50.805	50.646	50.488	50.329	50.171	50.012	49.854	49.695	49.537	49.374	49.183	48.992	48.801	48.61	48.419	48.228	48.037	47.846	47.655	47.465	47.271	47.059	46.848	46.637	46.425	46.214	46.003	45.793	45.582	45.398	45.381	45.364	45.347	45.33	45.313
Bermuda	BMU	Urban population (% of total population)	SP.URB.TOTL.IN.ZS	100	100	100	100	100	100	100	100	100	100	100	100	100	100	100	100	100	100	100	100	100	100	100	100	100	100	100	100	100	100	100	100	100	100	100	100	100	100	100	100	100	100	100	100	100	100
Bolivia	BOL	Urban population (% of total population)	SP.URB.TOTL.IN.ZS	36.762	37.059	37.357	37.656	37.957	38.257	38.559	38.862	39.166	39.47	39.776	40.082	40.389	40.696	41.004	41.314	41.624	42.446	43.442	44.443	45.451	46.459	47.472	48.486	49.504	50.519	51.535	52.549	53.563	54.571	55.577	56.579	57.541	58.079	58.615	59.15	59.682	60.212	60.739	61.264	61.787	62.306	62.783	63.248	63.711	64.17
Brazil	BRA	Urban population (% of total population)	SP.URB.TOTL.IN.ZS	46.139	47.122	48.099	49.078	50.059	51.037	52.016	52.993	53.97	54.94	55.909	56.894	57.879	58.855	59.826	60.789	61.745	62.689	63.625	64.551	65.468	66.37	67.262	68.142	69.01	69.862	70.703	71.529	72.342	73.139	73.922	74.69	75.444	76.181	76.903	77.61	78.302	79.048	79.781	80.496	81.192	81.553	81.88	82.203	82.521	82.834
Barbados	BRB	Urban population (% of total population)	SP.URB.TOTL.IN.ZS	36.777	36.849	36.922	36.995	37.068	37.141	37.214	37.287	37.36	37.433	37.55	37.809	38.07	38.331	38.592	38.855	39.118	39.381	39.646	39.91	40.102	39.828	39.554	39.28	39.007	38.736	38.464	38.194	37.923	37.654	37.37	37.006	36.643	36.283	35.924	35.566	35.21	34.856	34.503	34.152	33.827	33.629	33.431	33.234	33.037	32.841
Brunei Darussalam	BRN	Urban population (% of total population)	SP.URB.TOTL.IN.ZS	43.401	45.228	47.07	48.92	50.776	52.625	54.469	56.3	58.118	59.908	61.675	63.412	63.736	63.889	64.041	64.193	64.345	64.496	64.647	64.798	64.949	65.099	65.249	65.399	65.548	65.697	65.846	65.994	66.143	66.29	66.438	66.585	67.078	67.604	68.126	68.644	69.158	69.666	70.17	70.669	71.164	71.652	72.046	72.421	72.794	73.163
Bhutan	BTN	Urban population (% of total population)	SP.URB.TOTL.IN.ZS	3.596	3.792	3.999	4.217	4.446	4.687	4.94	5.207	5.487	5.781	6.089	6.413	6.754	7.11	7.484	7.876	8.288	8.717	9.168	9.639	10.132	10.646	11.184	11.745	12.332	12.941	13.577	14.24	14.929	15.645	16.388	17.161	17.962	18.791	19.649	20.537	21.456	22.401	23.377	24.383	25.418	26.48	27.57	28.688	29.835	30.965
Botswana	BWA	Urban population (% of total population)	SP.URB.TOTL.IN.ZS	3.06	3.097	3.134	3.171	3.318	3.839	4.437	5.124	5.912	6.81	7.834	8.998	9.695	10.381	11.11	11.884	12.705	13.572	14.489	15.457	16.479	17.552	19.489	21.723	24.139	26.724	29.483	32.401	35.467	38.648	41.933	45.292	46.443	47.286	48.133	48.981	49.83	50.677	51.525	52.372	53.219	54.062	54.57	55.029	55.488	55.944
Central African Republic	CAF	Urban population (% of total population)	SP.URB.TOTL.IN.ZS	20.1	20.751	21.418	22.1	22.803	23.519	24.252	25	25.815	26.645	27.492	28.356	29.238	30.133	31.045	31.971	32.575	32.897	33.221	33.546	33.874	34.202	34.532	34.864	35.198	35.532	35.868	36.206	36.545	36.744	36.825	36.906	36.987	37.068	37.149	37.231	37.312	37.394	37.475	37.557	37.639	37.72	37.802	37.884	37.966	38.069
Canada	CAN	Urban population (% of total population)	SP.URB.TOTL.IN.ZS	69.061	69.668	70.494	71.307	72.107	72.892	73.642	74.155	74.662	75.161	75.654	76.09	75.971	75.851	75.731	75.611	75.503	75.543	75.583	75.623	75.663	75.712	75.874	76.035	76.195	76.354	76.502	76.522	76.542	76.562	76.582	76.62	76.887	77.152	77.414	77.675	77.951	78.34	78.724	79.103	79.478	79.81	79.888	79.967	80.045	80.122
Central Europe and the Baltics	CEB	Urban population (% of total population)	SP.URB.TOTL.IN.ZS	44.5079	45.2073	45.8674	46.5349	47.2097	47.8811	48.5054	49.0678	49.6385	50.2152	50.7803	51.4267	52.1465	52.866	53.5854	54.2945	54.9923	55.7051	56.4343	57.1041	57.7061	58.164	58.5586	58.9553	59.3526	59.7467	60.1311	60.5097	60.8917	61.1831	61.3918	61.6033	61.6934	61.6652	61.6368	61.6092	61.5872	61.5632	61.534	61.5051	61.4762	61.4955	61.5558	61.6022	61.6482	61.7027
Switzerland	CHE	Urban population (% of total population)	SP.URB.TOTL.IN.ZS	70.924	71.243	71.539	71.834	72.127	72.417	72.706	72.993	73.279	73.561	73.843	73.992	74.046	74.1	74.154	74.208	74.262	74.316	74.37	74.424	74.477	74.466	74.406	74.346	74.286	74.227	74.167	74.107	74.046	73.986	73.926	73.869	73.815	73.762	73.708	73.654	73.6	73.546	73.492	73.438	73.383	73.375	73.401	73.427	73.452	73.478
Channel Islands	CHI	Urban population (% of total population)	SP.URB.TOTL.IN.ZS	38.7	38.436	38.172	37.909	37.646	37.385	37.124	36.864	36.604	36.346	36.088	35.803	35.394	34.989	34.585	34.183	33.783	33.387	32.992	32.599	32.209	31.909	31.89	31.871	31.851	31.832	31.813	31.707	31.602	31.497	31.392	31.262	31.076	30.891	30.706	30.522	30.4	30.416	30.432	30.449	30.465	30.495	30.557	30.619	30.681	30.743
Chile	CHL	Urban population (% of total population)	SP.URB.TOTL.IN.ZS	67.836	68.66	69.435	70.2	70.955	71.696	72.427	73.146	73.854	74.547	75.227	75.883	76.528	77.159	77.778	78.386	78.982	79.565	80.136	80.695	81.243	81.778	82.226	82.359	82.492	82.624	82.755	82.885	83.014	83.143	83.271	83.398	83.564	83.896	84.223	84.545	84.861	85.172	85.477	85.778	86.073	86.363	86.606	86.665	86.725	86.783
China	CHN	Urban population (% of total population)	SP.URB.TOTL.IN.ZS	16.203	16.708	17.226	17.757	18.299	18.086	17.915	17.785	17.656	17.528	17.4	17.292	17.184	17.184	17.292	17.4	17.46	17.52	17.9	18.617	19.358	20.118	20.902	21.545	22.203	22.874	23.559	24.259	24.974	25.701	26.442	27.312	28.2	29.103	30.024	30.961	31.916	32.883	33.867	34.865	35.877	37.093	38.425	39.776	41.144	42.522
Cote d'Ivoire	CIV	Urban population (% of total population)	SP.URB.TOTL.IN.ZS	17.679	18.911	20.21	21.575	23.007	24.5	25.206	25.926	26.659	27.404	28.163	28.934	29.719	30.513	31.321	32.229	33.594	34.983	36.4	36.614	36.829	37.044	37.26	37.476	37.693	37.91	38.127	38.346	38.608	38.976	39.345	39.716	40.088	40.461	40.835	41.21	41.587	41.964	42.342	42.741	43.155	43.568	43.983	44.399	44.817	45.234
Cameroon	CMR	Urban population (% of total population)	SP.URB.TOTL.IN.ZS	13.937	14.488	15.058	15.647	16.255	16.88	17.525	18.19	18.875	19.577	20.3	21.584	22.927	24.324	25.78	27.292	28.678	29.469	30.274	31.091	31.921	32.761	33.613	34.476	35.35	36.232	37.124	37.941	38.511	39.082	39.657	40.235	40.817	41.399	41.985	42.573	43.164	43.755	44.348	44.944	45.542	46.139	46.738	47.338	47.94	48.541
Congo, Dem. Rep.	COD	Urban population (% of total population)	SP.URB.TOTL.IN.ZS	22.3	22.523	22.749	22.976	23.204	23.434	23.666	23.899	24.134	24.37	24.608	24.847	25.089	25.331	25.575	25.821	26.068	26.317	26.567	26.819	27.072	27.327	27.583	27.84	28.1	28.513	28.93	29.35	29.775	30.202	30.633	31.067	31.506	31.946	32.39	32.838	33.289	33.742	34.199	34.659	35.122	35.587	36.055	36.526	37	37.481
Congo, Rep.	COG	Urban population (% of total population)	SP.URB.TOTL.IN.ZS	31.601	32.318	33.045	33.78	34.524	35.273	36.031	36.796	37.569	38.345	39.129	39.919	40.715	41.514	42.357	43.264	44.177	45.091	46.01	46.932	47.857	48.781	49.707	50.633	51.56	52.221	52.642	53.064	53.485	53.905	54.324	54.743	55.162	55.58	55.996	56.413	56.832	57.299	57.766	58.231	58.695	59.156	59.617	60.076	60.533	60.988
Colombia	COL	Urban population (% of total population)	SP.URB.TOTL.IN.ZS	46.268	47.702	49.143	50.584	52.027	52.82	53.587	54.352	55.117	55.877	56.635	57.39	58.143	58.89	59.607	60.306	61.003	61.693	62.379	63.061	63.738	64.408	65.073	65.733	66.387	67.034	67.566	68.051	68.532	69.008	69.481	69.949	70.415	70.874	71.328	71.777	72.223	72.662	73.098	73.53	73.957	74.379	74.797	75.211	75.62	76.024
Comoros	COM	Urban population (% of total population)	SP.URB.TOTL.IN.ZS	12.551	13.348	14.189	15.074	16.004	16.978	18	18.34	18.685	19.035	19.39	19.75	20.115	20.484	20.859	21.239	21.625	22.014	22.41	22.81	23.215	23.649	24.095	24.548	25.006	25.469	25.938	26.413	26.893	27.378	27.869	28.366	28.435	28.39	28.346	28.301	28.257	28.213	28.168	28.124	28.08	28.036	27.992	27.947	27.903	27.875
Cabo Verde	CPV	Urban population (% of total population)	SP.URB.TOTL.IN.ZS	16.679	16.948	17.224	17.503	17.787	18.073	18.363	18.657	18.954	19.255	19.559	19.9	20.272	20.649	21.031	21.419	21.812	22.209	22.612	23.02	23.518	24.995	26.535	28.133	29.792	31.5	33.885	36.355	38.902	41.504	44.12	45.044	45.973	46.902	47.834	48.768	49.704	50.637	51.572	52.505	53.435	54.291	55.146	55.997	56.846	57.689
Costa Rica	CRI	Urban population (% of total population)	SP.URB.TOTL.IN.ZS	34.254	34.329	34.404	34.606	35.197	35.791	36.39	36.993	37.601	38.212	38.827	39.445	40.068	40.655	41.002	41.349	41.698	42.046	42.396	42.747	43.099	43.45	43.803	44.156	44.542	45.445	46.353	47.264	48.177	49.089	50.003	50.917	51.832	52.743	53.653	54.561	55.467	56.367	57.264	58.157	59.052	60.41	61.753	63.08	64.388	65.672
Caribbean small states	CSS	Urban population (% of total population)	SP.URB.TOTL.IN.ZS	34.9235	35.4572	36.0001	36.5493	37.0962	37.6294	38.1688	38.7134	39.2634	39.8123	40.342	40.8172	41.3867	42.0478	42.7054	43.3587	44.0077	44.6496	45.2871	45.9203	46.5319	46.8411	47.1572	47.3535	47.5581	47.7735	47.9964	48.219	48.4446	48.6731	48.8907	49.0722	49.2196	49.3618	49.5045	49.6562	49.8104	49.9617	50.1125	50.2596	50.3973	50.4716	50.5053	50.5221	50.5347	50.5375
Cuba	CUB	Urban population (% of total population)	SP.URB.TOTL.IN.ZS	58.401	58.588	58.776	58.963	59.15	59.337	59.523	59.709	59.895	60.081	60.266	60.976	61.8	62.614	63.423	64.224	65.018	65.802	66.579	67.346	68.106	68.853	69.414	69.925	70.433	70.933	71.43	71.921	72.408	72.888	73.364	73.676	73.827	73.977	74.127	74.277	74.426	74.618	74.855	75.089	75.323	75.555	75.785	75.947	76.041	76.134
Curacao	CUW	Urban population (% of total population)	SP.URB.TOTL.IN.ZS	74.71	75.102	75.49	75.875	76.255	76.631	77.003	77.37	77.734	78.093	78.448	78.799	79.146	79.488	79.827	80.161	80.491	80.817	81.138	81.456	81.769	82.078	82.383	82.684	82.982	83.274	83.563	83.848	84.129	84.405	84.678	84.947	85.444	86.224	86.969	87.68	88.358	89.002	89.615	90.198	90.752	91.011	90.894	90.775	90.655	90.534
Cayman Islands	CYM	Urban population (% of total population)	SP.URB.TOTL.IN.ZS	100	100	100	100	100	100	100	100	100	100	100	100	100	100	100	100	100	100	100	100	100	100	100	100	100	100	100	100	100	100	100	100	100	100	100	100	100	100	100	100	100	100	100	100	100	100
Cyprus	CYP	Urban population (% of total population)	SP.URB.TOTL.IN.ZS	35.628	36.175	36.674	37.176	37.681	38.188	38.698	39.21	39.726	40.242	40.761	41.283	41.807	42.757	45.007	47.277	49.563	51.843	54.119	56.378	58.614	60.809	62.964	63.822	64.252	64.678	65.102	65.524	65.945	66.361	66.776	67.188	67.598	67.792	67.915	68.038	68.161	68.283	68.405	68.527	68.648	68.769	68.694	68.553	68.41	68.268
Czechia	CZE	Urban population (% of total population)	SP.URB.TOTL.IN.ZS	59.548	60.063	60.555	61.044	61.532	62.016	62.498	62.978	63.456	63.93	64.402	65.295	66.484	67.649	68.794	69.917	71.018	72.092	73.142	74.167	75.167	75.481	75.452	75.423	75.394	75.365	75.336	75.307	75.278	75.249	75.22	75.158	75.03	74.901	74.772	74.643	74.513	74.382	74.251	74.12	73.988	73.877	73.809	73.74	73.671	73.602
Germany	DEU	Urban population (% of total population)	SP.URB.TOTL.IN.ZS	71.384	71.697	71.762	71.826	71.891	71.955	72.019	72.083	72.147	72.211	72.274	72.332	72.389	72.446	72.503	72.56	72.617	72.674	72.73	72.787	72.844	72.989	73.107	73.103	72.943	72.711	72.617	72.836	72.999	72.976	73.118	73.269	73.36	73.497	73.71	73.922	74.133	74.342	74.551	74.758	74.965	75.17	75.374	75.577	75.779	75.98
Djibouti	DJI	Urban population (% of total population)	SP.URB.TOTL.IN.ZS	50.325	51.448	52.619	53.787	54.952	56.109	57.26	58.404	59.54	60.664	61.777	62.878	63.968	65.04	66.099	67.142	68.17	69.178	70.169	71.141	72.096	73.028	73.942	74.504	74.715	74.925	75.134	75.341	75.548	75.753	75.957	76.114	76.161	76.207	76.254	76.3	76.347	76.393	76.439	76.485	76.532	76.578	76.624	76.67	76.716	76.761
Dominica	DMA	Urban population (% of total population)	SP.URB.TOTL.IN.ZS	37.846	37.912	37.979	38.046	38.113	38.18	38.247	38.314	38.381	38.448	38.683	39.47	40.264	41.061	41.864	42.671	43.484	44.297	45.115	45.935	46.759	47.793	49.524	51.257	52.99	54.71	56.422	58.118	59.798	61.45	63.079	64.482	64.569	64.656	64.744	64.831	64.918	65.005	65.092	65.179	65.265	65.382	65.689	65.994	66.299	66.601
Denmark	DNK	Urban population (% of total population)	SP.URB.TOTL.IN.ZS	73.687	74.417	75.093	75.757	76.409	77.048	77.619	78.163	78.698	79.222	79.737	80.239	80.731	81.211	81.683	82.146	82.6	82.886	83.169	83.448	83.723	83.915	84.025	84.134	84.243	84.351	84.458	84.565	84.671	84.777	84.843	84.871	84.898	84.925	84.952	84.979	85.006	85.033	85.06	85.086	85.1	85.15	85.25	85.36	85.566	85.856
Dominican Republic	DOM	Urban population (% of total population)	SP.URB.TOTL.IN.ZS	30.191	31.112	32.074	33.052	34.046	35.052	36.073	37.106	38.153	39.207	40.274	41.351	42.437	43.527	44.626	45.729	46.838	47.948	49.061	50.175	51.29	52.401	53.05	53.323	53.596	53.868	54.14	54.412	54.684	54.955	55.226	55.497	55.767	56.037	56.752	57.598	58.441	59.276	60.107	60.933	61.753	62.565	63.371	64.605	66.003	67.37
Algeria	DZA	Urban population (% of total population)	SP.URB.TOTL.IN.ZS	30.51	31.797	33.214	34.662	36.141	37.643	38.84	39.004	39.169	39.334	39.5	39.665	39.831	39.997	40.163	40.33	40.497	40.928	41.794	42.665	43.542	44.42	45.303	46.189	47.079	47.968	48.86	49.722	50.511	51.298	52.085	52.871	53.657	54.439	55.219	55.997	56.774	57.544	58.313	59.118	59.919	60.712	61.501	62.284	63.061	63.83
East Asia & Pacific (excluding high income)	EAP	Urban population (% of total population)	SP.URB.TOTL.IN.ZS	16.9565	17.4288	17.8997	18.3722	18.8532	18.7831	18.7431	18.7421	18.7552	18.7776	18.8056	18.8353	18.8854	19.0216	19.2343	19.2961	19.4603	19.6279	20.0303	20.6768	21.3567	22.065	22.7838	23.4044	24.0431	24.6921	25.3516	26.0222	26.7063	27.4037	28.1153	28.8918	29.6927	30.5065	31.3355	32.1779	33.0357	33.9032	34.7833	35.6744	36.5903	37.6199	38.7288	39.8496	40.981	42.1164
Early-demographic dividend	EAR	Urban population (% of total population)	SP.URB.TOTL.IN.ZS	22.8468	23.1348	23.4594	23.7886	24.1241	24.4662	24.816	25.1694	25.5195	25.8714	26.2294	26.6183	27.0621	27.5014	27.947	28.2779	28.7367	29.1951	29.6587	30.1237	30.6062	31.0922	31.502	31.9174	32.3414	32.7695	33.1961	33.6088	34.0185	34.4306	34.881	35.2571	35.6067	35.9425	36.2972	36.6538	36.9831	37.3126	37.6476	37.9794	38.3125	38.6351	38.9891	39.3409	39.6988	40.0653
East Asia & Pacific	EAS	Urban population (% of total population)	SP.URB.TOTL.IN.ZS	22.6276	23.2123	23.7391	24.2035	24.6786	24.6792	24.6787	24.7286	24.7985	24.8741	24.9531	25.0696	25.171	25.3521	25.6108	25.7444	25.9373	26.125	26.5153	27.1239	27.7593	28.4242	29.0883	29.6622	30.2518	30.8447	31.4498	32.0688	32.6942	33.3321	33.9803	34.6738	35.3758	36.0908	36.8226	37.5679	38.3266	39.0833	39.8538	40.6331	41.4405	42.4325	43.5158	44.5996	45.6864	46.7694
[truncated: 202 more rows]
[truncated: 16 more columns]

## Sheet: Total_pop
Data Source	World Development Indicators
Last Updated Date	2023-03-01
[truncated: 267 more rows]
[truncated: 16 more columns]
