# Supplementary material for: Stabilising CO2 concentration as a channel for global disaster risk mitigation
Source: Sci Rep. 2024 Nov 24;14:29120. doi: 10.1038/s41598-024-79437-5 (PMC11586419; doi:10.1038/s41598-024-79437-5)
Supplement: Supplementary file 3 — Supplementary Information 3. [file 41598_2024_79437_MOESM3_ESM.zip]

Archive with 4 entries (4 files):
- LuTam_Sigmoid.m
- LuTam_Incidence.m
- LuTam_InflectionPoint.m
- LuTam_RCPathways.m
