# Supplementary material for: Stabilising CO2 concentration as a channel for global disaster risk mitigation
Source: Sci Rep. 2024 Nov 24;14:29120. doi: 10.1038/s41598-024-79437-5 (PMC11586419; doi:10.1038/s41598-024-79437-5)
Supplement: Supplementary file 3 — Supplementary Information 3. [file 41598_2024_79437_MOESM3_ESM.zip › LuTam_Sigmoid.m]

%The hyperbolic tanh and logistic sigmoid are essentially equivalent: 1/(1+exp(-x)) - 1/2 = 1/2 * tanh(x/2)
%Taylor series: tanh = x - x^3/3 + 2x^5/15 -17x^7/315 +...                 %www.efunda.com/math/taylor_series/hyperbolic.cfm
pmax=1; pmin=0; kappa = 0.50; x_0=50;                                     %pmax=max{p}, pmin=min{p}, x_0 IS SIGMOID'S INFLECTION POINT
mu_c = 1.6245; sig_c =  0.6797;                                             %BASELINE mean_CO2g=mu_c=1.6245; sd_CO2g = sig_c = 0.6797; 
gamma_0 = 0.6150; gamma_1 = 0.2598; gamma_2 = 0.0000; gamma_3 = 0.3212;  
rho_0    = mu_c * (1-gamma_1-gamma_2 - gamma_3); 
time = 2000;                                                               %simulation time periods                                               
pd_Gauss = makedist('Normal','mu', mu_c,'sigma', sig_c); 
truncG   =  truncate(pd_Gauss,-Inf,x_0);                                   %TRUNCATED SUPPORT [-Inf,inflopt] IS SIGMOID'S CONVEX RANGE
shocks   = random(truncG,time);                                            %SEE M5_MitigInflect
L        = zeros(time); L1  = L(:,1);                                                       
tanhsim  = zeros(time); Tanhsim    = zeros(time);  tanhh_p01 = zeros(time);    
mean_tanhh = zeros(time); std_tanh  = zeros(time); skew_tanh  = zeros(time); kurt_tanh  = zeros(time);                                              
dEtanh_dsig = - sqrt(2)*gamma(1) + (sig_c)^2 *sqrt(8)*gamma(2) - (10/15)*(sig_c)^4 *sqrt(32)*gamma(3) ...
             +(17*7/315)*(sig_c)^6 *sqrt(128)*gamma(4) %GAUSSIAN PDF CENTRAL ABS MOMENTS: SWITCH ODD MOMENT SIGNS IF SAMPLING ONLY -VE
toc
