# Supplementary material for: Stabilising CO2 concentration as a channel for global disaster risk mitigation
Source: Sci Rep. 2024 Nov 24;14:29120. doi: 10.1038/s41598-024-79437-5 (PMC11586419; doi:10.1038/s41598-024-79437-5)
Supplement: Supplementary file 3 — Supplementary Information 3. [file 41598_2024_79437_MOESM3_ESM.zip › LuTam_Incidence.m]

clear all; tic

mean_CO2g = 1.6245; sd_CO2g = 0.6797;                                      %PLUG IN 1960-2022 mean_CO2g=1.6245
median_CO2g = 1.6050;                                                      %RCP26 ADOPTS mean_CO2g=0.190; 
                                                                           %RCP34 .. mean_CO2g=0.340; sd_CO2g=sigma_LAR3  
                                                                           %RCP45 .. mean_CO2g=0.560; BASELINE sd_CO2g=0.6797 
                                                                           %RCP60 .. mean_CO2g=0.910; LOW sd_CO2g = 0.30
                                                                           %RCP85 .. mean_CO2g=1.540; FOR FIG4D LOWER sigma_xi 
                                                                           
%%%%%%%%%%%%%%%%%%%% 1960-2022 INCIDENCE RATES [1x64] %%%%%%%%%%%%%%%%%%%%%
Incid_y = [0.009162393 0.00025641  0.000222222 0.000205128 0.004777778 0.00117094  0.009717949 ...
           0.010615385 0.013854701 0.018333333 0.19691453  0.00125641  0.009333333 0.018222222 ...
           0.036094017 0.004991453 0.000435897 0.025358974 0.016324786 0.009717949 0.046042735 ...
           0.231786325 0.10342735  0.019102564 0.046119658 0.005683761 0.006051282 0.002923077 ...
           0.020940171 0.026316239 0.049376068 0.125683761 0.039820513 0.052564103 0.009982906 ...
           0.035598291 0.036589744 0.041854701 0.058777778 0.057555556 0.145794872 0.071974359 ...
           0.089478632 0.06425641  0.116871795 0.042282051 0.153991453 0.062529915 0.12534188  ...
           0.130692308 0.124504274 0.127076923 0.10865812  0.082111111 0.086589744 0.130179487 ...
           0.161957265 0.08882906  0.065880342 0.125017094 0.122316239 0.107452991 0.112444444 0.12325641]; 
pd_BetaHist     = fitdist(Incid_y',"Beta")                                 %a=0.73021 [0.534605,0.997383], b=11.2118 [6.3246,19.8756]

mean_Incid      = mean(Incid_y); median_Incid = median(Incid_y);           %TABLE 1 DESCRIPTIVE STATS
sd_Incid        = std(Incid_y); SDHAT_incid = 5.6;                         %SDHAT_incid DESCR STAT USED IN <LINES 214-215>
skew_Incid      = skewness(Incid_y);
kurt_Incid      = kurtosis(Incid_y);

%%%%%%% LOGIT TRANSFER POINT ESTIMATES FOR TABLES 3C-D. hbar SELECTED TO CALIBRATE MEAN INCID RATE TO HISTORICAL 6.2 PERCENT 
 hbar =-9.64;  h0=0.456;    h1=0.277; h2=0.326; h3=0.245; hLAG1=0.296; hLNURB=1.276;  %1-WAY FE W/ URBAN SHARE AND BASELINE muhat_c
%hbar =-9.64;  h0=0.456;    h1=0.277; h2=0.326; h3=0.245; hLAG1=0.296; hLNURB=1.276;  %  .. [hbar=-9.54 TO CALIB p^CE=6.2] RCP8.5
%hbar =-9.64;  h0=0.456;    h1=0.277; h2=0.326; h3=0.245; hLAG1=0.296; hLNURB=1.276;  %  .. [hbar=-8.71 ..  ..   p^CE=6.2] RCP6 
%hbar =-9.64;  h0=0.456;    h1=0.277; h2=0.326; h3=0.245; hLAG1=0.296; hLNURB=1.276;  %  .. [hbar=-8.25 ..  ..   p^CE=6.2] RCP4.5 
%hbar =-9.64;  h0=0.456;    h1=0.277; h2=0.326; h3=0.245; hLAG1=0.296; hLNURB=1.276;  %  .. [hbar=-7.97 ..  ..   p^CE=6.2] RCP3.4 
%hbar =-9.64;  h0=0.456;    h1=0.277; h2=0.326; h3=0.245; hLAG1=0.296; hLNURB=1.276;  %  .. [hbar=-7.77 ..  ..   p^CE=6.2] RCP2.6 

%hbar =-7.97;  h0=0.364;    h1=0.188; h2=0.238; h3=0.155; hLAG1=0.190; hLNURB=0.987;  %1-WAY 2.5 PERC ESTIMATES: hbar => p01_CE=0.062
%hbar =-11.3;  h0=0.547;    h1=0.367; h2=0.414; h3=0.335; hLAG1=0.403; hLNURB=1.564;  % ..  97.5 PERC
%hbar =-5.20;  h0=0.504;    h1=0.360; h2=0.432; h3=0.306; hLAG1=0.382; hLNURB=0.000;  % ..  BASELINE W/OUT URBAN SHARE
%hbar =-4.77;  h0=0.417;    h1=0.276; h2=0.349; h3=0.221; hLAG1=0.280; hLNURB=0.000;  % ..  2.5  PERC  ..  
%hbar =-5.90;  h0=0.591;    h1=0.444; h2=0.515; h3=0.390; hLAG1=0.483; hLNURB=0.000;  % ..  97.5 PERC  ..

%hbar = -6.4;  h0 = -1.693; h1=1.200; h2=1.719; h3=1.033; hLAG1=0.121; hLNURB=0.000;  %2-WAY FE W/ URBAN SHARE AND BASELINE muhat_c
%hbar = -6.4;  h0 = -1.693; h1=1.200; h2=1.719; h3=1.033; hLAG1=0.121; hLNURB=0.000;  %  .. [hbar=-6.2 TO CALIB p^CE=6.2]  RCP8.5
%hbar = -6.4;  h0 = -1.693; h1=1.200; h2=1.719; h3=1.033; hLAG1=0.121; hLNURB=0.000;  %  .. [hbar=-4.78 ..  ..   p^CE=6.2] RCP6
%hbar = -6.4;  h0 = -1.693; h1=1.200; h2=1.719; h3=1.033; hLAG1=0.121; hLNURB=0.000;  %  .. [hbar=-3.98 ..  ..   p^CE=6.2] RCP45                RCP4.5
%hbar = -6.4;  h0 = -1.693; h1=1.200; h2=1.719; h3=1.033; hLAG1=0.121; hLNURB=0.000;  %  .. [hbar=-3.52 ..  ..   p^CE=6.2] RCP3.4 
%hbar = -6.4;  h0 = -1.693; h1=1.200; h2=1.719; h3=1.033; hLAG1=0.121; hLNURB=0.000;  %  .. [hbar=-3.1  ..  ..   p^CE=6.2] RCP2.6
%hbar = 0.40;  h0 = -3.598; h1=0.745; h2=0.816; h3=0.125; hLAG1=0.009; hLNURB=0.000;  %2-WAY 2.5 PERC ESTIMATES. hbar=>p01_CE=0.062
%hbar =-13.2;  h0 =  0.213; h1=1.656; h2=2.621; h3=1.940; hLAG1=0.233; hLNURB=0.000;  % ..   97.5  ..    ..
%hbar = -5.73; h0 = 0.000;  h1=0.000; h2=1.242; h3=0.603; hLAG1=0.175; hLNURB=0.000;  %2-WAY FE BASELINE W/OUT URBAN SHARE 
%hbar =-2.18;  h0 =-1.100; h1=-0.190; h2=0.825; h3=0.131; hLAG1=0.067; hLNURB=0.000;  % ..   2.5  PERC  ..  
%hbar =-10.37; h0 = 0.542; h1= 1.422; h2=1.659; h3=1.075; hLAG1=0.282; hLNURB=0.000;  % ..   97.5 PERC  ..

%hbar = -6.0;  h0 = 0.485;  h1=0.305; h2=0.358; h3=0.272; hLAG1=0.067; hLNURB=0.747;  %NO FE W/URBAN SHARE. NOT CALIB'D TO p01_CE=0.062
%hbar = -3.6;  h0 = 0.497;  h1=0.347; h2=0.423; h3=0.297; hLAG1=0.282; hLNURB=0.000;  %NO FE W/OUT URBAN SHARE

mu_L        = 0; muLNURB=3.754;                                            %
L_ave3hist  = mean_CO2g;                                                   %BASELINE L_ave3hist IN <LINE 3>                 
L_ave3logi  = 1.60773;                                                     %FROM LuTam_RCPathways.m 
sigma_L  = 0.680;                                                          %1960-2022 CO2g SD: AIMING TO CALIBRATE sigma_LAR3 
gamma_L0 = 0.6150;                                                         %AR(3) LAG 0 
gamma_L1 = 0.2598;                                                         %AR(3) LAG 1                          
gamma_L2 = 0.0000;                                                         %AR(2) LAG 2 
gamma_L3 = 0.3212;                                                         %AR(3) LAG 3
phi_0    = mean_CO2g * (1-gamma_L1-gamma_L2 - gamma_L3);                   % 
rho_0    = phi_0;                                                          %PLUG CALIBRATED rho_0 IN <LINE 135>

%%%%%%%%%%%% 4X4 LINEAR SYSTEM SPEC'N USING linsolve 
%syms Phi_1  Phi_2 Phi_3 Sigma_xi g0 g1 g2 g3                              %sigma_xi = ERROR STD.DEVIATION
%A = [1 -Phi_1 -Phi_2 -Phi_3 ; -Phi_1  1-Phi_2 -Phi_3 0 ; -Phi_2 -(Phi_1+Phi_3) 1 0 ; -Phi_3 -Phi_2 -Phi_1  1];
%B = [(Sigma_xi)^2; 0; 0; 0];                                              %RHS 4x1 VECTOR
%X = linsolve(A,B)                                                         %4X1 SOL'N VECTOR. %COMMENT OUT <LINES 35-38> WHEN EVALUATING 
phi_1 = 0.2598; phi_2 = 0.0000; phi_3 = 0.3212; sigma_xi = 0.544;          %sigma_xi==AR(3) REGR ST.ERROR IN TABLE 2. LOWER FOR TABLE 4D
g0_AR3Var = ( (sigma_xi)^2*phi_3^2 + phi_1*phi_3*(sigma_xi)^2 - (sigma_xi)^2 + phi_2*(sigma_xi)^2 ) / ...  %SOL'N(1) = AR(3) VARIANCE
            ( phi_1^3*phi_3 + phi_1^2*phi_2 + phi_1^2*phi_3^2 + phi_1^2 - phi_1*phi_2^2*phi_3 + 4*phi_1*phi_2*phi_3 ...
            -phi_1*phi_3^3 + phi_1*phi_3  - phi_2^3 + phi_2^2*phi_3^2 +  phi_2^2 - phi_2*phi_3^2 + phi_2 - phi_3^4 + 2*phi_3^2 - 1 );
sigma_LAR3= sqrt(g0_AR3Var);                                               %
%%%%%%%%%%%%%%%%%%%%%%%%%%%%%%%%%%%%%%%%%%%%%%%%%%%%%%%%%%%%%%%%%%%%%%%%%%%

%OUTPUT 1 : C-E INCIDENCE RATE: EQ.(3)
p01CE   = (exp( hbar + hLAG1*mean_Incid + (h0+h1+h2+h3)*L_ave3hist + hLNURB*muLNURB)/(1+exp(hbar + hLAG1*mean_Incid ...
                + (h0+h1+h2+h3)*L_ave3hist + hLNURB*muLNURB )) )*100       %p01CE*100 = PERCENT PA. hLAG1*mean_Incid IN <LINE 21>  

%OUTPUT 2 : CUMULATIVE 3-YEAR INCIDENCE RATE IMPACT OF 1 PERCENT HIGH/LOWER CO2g: 2022_Uberti p8/17 INDEPENDENT OF hbar
dp01CE_dMitig = (h0+h1+h2+h3) * exp( -(h0+h1+h2+h3)*(mean_CO2g/100) )/(1+exp(-(h0+h1+h2+h3)*(mean_CO2g/100) )) 
 
%%%%%%%% CO2 GROWTH SHOCKS DRIVING MODEL-IMPLIED STOCHASTIC INCIDENCE
runs      = 3000;                                                          %<runs> LOOP: Histories each <time> years long
time      = 2000;                                                          %<time> LOOP: Years per <run> 2100=77; 2300=287; 2500=487  

                               
                                       pd_Beta  = fitdist(Incid_y','Beta') %FITS BETA DENSITY TO ACTUAL INCIDENCE
                                                                           %FITTED BETA PARAMETERS a = 0.73021, b = 11.2118 ...
                                                                           %COMPARE W/ SIMULATED INCIDENCE BETA IN <LINE 237>
                           pd_ExpActual  = fitdist(Incid_y',"Exponential") %mu = 0.0620726   [0.0492858, 0.0806011]
                                       Incid_targets   = random(pd_Beta,time,runs); %timexruns SIMULATED BETA INCIDENCE RATES...
%histogram(Incid_Beta,50); hold on                                         %%... USED AS targets FOR MSE W/ p01sim(i,k)  <LINE 155>


%%%%% GAUSSIAN CO2g SHOCKS: PARAMETERS DETERMINED IN M5_RCPathways.m                                          
pd_Gauss   = makedist('Normal','mu', mu_L,'sigma', sigma_LAR3);            %SD BASELINE sigma_LAR3 INCORPORATING sigma_xi. 
                                                                           %*** EMPLOY sd_CO2g ONLY FOR TABLE 2D/FIG 3B LOW SD ***  
                                                                           %WHEN CHANGING SHOCK VARIANCE ALSO CHANGE calib_sd_CO2g 
shocks     = random(pd_Gauss,time,runs);                                   %time x runs MATRIX DRAWN FROM pd_DensityName

%%%%% LOGISTIC CO2g GROWTH SHOCKS                                          %PARAMETERIZATION fitdist IN LuTam_RCPathways.m 
%sigma_med = 0.7275; sigma_250 = 0.5960; sigma_975 = 0.8881;               %TRANSFORMATION sigma = s/q
%pd_Logistic  = makedist('Logistic','mu',mu_L,'sigma',sigma_med);          %https://en.wikipedia.org/wiki/Logistic_distribution
%shocks    = random(pd_Logistic,time,runs);                            

L         = zeros(time,runs);                                              %time x runs matrix of zeros
L1        = L(:,1);                                                        %L column 1: <run>=1
p01sim    = zeros(time,runs);                                              %EMPTY STOCH INCIDENCE timexruns ARRAY
                                    loss      = zeros(runs);               %222222222222222               EMPTY MSE LOSS 1xruns VECTOR 
Stoch_p01 = zeros(time,runs);                                              %EMPTY STOCH INCIDENCE time x runs MATRIX
mean_Stoch_p01  = zeros(runs); std_Stoch_p01  = zeros(runs); skew_Stoch_p01  = zeros(runs); kurt_Stoch_p01  = zeros(runs);                                              

for k     = 1:1:runs                                                       %OUTER LOOP OF runs HISTORIES                       
for i     = 6:1:time                                                       %INNER LOOP 2000 <time> YEARS initializes at 6 st i-5 = 1  
L1(1,k) = 0.001;                                                           %INITIALIZATION DISCUSSED IN ALLN p.57 
L1(2,k) = 0.001;                       
L1(3,k) = 0.001;
L1(4,k) = 0.001;
L1(5,k) = 0.001;
L1(i,k) = rho_0 + gamma_L1*L1(i-1,k) + gamma_L2*L1(i-2,k) + gamma_L3*L1(i-3,k) + shocks(i,k); %CO2g ARIMA(3,0,0)                                      
p01sim(i,k) =  exp(hbar + h0*L1(i,k) + h1*L1(i-1,k) + h2*L1(i-2,k) + h3*L1(i-3,k) + hLAG1*p01sim(i-1,k) + hLNURB*muLNURB ) ...  
          / ( 1+exp(hbar + h0*L1(i,k) + h1*L1(i-1,k) + h2*L1(i-2,k) + h3*L1(i-3,k) + hLAG1*p01sim(i-1,k) + hLNURB*muLNURB) )  ;                                        
end                                                                        %p01sim(',') BARTOK-IAN MOTORIK FINALIZED 2023.10.02                       


mu_PredCO2g(k)   = mean(L1(:,k));                                          %[1 x runs] TIME-AVERAGED CO2g FOR <run> k    
sigma_PredCO2g(k)= std(L1(:,k));                                           %[1 X runs] VECTOR OF <run> k'S SDEV: PLUG IN <LINE 144>
skew_PredCO2g(k) = skewness(L1(:,k)); kurt_PredCO2g(k) = kurtosis(L1(:,k)); 

          Stoch_p01(:,k)   = p01sim(:,k);                                  %<timexruns> MATRIX STORING ALL <timex1> Stoch_p01
          MSE(k) = 2*mse( Stoch_p01(:,k),Incid_targets(:,k) );             %33333 *WHOLE* MSE IMPLIED VS Incid_targets INC <LINE 104>

%BUILDS [runsxruns] MATRIX W/ ONLY NONZERO COLUMN 1... 
mean_Stoch_p01(k) = mean(Stoch_p01(6:time,k));
std_Stoch_p01(k)  = std(Stoch_p01(6:time,k));                              %... DROPPING THE FIRST 5 ZERO OBSERVATIONS  
skew_Stoch_p01(k) = skewness(Stoch_p01(6:time,k)); 
kurt_Stoch_p01(k) = kurtosis(Stoch_p01(6:time,k));
end                                                                        %END OF <runs> k-LOOP

%size(mu_PredCO2g) = size(sigma_PredCO2g) = size(skew_PredCO2g) = [1 X runs] WHEN EXECUTED OUTSIDE runs LOOP
median_PredCO2g    = median(mu_PredCO2g); mean_PredCO2g = mean(mu_PredCO2g); sd_PredCO2g = median(sigma_PredCO2g);
calib_median_CO2g  = median_PredCO2g - median_CO2g;                        %HISTORICAL CO2 GROWTH MOMENTS IN <LINE 3> 
calib_mean_CO2g    = mean_PredCO2g - mean_CO2g                             %BASELINE -sd_CO2g. RESERVE -sigma_LAR3 ...
calib_sd_CO2g      = sd_PredCO2g - sd_CO2g                                 %... FOR FIG.2B "LOW SD" CASES TOGETHER W/ <LINE 101>
mean_PredCO2g25    = prctile(mu_PredCO2g,2.5)                              %CALIBRATE TO L_ave3hist, <LINE 57>
mean_PredCO2g975   = prctile(mu_PredCO2g,97.5)                             %2.5,97.5 PERC'S OF PRED CO2g MEANS HIST (ALL runs)
sd_PredCO2g25      = prctile(sigma_PredCO2g,2.5)
sd_PredCO2g975     = prctile(sigma_PredCO2g,97.5) 
skew_PredCO2g25    = prctile(skew_PredCO2g,2.5)
skew_PredCO2g975   = prctile(skew_PredCO2g,97.5)   
kurt_PredCO2g25    = prctile(kurt_PredCO2g,2.5)
kurt_PredCO2g975   = prctile(kurt_PredCO2g,97.5) 

%OUTPUT 3: HISTOGRAMS OF CO2g MEANS AND ST.DEVS ACROSS runs
%figure(1); subplot(2,1,1); hold on; histogram(Means_PredCO2,100); hold on; 
%title('Histogram of Predicted CO2 Growth Mean'); hold on; xticks([1.45 1.50 1.55 1.60 1.62 1.65 1.70]); 
%figure(1); subplot(2,1,2); hold on; histogram(SDs_PredCO2,100); hold on; 
%title('Histogram of Predicted CO2 Growth St. Dev.'); hold on; xticks([0.55 0.60 0.65 0.68 0.70 0.75 0.80 0.85 0.90 0.95]);     

%OUTPUT 4: HISTORICAL VS. MODEL-IMPLIED INCIDENCE REALIZATIONS
% figure(1); plot(Incid_y,'r'); grid on; hold on
% plot(Stoch_p01(1:64,runs),'b'); grid on; hold on
% xlabel('Year t'); ylabel('Disaster incidence (% per year)');
% legend('1960-2022','Baseline','RCP8.5-Stable','RCP8.5-Unstable')
% title('Figure 4. Historical, Baseline and RCP Incidence Sample Paths'); hold on
 
%OUTPUT 5: MODEL-IMPLIED INCIDENCE HISTOGRAMS, 4 MOMENTS                                                                           
                                ave_MSE = mean( MSE(:,1) )                 %444444444 COL1 OF [runs x runs] loss ARRAY 
                                                                           %...AND REPORTS ITS MEAN
meanp01_runs = mean_Stoch_p01(:,1)*100;                                    %mean_Stoch_p01 COL1 CONTAINS ALL runs' MEAN INCID IN PERCENT
%figure(1); subplot(2,2,1); grid on; hold on; histogram(meanp01_runs,100); hold on; 
%title('Means of Predicted Disaster Incidence'); hold on
stdp01_runs  = std_Stoch_p01(:,1)*100;                                     %ALL runs INCIDENCE S.D. IN PERCENT PA
%figure(100); subplot(2,2,2); hold on; histogram(stdp01_runs,100); hold on; 
%title('St.Devs. of Predicted Disaster Incidence'); hold on
skewp01_runs  = skew_Stoch_p01(:,1);                                       %ALL runs INCIDENCE SKEWNESS IN PERCENT PA
%figure(1); subplot(2,2,3); hold on; histogram(skewp01_runs,100); hold on; 
%title('Skewness of Predicted Disaster Incidence'); hold on
kurtp01_runs  = kurt_Stoch_p01(:,1) ;                                   %ALL runs INCIDENCE EXCESS KURT IN PERCENT PA
%figure(1); subplot(2,2,4); hold on; histogram(kurtp01_runs,100); hold on; 
%title('Excess Kurtosis of Predicted Disaster Incidence'); hold on

%OUTPUT  6: UNCERTAINTY WEDGES
mean_PredInc = mean(meanp01_runs); median_PredInc  = median(meanp01_runs);

calib_mean_PredInc =  mean_PredInc - (mean_Incid)*100                      %OVER/UNDERPREDICTS HISTORICAL mean_Incid <LINE 21>
calib_median_PredInc =  median_PredInc - (median_Incid)*100; 
mean_PredInc25  = prctile(meanp01_runs,2.5)
mean_PredInc975 = prctile(meanp01_runs,97.5)
PredInc_UWmean  = mean_PredInc - p01CE                                     %MEAN-IMPLIED UW IN PERCENT P.A. 
PredInc_UW25    = mean_PredInc25 - p01CE
PredInc_UW975   = mean_PredInc975 - p01CE
sd_PredInc     = mean(stdp01_runs); 
calib_sd_PredInc =  sd_PredInc - (sd_Incid)*100                            %IMPLIED SD OVER/UNDERPREDICTING HISTORICAL SD IN <LINE 22>
sd_PredInc25   = prctile(stdp01_runs,2.5) - SDHAT_incid                    %SDHAT_incid = 5.6 PERCENT PA = INCID. ST.DEV. 1960-2022
sd_PredInc975  = prctile(stdp01_runs,97.5) - SDHAT_incid
%skew_PredInc    = mean(stdp01_runs);
skew_PredInc25  = prctile(skewp01_runs,2.5)
skew_PredInc975 = prctile(skewp01_runs,97.5)
%kurt_PredInc     = mean(kurtp01_runs)
kurt_PredInc25   = prctile(kurtp01_runs,2.5)
kurt_PredInc975  = prctile(kurtp01_runs,97.5)

%OUTPUT  7 : SAMPLE PDF'S FOR FIG./EXH. 5. KEEP CHECKING CALIBRATION IN <LINES 101> AND <162>: sigma_LAR3 vs sd_CO2g   
pseudo = 1000;                                                             %BOOTSTRAP RESAMPLING OF Incid_y, PredInc_p01 
ci_HistInc_mean = bootci(pseudo,@mean,Incid_y)*100                         %[4.92,7.59] PERCENT. TO AVERAGE: mean(ci_Inc_[MOMENT]) 
ci_HistInc_SD   = bootci(pseudo,@std,Incid_y)*100                          %[4.83,6.82] PERCENT
ci_HistInc_skew = bootci(pseudo,@skewness,Incid_y);                        %[0.3551,1.4471]
ci_HistInc_kurt = bootci(pseudo,@kurtosis,Incid_y);                        %[1.9529,5.1835]

figure(4);                                                                 %F I G U R E   4B
subplot(3,4,1); grid on; hold on;                                          %HISTOGRAM OF RCP3.4 3000'TH time-YEAR PATH
       %histogram(Incid_y,50); hold on                                     %HISTORICAL INCIDENCE HISTOGRAM (1959-2022 Incid_y)
       %title('Global disaster incidence 1959-2022'); hold on
histogram(Stoch_p01(:,3000),50); hold on                                   %SHOW Stoch_p01(:,3000)-p01CE/100 ONLY FOR E[UW] 

%subplot(3,4,4); grid on; hold on;                                          %HISTOGRAMS OF RCP8.5->6->4.5->3.4 3000'TH 2000Y-PATH                        
% pd_Beta2 = fitdist(Stoch_p01(:,2000),"Beta")                              
%plot(pd_Beta2); hold on                                                    %COMMENT IN THE BODY & INCLUDE THEIR C.I.                 
%xlabel('Incidence (% per year)'); ylabel('Frequency');
%axis([0, 0.20, 0, 20]); hold on; title('RCP 8.5'); hold on                %RCP8.5 SIM'D BETA PARAMETERS a = 0.583799, b = 8.81885                                                                             %RCP8.5 SIM'D BETA PARAMETERS a = 0.58736 2, b = 8.9753
%axis([0, 0.15, 0, 40]); hold on; title('RCP 6.0'); hold on                %RCP6.0: a = 0.575766, b = 19.3852  
%axis([0, 0.10, 0, 60]); hold on; title('RCP 4.5'); hold on                %RCP4.5: a = 0.592203, b = 28.318
%axis([0, 0.08, 0, 60]); hold on; title('RCP 3.4'); hold on                %RCP3.4: a = 0.596743, b =  41.2643
%subplot(3,4,3); subplot(3,4,4); %SAME RCP6.0, 4.5, RCP3.4 : CHANGE mu_c IN <LINE 3> FOR EACH PATHWAY

%subplot(3,4,5); grid on; hold on;                              
                  %MeanEmp = bootstrp(pseudo,@mean,Incid_y); [fis,xis] = ksdensity(MeanEmp);         
                  %plot(xis,fis,'b'); grid on; hold on                     %HISTORICAL MEAN BOOTSTRAP PDF
                  %xlabel('E[\mu_p]'); ylabel('Bootstrap obs.'); 
                  %title('Historical incidence mean'); hold on
%Mean85 = bootstrp( pseudo,@mean,Stoch_p01(:,3000)); [fis,xis] = ksdensity(Mean85);         
%plot(xis,fis,'b'); grid on; hold on                                        %RCP8.5 E[INCID MEAN] BOOTSTRAP PDF: BASELINE SIGMA
%xlabel('Gaussian E[\mu_p] (% per year)'); ylabel('Bootstrap obs.'); 
%title('Incidence mean: Baseline \sigma_c'); hold on
%subplot(3,4,6); grid on; hold on;                              
%Mean60 = bootstrp( pseudo,@mean,Stoch_p01(:,3000)); [fis,xis] = ksdensity(Mean60);         
%plot(xis,fis,'b'); grid on; hold on                                       %RCP6.0 E[INCID MEAN] BOOTSTRAP PDF: BASELINE SIGMA
%xlabel('Gaussian E[\mu_p] (% per year)'); ylabel('Bootstrap obs.'); 
%title('Incidence mean: Baseline \sigma_c'); hold on
%subplot(3,4,7); grid on; hold on;                              
%Mean45 = bootstrp( pseudo,@mean,Stoch_p01(:,3000)); [fis,xis] = ksdensity(Mean45);         
%plot(xis,fis,'b'); grid on; hold on                                        %RCP4.5 E[INCID MEAN] BOOTSTRAP PDF: BASELINE SIGMA
%xlabel('Gaussian E[\mu_p] (% per year)'); ylabel('Bootstrap obs.'); 
%title('Incidence mean: Baseline \sigma_c'); hold on
%subplot(3,4,8); grid on; hold on;                              
%Mean34 = bootstrp( pseudo,@mean,Stoch_p01(:,3000)); [fis,xis] = ksdensity(Mean34);         
%plot(xis,fis,'b'); grid on; hold on                                        %RCP3.4 E[INCID MEAN] BOOTSTRAP PDF: BASELINE SIGMA
%xlabel('Gaussian E[\mu_p] (% per year)'); ylabel('Bootstrap obs.'); 
%title('Incidence mean: Baseline \sigma_c'); hold on

%subplot(3,4,9); grid on; hold on;  
%Mean85 = bootstrp( pseudo,@mean,Stoch_p01(:,3000)); [fis,xis] = ksdensity(Mean85);         
%plot(xis,fis,'g'); grid on; hold on                                        %RCP8.5 E[INCID MEAN] BOOTSTRAP PDF: LOW SIGMA
%xlabel('Gaussian E[\mu_p] (% per year)'); ylabel('Bootstrap obs.'); 
%title('Incidence mean: Stable \sigma^{min}_c'); hold on
        %SD = bootstrp(pseudo,@std,Incid_y); [fis,xis] = ksdensity(SD);    %HISTORICAL SD BOOTSTRAP
        %plot(xis,fis,'k'); grid on; hold on
        %xlabel('\sigma_p'); ylabel('Bootstrap obs.'); 
        %title('9. Historical incidence st.dev.'); hold on
%subplot(3,4,10); grid on; hold on;                              
%Mean60 = bootstrp( pseudo,@mean,Stoch_p01(:,3000)); [fis,xis] = ksdensity(Mean60);         
%plot(xis,fis,'g'); grid on; hold on                                        %RCP60 MEAN BOOTSTRAP PDF: LOW SIGMA
%xlabel('Gaussian E[\mu_p] (% per year)'); ylabel('Bootstrap obs.'); 
%title('Incidence mean: Stable \sigma^{min}_c'); hold on
%subplot(3,4,11); grid on; hold on;                              
%Mean45 = bootstrp(pseudo,@mean,Stoch_p01(:,3000)); [fis,xis] = ksdensity(Mean45);         
%plot(xis,fis,'g'); grid on; hold on                       %RCP45 MEAN BOOTSTRAP PDF: LOW SIGMA
%xlabel('Gaussian E[\mu_p] (% per year)'); ylabel('Bootstrap obs.'); 
%title('Incidence mean: Stable \sigma^{min}_c'); hold on
%subplot(3,4,12); grid on; hold on;                              
%Mean34 = bootstrp(pseudo,@mean,Stoch_p01(:,3000)); [fis,xis] = ksdensity(Mean34);         
%plot(xis,fis,'g'); grid on; hold on                                        %RCP34 MEAN BOOTSTRAP PDF: LOW SIGMA
%xlabel('Gaussian E[\mu_p] (% per year)'); ylabel('Bootstrap obs.'); 
%title('Incidence mean: Stable \sigma^{min}_c'); hold on

    
toc
