# Supplementary material for: Stabilising CO2 concentration as a channel for global disaster risk mitigation
Source: Sci Rep. 2024 Nov 24;14:29120. doi: 10.1038/s41598-024-79437-5 (PMC11586419; doi:10.1038/s41598-024-79437-5)
Supplement: Supplementary file 3 — Supplementary Information 3. [file 41598_2024_79437_MOESM3_ESM.zip › LuTam_InflectionPoint.m]

tic; clear all

mean_CO2g = 1.6245; sd_CO2g = 0.6797;                                      %mean_CO2g=1.6245, sd_CO2g=0.6797 :=1960-2022 NOAA CO2 PPM
mu_L        = 0; muLNURB=3.754; L_ave3hist  = mean_CO2g;
Incid_y = [0.009162393 0.00025641  0.000222222 0.000205128 0.004777778 0.00117094  0.009717949 ...
           0.010615385 0.013854701 0.018333333 0.19691453  0.00125641  0.009333333 0.018222222 ...
           0.036094017 0.004991453 0.000435897 0.025358974 0.016324786 0.009717949 0.046042735 ...
           0.231786325 0.10342735  0.019102564 0.046119658 0.005683761 0.006051282 0.002923077 ...
           0.020940171 0.026316239 0.049376068 0.125683761 0.039820513 0.052564103 0.009982906 ...
           0.035598291 0.036589744 0.041854701 0.058777778 0.057555556 0.145794872 0.071974359 ...
           0.089478632 0.06425641  0.116871795 0.042282051 0.153991453 0.062529915 0.12534188  ...
           0.130692308 0.124504274 0.127076923 0.10865812  0.082111111 0.086589744 0.130179487 ...
           0.161957265 0.08882906  0.065880342 0.125017094 0.122316239 0.107452991 0.112444444 0.12325641]; %1x64: 2022 UPDATED
mean_Incid      = mean(Incid_y);                                           
median_Incid = median(Incid_y);          
sd_Incid        = std(Incid_y);

%%%%%%%%%   LOGIT TRANSFER POINT ESTIMATES FROM TABLE 1A  %%%%%%%%%%%%%%%%%
 hbar =-9.64;  h0=0.456;    h1=0.277; h2=0.326; h3=0.245; hLAG1=0.296; hLNURB=1.276;  %1-WAY FE BASELINE W URBAN POP SHARE
p01CE   = (exp( hbar + hLAG1*mean_Incid + (h0+h1+h2+h3)*L_ave3hist + hLNURB*muLNURB)/(1+exp(hbar + hLAG1*mean_Incid ...
                + (h0+h1+h2+h3)*L_ave3hist + hLNURB*muLNURB )) )*100  

%ADAPTATION : **MARGINAL** IMPACT ON CUMULATIVE (3-YEAR) CERT.EQ. INCIDENCE OF 1 PERCENT LOWER CO2g: 2022_Uberti p8/17
dp01CE_dMitig = (h0+h1+h2+h3) * exp( -(h0+h1+h2+h3)*(mean_CO2g/100) )/(1+exp(-(h0+h1+h2+h3)*(mean_CO2g/100) ))

%GAUSSIAN APPROX'N TO UW FROM M4_AERi.tex EQ6. AS 0<gamma<1, MULT BY 100 TO CONFORM W/ p01_CE AND DeltaInc_Adap  
Egamma_1   =   ( inv(  1 + exp(-h0 - (h1+h2+h3)*( (mean_CO2g/100) / ( sqrt(1 + ( pi * (sd_CO2g/100)^2 )/8 ))))) )*100 
%GAUSSIAN APPROX-IMPLIED UNCERTAINTY WEDGE: Gauss_UW  = Egamma_1 - p01CE
Egamma_0   =   ( inv(  1 + exp(-h0 - (h1+h2+h3)*( (mean_CO2g/100-0.01) / ( sqrt(1 + ( pi * (sd_CO2g/100)^2 )/8 ))))) )*100;
                               %MITIGATION : MARGINAL CUMULATIVE (3-YEAR) AVE STOCH INCIDENCE IMPACT OF 1 PERCENT LOWER CO2g 
dp01CE_dMitigGAUSS = Egamma_1 -Egamma_0                                    %GAUSSIAN APPROX'N IS INDEP'T OF hbar

%DISCRETE IMPACT ON E[STOCHASTIC INCIDENCE] OF 1 PERCENT DELTA(CO2g) 
%BENCHMARK (HISTORICAL) sd_CO2g = 0.6797 PERCENT PA
 DiscRatio85_B  =  (7.10-1.01)/(1.54-0.19)                                 %[3.7,4.5]

syms mu_c sig_c                                                            %CO2 growth mean and st.dev.
UW(mu_c,sig_c) = ( 1+ exp( -hbar -mu_c*(h0+h1+h2+h3)/(sqrt(1+(pi/8)*(sig_c)^2) )) )^{-1} - p01CE;     %UW Gaussian approximation: M5 eq.6
dUW_dmu        = diff(UW,mu_c,1);                                           %First derivative of UW wrt mu_L
dUW_dsig       = diff(UW,sig_c,1);                                          %First derivative of UW wrt sig_L 

%COMPUTING THE 2 DERIVATIVES AT BASELINE PARAMETER VALUES
dUW_dmuEVAL = (163 * exp(241/25 - (163 * mean_CO2g)/(125 * ((pi*sd_CO2g^2)/8 + 1)^(1/2)))) ... 
    /(125 * (exp(241/25 - (163*mean_CO2g)/(125*((pi*sd_CO2g^2)/8 + 1)^(1/2))) + 1)^2*((pi*sd_CO2g^2)/8 + 1)^(1/2))              

dUW_dsigEVAL = -(163* mean_CO2g * sd_CO2g *pi*exp(241/25 - (163*mean_CO2g)/(125*((pi*sd_CO2g^2)/8 + 1)^(1/2)))) ... 
    /(1000*(exp(241/25 - (163*mean_CO2g)/(125*((pi*sd_CO2g^2)/8 + 1)^(1/2))) + 1)^2*((pi*sd_CO2g^2)/8 + 1)^(3/2))              

%NUMERICAL EVALUATION
sig_c = 0.6797;  %0:0.01:1.00; Ep     INCREASING IN sig_c
mu_c  = 1.6245;  %0:0.01:1.00; Ep     DECREASING IN mu_c AS EXPECTED BY JENSEN'S
Ep = 1/(1+ exp( -hbar -mu_c*(h0+h1+h2+h3)/(sqrt(1+(pi/8)*(sig_c)^2) ) ) )  
%plot(mu_c,Ep)

%%%%%%%%%%%%%%%%%%% SIGMOID 2ND DERIVATIVE = 0 DETERMINES THE x-COORD OF ITS INFLECTION POINT
%https://uk.mathworks.com/matlabcentral/answers/373446-finding-the-inflection-point-of-a-sigmoid-function

L=1; b=0; kappa = 0.03; x_0=100;    
syms x                                                                     %Simulate the function of x_t == c_t CO2 growth
 hyptan(x) =  L/(1 + exp(-kappa*(x - x_0))) + b;                           %FROM M5_Sigmoid.m : inflection point=x_0 BY DEF'N 
 %l(x) = exp(hbar + h0*x)/( 1+exp(hbar + h0*x)  );                          %Sigmoid w/ only contemporaneous x_t
 %l(x) = exp( hbar + (h0+h1+h2+h3)*x )/( 1+exp(hbar + (h0+h1+h2+h3)*x) );   %Sigmoid following mu^CE_p eq.(3) 
 %D2l  = diff(l,x,2);                                                      %Df = diff(f,var,n) computes nth derivative of f wrt var
inflpt = vpasolve(diff(hyptan,2) == 0)                                     %Logistic sigmoid inflectiont: D2l(inflpt)=0 ~ inflpt=x_0
figure(2)
fplot(hyptan,[1 250])            
hold on
plot(inflpt, hyptan(inflpt), 'pr', 'MarkerSize',10, 'MarkerFaceColor','g')
hold off
toc
