# Supplementary material for: Stabilising CO2 concentration as a channel for global disaster risk mitigation
Source: Sci Rep. 2024 Nov 24;14:29120. doi: 10.1038/s41598-024-79437-5 (PMC11586419; doi:10.1038/s41598-024-79437-5)
Supplement: Supplementary file 3 — Supplementary Information 3. [file 41598_2024_79437_MOESM3_ESM.zip › LuTam_RCPathways.m]

tic; clear all

%DISASTER COUNT DOUBLING TIME BASED ON LOPEZ ET AL 2020
doublingtime = 15;                                                         %IN YEARS
initial = 1.71;                                                            %INITIAL NO. OF DISASTERS PER YEAR
count(1) = initial;
rate_min = 0.0286; rate_Max = 0.0488;                                      %[MIN,MAX] DISASTER INCREASE RATES: [0.0286,0.0488]
for i     = 1:1:doublingtime
count(i+1)= count(i)*(1+rate_Max);
end
count                                                                      %doublingtime IS ST count(doublingtime) > 2*initial = 3.42
                                                                           %=> doublingtime = 28 (17) YEARS FOR rate_min (rate_Max)

%INPUT LOGIT PARAMETER ESTIMATES: M5_correct2.m AND M5_Incidence.m`
CO2_2023       = 423;                                                      %2023 NOAA CO_2 CONCENTRATION LEVEL (PPM)
CO2_RCP85_2100 = 1370; CO2_RCP60_2100 =850; CO2_RCP45_2100 =650; CO2_RCP34_2100 = 550; CO2_RCP26_2100 = 490; %2100 LEVELS
CO2_ECP85_2300 = 1962; CO2_ECP60_2300 =752; CO2_ECP45_2300 =543; CO2_ECP3PD_2300= 361; %2300: MEINSHAUSEN 2011 TABLE 4
T2100          = 2100-2023;                                                %Y TO 2100
T2300          = 2300-2023;                                                %Y TO 2300
syms rate
CO2g_RCP85equivrate = solve(log(CO2_2023) + T2100*log(1+rate) == log(CO2_RCP85_2100) , rate)
CO2g_RCP60equivrate = solve(log(CO2_2023) + T2100*log(1+rate) == log(CO2_RCP60_2100) , rate)
CO2g_RCP45equivrate = solve(log(CO2_2023) + T2100*log(1+rate) == log(CO2_RCP45_2100) , rate)
CO2g_RCP34equivrate = solve(log(CO2_2023) + T2100*log(1+rate) == log(CO2_RCP34_2100) , rate)
CO2g_RCP26equivrate = solve(log(CO2_2023) + T2100*log(1+rate) == log(CO2_RCP26_2100) , rate)
%2100 ANNUAL CO_2 GROWTH (ACTUAL x 100): rate_85 = 0.0154; rate_6 = 0.0091; rate_45 = 0.0056 ; rate_34 = 0.0034 ; rate_26 = 0.0019 

%%%%%%%%%%%%%%%%%%%%%%%%%%%%%%%%%%%%%%%%%%%%%%%%%%%%%%%%%%%%%%%%%%%%%%%%%%%
horizon = 141; CO2l = ones(horizon,1);                                     %[1959-2022=64] PLUS 77 ANNUAL LEVELS OBS'NS TO 2100
CO2l_85 = ones(horizon,1); CO2l_60 = ones(horizon,1);
CO2l_45 = ones(horizon,1); CO2l_34 = ones(horizon,1); CO2l_26 = ones(horizon,1);
CO2g  = [0.94, 0.5, 0.96, 0.64, 0.71, 0.32, 1.06, 1.28, 0.7, 1.06, 1.35, ...%GROWTH RATES co2_gr_mlo MAUNA LOA XL FILE 1959-2022
         1.0,  0.81, 1.74, 1.18, 0.95, 1.1,  0.79, 2.15, 1.3, 1.83, 1.68, ...
         1.43,0.86, 2.36, 1.51, 1.21, 1.47, 2.06, 2.24, 1.24,1.2,  1.05, ...
         0.49,1.36, 1.95, 2.01, 1.24, 1.91, 2.97, 0.92, 1.62,1.62, 2.51, ...
         2.27,1.59, 2.57, 1.69, 2.31, 1.54, 2.0,  2.3,  1.92,2.65, 1.99, ...
         2.17,2.95, 3.03, 1.9,  2.85, 2.51, 2.29, 2.38, 1.78 ];            %size(CO2g) = 1959-2022 NOAA ANNUA MEANS size(CO2g) = 1x64

CO2l_85= [315.98, 316.91, 317.64, 318.45, 318.99, 319.62, 320.04,321.37, ...%*** COMMENT NOAA'S 0.12PPM UNCERT'Y MEASUREMENT ERROR ***
          322.18, 323.05, 324.62, 325.68, 326.32, 327.46, 329.68,330.19, ...     
          331.13, 332.03, 333.84, 335.41, 336.84, 338.76, 340.12,341.48, ...
          343.15, 344.87, 346.35, 347.61, 349.31, 351.69, 353.20,354.45, ... 
          355.70, 356.54, 357.21, 358.96, 360.97, 362.74, 363.88,366.84, ... 
          368.54, 369.71, 371.32, 373.45, 375.98, 377.70, 379.98,382.09, ... 
          384.02, 385.83, 387.64, 390.10, 391.85, 394.06, 396.74,398.81, ...
          401.01, 404.41, 406.76, 408.72, 411.65, 414.21, 416.41, 418.53];
CO2l_60= [315.98, 316.91, 317.64, 318.45, 318.99, 319.62, 320.04,321.37, ...
          322.18, 323.05, 324.62, 325.68, 326.32, 327.46, 329.68,330.19, ...     
          331.13, 332.03, 333.84, 335.41, 336.84, 338.76, 340.12,341.48, ...
          343.15, 344.87, 346.35, 347.61, 349.31, 351.69, 353.20,354.45, ... 
          355.70, 356.54, 357.21, 358.96, 360.97, 362.74, 363.88,366.84, ... 
          368.54, 369.71, 371.32, 373.45, 375.98, 377.70, 379.98,382.09, ... 
          384.02, 385.83, 387.64, 390.10, 391.85, 394.06, 396.74,398.81, ...
          401.01, 404.41, 406.76, 408.72, 411.65, 414.21, 416.41, 418.53];
CO2l_45= [315.98, 316.91, 317.64, 318.45, 318.99, 319.62, 320.04,321.37, ...
          322.18, 323.05, 324.62, 325.68, 326.32, 327.46, 329.68,330.19, ...     
          331.13, 332.03, 333.84, 335.41, 336.84, 338.76, 340.12,341.48, ...
          343.15, 344.87, 346.35, 347.61, 349.31, 351.69, 353.20,354.45, ... 
          355.70, 356.54, 357.21, 358.96, 360.97, 362.74, 363.88,366.84, ... 
          368.54, 369.71, 371.32, 373.45, 375.98, 377.70, 379.98,382.09, ... 
          384.02, 385.83, 387.64, 390.10, 391.85, 394.06, 396.74,398.81, ...
          401.01, 404.41, 406.76, 408.72, 411.65, 414.21, 416.41, 418.53];
CO2l_34= [315.98, 316.91, 317.64, 318.45, 318.99, 319.62, 320.04,321.37, ...
          322.18, 323.05, 324.62, 325.68, 326.32, 327.46, 329.68,330.19, ...     
          331.13, 332.03, 333.84, 335.41, 336.84, 338.76, 340.12,341.48, ...
          343.15, 344.87, 346.35, 347.61, 349.31, 351.69, 353.20,354.45, ... 
          355.70, 356.54, 357.21, 358.96, 360.97, 362.74, 363.88,366.84, ... 
          368.54, 369.71, 371.32, 373.45, 375.98, 377.70, 379.98,382.09, ... 
          384.02, 385.83, 387.64, 390.10, 391.85, 394.06, 396.74,398.81, ...
          401.01, 404.41, 406.76, 408.72, 411.65, 414.21, 416.41, 418.53];
CO2l_26= [315.98, 316.91, 317.64, 318.45, 318.99, 319.62, 320.04,321.37, ...
          322.18, 323.05, 324.62, 325.68, 326.32, 327.46, 329.68,330.19, ...     
          331.13, 332.03, 333.84, 335.41, 336.84, 338.76, 340.12,341.48, ...
          343.15, 344.87, 346.35, 347.61, 349.31, 351.69, 353.20,354.45, ... 
          355.70, 356.54, 357.21, 358.96, 360.97, 362.74, 363.88,366.84, ... 
          368.54, 369.71, 371.32, 373.45, 375.98, 377.70, 379.98,382.09, ... 
          384.02, 385.83, 387.64, 390.10, 391.85, 394.06, 396.74,398.81, ...
          401.01, 404.41, 406.76, 408.72, 411.65, 414.21, 416.41, 418.53];
size(CO2l)
mean(CO2l)                                                                 %~358 PPM => ONE sd_CO2g=0.68 PERC=358*0.0068 = 2.4PPM!

%%%%%%%%%%%%%%%%%%%%%%%%%%%%%%%%%%%%%%%%%%%%%%%%%%%%%%%%%%%%%%%%%%%%%%%%%%%
for i = 65:1:horizon                                                       %FIX [INITIAL=2023] LEVEL TO ~ 418PPM: 2023.09
   CO2l_85(i) = CO2l_85(i-1) * (1+CO2g_RCP85equivrate);                    %FROM <LINE 22>: EXTENDS LEVELS TO 2100 CONSISTENT W/ RCP    
   CO2l_60(i) = CO2l_60(i-1) * (1+CO2g_RCP60equivrate); 
   CO2l_45(i) = CO2l_45(i-1) * (1+CO2g_RCP45equivrate); 
   CO2l_34(i) = CO2l_34(i-1) * (1+CO2g_RCP34equivrate); 
   CO2l_26(i) = CO2l_26(i-1) * (1+CO2g_RCP26equivrate); 
end    
figure(4); grid on;                                                        %FIGURE 3A: RCP-CONSISTENT CO2 LEVELS
plot(CO2l_85,'r')                                                                                                                      
hold on 
plot(CO2l_60,'b')   
hold on 
plot(CO2l_45,'m')
hold on 
plot(CO2l_34,'g')
hold on 
plot(CO2l_26,'k'); grid on
xlabel('Year'); ylabel('CO_2 concentration level (ppm)'); legend('RCP8.5','RCP6.0','RCP4.5','RCP3.4','RCP2.6'); hold on
xticks([1 10 20 30 40 50 60 70 80 90 100 110 120 130 140])
xticklabels({'1960','1970','1980','1990','2000','2010','2020','2030','2040','2050', .... 
             '2060','2070','2080','2090','2100'})
title('Figure 4A. RCP-Consistent CO_2 Concentration Paths: 2023-2100'); hold on
%%%%%%%%%%%%%%%%%%%%%%%%%%%%%%%%%%%%%%%%%%%%%%%%%%%%%%%%%%%%%%%%%%%%%%%%%%%
%%%%%%%%%%%%%%%%%%%%%%%%%%%%%%%%%%%%%%%%%%%%%%%%%%%%%%%%%%%%%%%%%%%%%%%%%%%


mean(CO2g);                                                                %1.6245
median(CO2g);                                                              %1.6050
std(CO2g);                                                                 %0.6797
skewness(CO2g);                                                            %0.1911
kurtosis(CO2g);                                                            %2.1821

pd_LogisticCO2 = fitdist(CO2g',"Logistic")    %mu=1.60773 [1.43335,1.7821] ,sigma=0.401097 [0.328567,0.489637]
pseudo = 1000;                                                       
ci_CO2g_mean = bootci(pseudo,@mean,CO2g);                                  %[1.4623,1.7878]
ci_CO2g_std  = bootci(pseudo,@std,CO2g);                                   %[0.6039,0.7743]
ci_CO2g_skew = bootci(pseudo,@skewness,CO2g);                              %[-0.1598,0.5493]
ci_CO2g_kurtosis = bootci(pseudo,@kurtosis,CO2g);                          %[1.8233,2.6762]

%fitdist FITS VARIOUS PDF CANDIDATES TO HISTORICAL NOAA CO2 GROWTH CO2g
time=87; runs=1;
pd_Normal  = fitdist(CO2g','Normal')                                      %GAUSSIAN DENSITY
mu =  1.62453; sigma = 0.679736;    %[muCI 1.45474, 1.79432]  [sigmaCI 0.578997, 0.823242]
CO2gsim_Normal   = random(pd_Normal,time,runs);
figure(31); plot(CO2g); hold on; plot(CO2gsim_Normal)                      %COMPARE W/ M5 FIG 3!!
title('KERNEL PDF VS. ACTUAL 1959-2022 CO2 GROWTH'); hold on

%pd_Kernel  = fitdist(CO2g','Kernel')                                       %FITS '' DENSITY TO CO2g
%OUTPUT: KernelDistribution. Kernel = normal, Bandwidth = 0.372534, Support = unbounded
%CO2gsim_Kernel   = random(pd_Kernel,time,runs);
%figure(3); plot(CO2g); hold on; plot(CO2gsim_Kernel)                      %COMPARE W/ M5 FIG 3!!
%title('KERNEL PDF VS. ACTUAL 1959-2022 CO2 GROWTH'); hold on


%INTEGRATED ASSESSMENT MODELS' PROJECTED PATHWAYS
GCAM_PRCP_l=[1.262362 1.280401 1.29845  1.31651  1.334582 1.352599 1.370563 ... %OUT OF SAMPLE ONLY: 2022-2100
           1.388474 1.40633  1.424133 1.441988 1.459896 1.477856 1.495869 ...
           1.513934 1.532031 1.550161 1.568323 1.586517 1.604744 1.622834 ...
           1.640789 1.658609 1.676292 1.693839 1.711213 1.728412 1.745436 ...
           1.762286 1.778962 1.795635 1.812305 1.828972 1.845636 1.862297 ...
           1.87900  1.895751 1.91254  1.929383 1.946265 1.963236 1.980296 ...
           1.99744  2.014682 2.032009 2.049407 2.066876 2.084417 2.102029 ...
           2.119712 2.137426 2.155171 2.172946 2.190752 2.208588 2.226424 ...
           2.244258 2.262091 2.279922 2.297753 2.315589 2.33343  2.351277 ...
           2.369128 2.386986 2.404824 2.422643 2.440443 2.458225 2.475987 ...
           2.493725 2.511441 2.529133 2.546801 2.564446 2.582046 2.599602 ...
           2.617113 2.63458  2.652002];

horizon = size(GCAM_PRCP_l);                                               %101 YEARS 2000-2100 HENCE GCAM_PRCP_r IS 1x100
GCAM_PRCP_r = price2ret(GCAM_PRCP_l);                                      
sd_GCAM_PRCP = std(GCAM_PRCP_r)                                            %0.0091 ~ < 1 PERCENT PER ANNUM :) :) :)
                                                                           %0.0021 ~ 0.21 PERCENT P.A. EXCL. HISTORICAL 2000-21

%INTEGRATED ASSESSMENT MODEL 2
%GEMINI, PR_CP_EmIntensity_1: COLUMN M
GEMINI_PRCP_l=[1.263006 1.281801 1.300719 1.319761 1.338927 1.358158 1.377455 ...  %OUT OF SAMPLE ONLY: 2022-2100
               1.396817 1.416245 1.435739 1.455253 1.474788 1.494343 1.513918 ...
               1.533515 1.553096 1.572662 1.592212 1.611747 1.631266 1.650752 ...
               1.670204 1.689622 1.709006 1.728356 1.74766  1.766919 1.786132 ...
               1.805299 1.824421 1.843486 1.862496 1.881449 1.900347 1.919188 ...
               1.937976 1.95671  1.97539  1.994016 2.012588 2.031115 2.049595 ...
               2.06803  2.086419 2.104762 2.123055 2.141298 2.159491 2.177634 ...
               2.195727 2.213761 2.231735 2.249649 2.267504 2.2853   2.303026 ...
               2.320684 2.338272 2.355791 2.37324  2.390612 2.407906 2.425121 ...
               2.442259 2.459318 2.476292 2.493178 2.509979 2.526693 2.543321 ...
               2.559855 2.576296 2.592644 2.608897 2.625058 2.641117 2.657075 ...
               2.672931 2.688686 2.70434];
GEMINI_PRCP_r = price2ret(GEMINI_PRCP_l);                                  %HELP price2ret AND Data Transformations
sd_GEMINI_PRCP = std(GEMINI_PRCP_r)                                        %0.0027 ~ 0.27 PERCENT P.A.


%%%%%%%%%%%%%%%%%%%%%%%%%%%%%%%%%%%%%%%%%%%%%%%%%%%%%%%%%%%%%%%%%%%%%%%%%%%
%INTEGRATED ASSESSMENT MODEL 3: E3ME, PR_CP_EmIntensity_1 2021-2100 ONLY: COLUMN E
E3ME_PRCP_l = [1.262391 1.280598 1.298956 1.317464 1.336122 1.354864 1.373689 ...
               1.392597 1.411588 1.430662 1.449767 1.468902 1.488068 1.507266 ...
               1.526493 1.545709 1.564911 1.584101 1.603279 1.622444 1.641573 ...
               1.660667 1.679724 1.698747 1.717733 1.736676 1.755574 1.774429 ...
               1.79324  1.812007 1.830705 1.849335 1.867896 1.886389 1.904814 ...
               1.923169 1.941455 1.959672 1.97782  1.995898 2.013917 2.031876 ...
               2.049775 2.067615 2.085395 2.103117 2.120782 2.13839  2.15594  ...
               2.173433 2.190869 2.208249 2.225573 2.24284  2.260051 2.277209 ...
               2.294313 2.311365 2.328363 2.345308 2.362205 2.379054 2.395856 ...
               2.412609 2.429315 2.44598  2.462604 2.479188 2.495731 2.512233 ...
               2.528704 2.545143 2.561551 2.577927 2.594272 2.610595 2.626896 ...
               2.643175 2.659433 2.675668 ];                               
outofsampleobs = size(E3ME_PRCP_l);                                        %~80 LEVEL YEARS: 2021-2100
E3ME_PRCP_r  = price2ret(E3ME_PRCP_l);        
sd_E3ME_PRCP = std(E3ME_PRCP_r)                                            %0.0026 ~ 0.26 PERCENT P.A.

%%%%%%%%%%%%%%%%%%%%%%%%%%%%%%%%%%%%%%%%%%%%%%%%%%%%%%%%%%%%%%%%%%%%%%%%%%%
%%%%%%%%%%%%%%%%%%%%%%%%%%%%%%%%%%%%%%%%%%%%%%%%%%%%%%%%%%%%%%%%%%%%%%%%%%%
%INTEGRATED ASSESSMENT MODEL 4: MUSE, PR_NDC_CarbonPrice_1: COLUMN V LEVELS
MUSE_PRNDC_l = [ 1.263822
1.283307
1.302791
1.322275
1.341757
1.361152
1.380461
1.399684
1.41882
1.43787
1.456642
1.475136
1.493352
1.51129
1.528951
1.54635
1.563489
1.580368
1.596986
1.613343
1.629433
1.645254
1.660807
1.676092
1.691109
1.705732
1.719962
1.733799
1.747243
1.760293
1.773057
1.785534
1.797726
1.809631
1.82125
1.832645
1.843817
1.854766
1.865491
1.875992
1.886481
1.896957
1.907421
1.917872
1.92831
1.938799
1.94934
1.959931
1.970573
1.981266
1.99201
2.002803
2.013647
2.024541
2.035485
2.04648
2.057526
2.068623
2.079771
2.09097
2.102203
2.11347
2.124772
2.136109
2.14748
2.15892
2.170431
2.182012
2.193663
2.205384
2.217116
2.228858
2.240612
2.252376
2.264151
2.275959
2.287799
2.299671
2.311576
2.323513 ];                               

MUSE_PRNDC_r  = price2ret(MUSE_PRNDC_l);        
sd_MUSE_PRNDC = std(MUSE_PRNDC_r)                                          %0.0032 ~ 0.32 PERCENT P.A.

%%%%%%%%%%%%%%%%%%%%%%%%%%%%%%%%%%%%%%%%%%%%%%%%%%%%%%%%%%%%%%%%%%%%%%%%%%%
%%%%%%%%%%%%%%%%%%%%%%%%%%%%%%%%%%%%%%%%%%%%%%%%%%%%%%%%%%%%%%%%%%%%%%%%%%%
%INTEGRATED ASSESSMENT MODEL 5: ICES, PR_CP_EmIntensity_1: COLUMN Q LEVELS
ICES_PRCP_l = [1.262188
1.280129
1.298157
1.316273
1.334477
1.352724
1.371015
1.389349
1.407727
1.426148
1.444566
1.46298
1.481391
1.499798
1.518202
1.536554
1.554855
1.573104
1.591301
1.609447
1.627507
1.645481
1.66337
1.681173
1.69889
1.716499
1.734
1.751394
1.76868
1.785858
1.802908
1.81983
1.836624
1.85329
1.869827
1.886233
1.902508
1.918652
1.934664
1.950545
1.966302
1.981934
1.997443
2.012827
2.028087
2.043224
2.05824
2.073133
2.087904
2.102553
2.117078
2.131482
2.145762
2.159919
2.173954
2.187868
2.20166
2.215332
2.228883
2.242313
2.255625
2.268821
2.281899
2.294861
2.307705
2.320437
2.333058
2.345567
2.357964
2.37025
2.38243
2.394506
2.406475
2.41834
2.430099
2.441758
2.453316
2.464774
2.476131
2.487387
 ];

ICES_PRCP_r  = price2ret(ICES_PRCP_l);        
sd_ICES_PRCP = std(ICES_PRCP_r)                                            %0.0030 ~ 0.30 PERCENT P.A.


%%%%%%%%%%%%%%%%%%%%%%%%%%%%%%%%%%%%%%%%%%%%%%%%%%%%%%%%%%%%%%%%%%%%%%%%%%%
%%%%%%%%%%%%%%%%%%%%%%%%%%%%%%%%%%%%%%%%%%%%%%%%%%%%%%%%%%%%%%%%%%%%%%%%%%%
%INTEGRATED ASSESSMENT MODEL 6: TIAM, TIAM, PR_NDC_CarbonPrice_1: COLUMN Z 

TIAM_PRNDC_l = [1.263086
1.281732
1.300273
1.31871
1.337042
1.355269
1.373392
1.39141
1.409323
1.427131
1.444761
1.462211
1.479482
1.496574
1.513487
1.53022
1.546775
1.56315
1.579346
1.595363
1.611215
1.626901
1.642422
1.657778
1.672969
1.687994
1.702854
1.717548
1.732078
1.746442
1.760762
1.775039
1.789272
1.803461
1.817606
1.831708
1.845766
1.85978
1.87375
1.887677
1.90156
1.915398
1.929193
1.942945
1.956652
1.970315
1.983935
1.997511
2.011043
2.024531
2.03792
2.051211
2.064403
2.077496
2.09049
2.103386
2.116182
2.12888
2.14148
2.15398
2.166226
2.178218
2.189954
2.201437
2.212665
2.223638
2.234357
2.244821
2.255031
2.264987
2.274734
2.284273
2.293605
2.302729
2.311645
2.320352
2.328852
2.337145
2.345229
2.353105
];

TIAM_PRNDC_r  = price2ret(TIAM_PRNDC_l);        
sd_TIAM_PRNDC = std(TIAM_PRNDC_r)                                          %0.0030 ~ 0.30 PERCENT P.A.

%%%%%%%%%%%%%%%%%%%%%%%%%%%%%%%%%%%%%%%%%%%%%%%%%%%%%%%%%%%%%%%%%%%%%%%%%%%
%%%%%%%%%%%%%%%%%%%%%%%%%%%%%%%%%%%%%%%%%%%%%%%%%%%%%%%%%%%%%%%%%%%%%%%%%%%
%INTEGRATED ASSESSMENT MODEL 7: FortyTwo, PR_CP_EmIntensity_1: COLUMN B

FORTYTWO_PRCP_l = [1.263065
1.281903
1.300851
1.319907
1.339072
1.358278
1.377527
1.396818
1.416151
1.435526
1.454886
1.474233
1.493565
1.512883
1.532187
1.551431
1.570614
1.589738
1.608802
1.627806
1.646725
1.665561
1.684312
1.702979
1.721562
1.740049
1.758443
1.776741
1.794945
1.813054
1.831064
1.848974
1.866786
1.884498
1.90211
1.919637
1.937077
1.954431
1.971699
1.988881
2.006
2.023056
2.04005
2.056981
2.073849
2.090673
2.107453
2.12419
2.140882
2.157529
2.174152
2.190749
2.207321
2.223867
2.240387
2.256906
2.273422
2.289936
2.306448
2.322958
2.339493
2.356055
2.372642
2.389255
2.405894
2.422592
2.43935
2.456166
2.473041
2.489974
2.507006
2.524134
2.54136
2.558684
2.576104
2.593666
2.611367
2.629209
2.647192
2.665315
];


toc
